# Supplementary material for: Comparison of gene expression in living and postmortem human brain
Source: medRxiv. 2023 Nov 9:2023.11.08.23298172. Preprint. [Version 1] doi: 10.1101/2023.11.08.23298172 (PMC10659492; doi:10.1101/2023.11.08.23298172)
Supplement: Supplement 3 — Table S3: Per sample, estimated cell type proportions via deconvolution. Sample IDs are the same ones used by Liharska et al and were not known to anyone outside the research group. Data from this table is used for Figure 1C. [file media-3.csv]

	iPSC	NPC	Fetal_replicating	Fetal_quiescent	OPC	Neurons	Astrocytes	Oligodendrocytes	Microglia	Endothelial
LBPSEMA4BRAIN001	-1.98310205778559e-17	-1.35497364165651e-18	3.08065913853294e-17	3.07701525802615e-19	1.68659391871669e-17	0.389980029243331	0.248462025564136	0.307223345927823	0.0254788177164404	0.0288557815482689
LBPSEMA4BRAIN002	-1.16871492255416e-17	-3.82983012876568e-19	-1.49760769223459e-17	1.3175330099198e-19	-2.23602536855526e-18	0.283800887301596	0.235626987386434	0.400930870640368	0.058702506822508	0.020938747849094
LBPSEMA4BRAIN003	-1.58832531261661e-17	-5.95278962149919e-18	-2.05822772186671e-17	0.0106037020238095	2.18135823622632e-17	0.391105135311058	0.185662956897597	0.33231341335473	0.0564736943972984	0.023841098015507
LBPSEMA4BRAIN004	-1.22963044360961e-17	1.54065518720301e-18	1.7828194163565e-17	-4.0686500113011e-21	-9.92634610140245e-19	0.304493278591589	0.388919859673059	0.186130710794095	1.5551605514342e-18	0.120456150941257
LBPSEMA4BRAIN005	1.41339952676564e-19	8.25026853265047e-19	2.84249222481626e-17	0.00997221303856829	1.78066564976733e-17	0.43679780190467	0.228503758861815	0.285652084806562	0.0073785268680217	0.0316956145203634
LBPSEMA4BRAIN006	-2.49686435324927e-17	-2.8192919697545e-18	1.22002288000921e-17	1.98931082502357e-20	-1.0607319195779e-18	0.396036440875395	0.305292092105547	0.258617665530849	0.00865640913976109	0.0313973923484473
LBPSEMA4BRAIN008	-3.10023985126887e-18	0.00239094244262964	-1.42404831341112e-18	1.29596293082596e-18	5.59786880910064e-18	0.069628416461297	0.283292333056799	0.471321251474624	0.12643150476591	0.0469355517987401
LBPSEMA4BRAIN010	-1.38187004522522e-17	2.28688184944585e-18	1.74729165684876e-17	5.50979228195196e-19	1.22119109227589e-18	0.28516193219287	0.238864491650293	0.412209392360088	0.061321057213207	0.00244312658354213
LBPSEMA4BRAIN012	-2.19527023440255e-17	4.33405585712619e-19	-3.56492936525925e-18	6.82193980942117e-19	2.03440931157901e-17	0.404783292850852	0.212455716811409	0.265918659958229	0.0361492205107568	0.0806931098687535
LBPSEMA4BRAIN013	-1.55169017546621e-18	2.25514678793975e-18	4.16008374664547e-17	-3.00600708802527e-20	0.00317757195034622	0.278035958949971	0.35763075372339	0.13735300863699	0.0469524431285246	0.176850263610778
LBPSEMA4BRAIN014	-2.0601024390219e-17	-2.68120127846614e-19	1.49408470716426e-17	1.16128627651878e-18	2.25101535091758e-17	0.370724625069905	0.285718050686349	0.280941546417994	0.0121401559106508	0.0504756219151008
LBPSEMA4BRAIN015	-1.39433645557098e-17	3.43629930930919e-18	4.78330620353089e-17	0.0067517405679445	-9.11948079068259e-19	0.36378957870063	0.20907151803426	0.280862874176047	0.0807211397641421	0.0588031487569764
LBPSEMA4BRAIN016	1.28442089119928e-18	0.00235247513909121	2.59995176902676e-17	-5.17882199836269e-18	2.14498126023196e-18	0.0635184140885645	0.272343855735644	0.497670927199026	0.0955569195827372	0.0685574082549371
LBPSEMA4BRAIN017	-1.92598915909005e-17	-3.47414711572039e-18	1.69542678439984e-17	-1.21402271872932e-18	-3.22834895120702e-18	0.178292341090533	0.229194613513672	0.46110697557488	0.121434038275764	0.00997203154515091
LBPSEMA4BRAIN019	-2.70575791696175e-17	1.68894771504398e-18	3.38371212196978e-17	-3.99056330362983e-19	-1.04766582272065e-18	0.303960823465495	0.299011378902033	0.32269580701092	0.0306756541297322	0.0436563364918194
LBPSEMA4BRAIN020	-1.25637766811348e-17	-3.84943107027203e-18	-1.74365238315531e-18	-2.42251673822736e-18	1.67640146828329e-17	0.154992561674293	0.264809536219015	0.429793453333641	0.0924692853808205	0.0579351633922306
LBPSEMA4BRAIN021	-5.40653990772297e-18	0.0181902307807805	1.22560025412125e-17	0.000803827997814301	-1.87326807931461e-18	1.98839804909009e-19	0.278907840170957	0.422892042818492	0.071982514031628	0.207223544200328
LBPSEMA4BRAIN022	-8.82169177454187e-18	-4.90284123351885e-18	3.55570845084392e-17	0.0315154554922157	-1.1572544172127e-18	0.498592790282011	0.256995644575719	0.131999001189187	0.0625760018167876	0.0183211066440793
LBPSEMA4BRAIN023	-1.9738903772532e-17	-3.95408638824619e-20	-2.49330212674171e-20	0.00416611505046262	0.00967124326780054	0.357407719550929	0.296480946994694	0.195279897870487	0.0264287250432771	0.11056535222235
LBPSEMA4BRAIN025	-8.0396937549831e-19	-3.25323927094289e-19	6.97264148038083e-18	6.01981761738677e-19	1.02498040763033e-18	0.311479475821615	0.262535410599947	0.372125975075477	0.0504027391298434	0.00345639937311852
LBPSEMA4BRAIN026	-1.83918276875968e-17	-2.18332020930926e-18	-1.92733360360962e-17	7.0339635677005e-18	-1.87710782379582e-18	0.242374487815948	0.212287959807867	0.36436777984864	0.113003892870393	0.0679658796571526
LBPSEMA4BRAIN028	-2.6320670844583e-17	-2.94670105612533e-18	1.4363437988138e-17	-3.76452546306457e-20	1.56286576228167e-17	0.383709471006667	0.225598884886515	0.27859477373256	0.0628971649952998	0.0491997053789583
LBPSEMA4BRAIN029	-1.89567804353258e-17	1.07862213841718e-18	-1.83821336472121e-17	-3.99196094871274e-19	2.85839819408436e-17	0.24537008460912	0.210913771497845	0.377340399485359	0.124256966977366	0.0421187774303112
LBPSEMA4BRAIN030	-3.32480978287031e-18	0.0030394655378513	1.28220454063478e-17	-1.08748077556247e-18	1.58794685784883e-18	0.00742161684894827	0.257066512248599	0.514338589163534	0.132550614481823	0.0855832017192443
LBPSEMA4BRAIN031	-2.15169702269425e-17	-1.18124274021154e-18	-4.99175577005005e-18	0.0345355408264518	1.91186749855006e-18	0.480282647015521	0.208694857025697	0.220606300766003	-3.75915304497213e-19	0.0558806543663277
LBPSEMA4BRAIN032	-1.53827865068994e-17	-3.25041106442384e-18	2.2793184849999e-17	4.61533525040573e-19	1.85078012818085e-17	0.263801371046024	0.241248236786952	0.439877666975307	0.0455537499489869	0.00951897524272933
LBPSEMA4BRAIN033	-1.39924151839719e-17	4.78783692020833e-19	-7.96751143672516e-18	2.16690629794128e-18	1.49809865883885e-17	0.152378985602366	0.280917704341575	0.41051029268975	0.0821138709118299	0.0740791464544793
LBPSEMA4BRAIN034	-9.27669829917774e-18	-3.93886447730267e-18	-7.8788664996987e-18	0.00158987549088983	-8.7759497268423e-19	0.43775203384104	0.303418226055401	0.195142030201684	0.0309650858134668	0.031132748597518
LBPSEMA4BRAIN035	-1.18615885419428e-17	-3.29052653972533e-18	-1.64961565044826e-17	0.00379407256970471	1.86492407648483e-18	0.446728803857838	0.242820028248059	0.259455017745574	0.0125943743356866	0.0346077032431371
LBPSEMA4BRAIN036	-6.34242375267357e-18	2.87433975996541e-18	-2.3498595495763e-17	0.0134060201389034	2.92285193316362e-19	0.480419378722225	0.212953086806452	0.13242463083259	0.0766764631881072	0.0841204203117222
LBPSEMA4BRAIN037	-2.72088496976626e-17	-6.37743721571704e-18	-1.32859370882444e-18	0.0189194547688618	0.0469181184892933	0.434202913699453	0.294553250350853	0.117654590897743	-1.47922425332865e-19	0.0877516717937951
LBPSEMA4BRAIN038	-1.1394841233739e-17	7.2603466460563e-18	3.3115805813086e-17	-4.15328235566954e-21	-2.46944826582672e-18	0.31760161736643	0.305349382417628	0.319461526284766	0.0193650957844367	0.0382223781467393
LBPSEMA4BRAIN039	-9.11894806119248e-18	8.10514639987554e-18	1.25380773022895e-17	1.19445021761344e-18	-1.15107471792617e-18	0.422144674012354	0.237377736402209	0.339166164033707	-3.47498692084738e-18	0.00131142555173051
LBPSEMA4BRAIN040	1.26803496845974e-17	-3.86285762164466e-18	2.07703566027062e-17	2.04696116002022e-19	1.64153742089939e-17	0.304953526376191	0.200368217273977	0.304482823614208	0.112033994146328	0.0781614385892958
LBPSEMA4BRAIN043	-2.03750792483549e-17	5.32222423611877e-18	-1.23529908115184e-17	1.36829138393031e-20	-7.10989371780051e-19	0.329907603979531	0.294237371427635	0.251520900643441	0.0413191469970418	0.0830149769523512
LBPSEMA4BRAIN044	-6.10721822992422e-18	4.22088207504092e-18	1.71923905048387e-17	0.00747194722590629	4.98376794996211e-19	0.444795514945346	0.270639915271624	0.189093829927619	-6.86741541658829e-20	0.0879987926295056
LBPSEMA4BRAIN045	-1.54484356263779e-17	-4.17683583449562e-18	6.78597692158122e-18	0.00293906247340359	-2.39007231820901e-18	0.320686952959549	0.265119850323056	0.361588200175595	0.0342697480247082	0.0153961860436884
LBPSEMA4BRAIN046	-1.54520602989325e-17	4.06905387291222e-18	7.76189465801385e-18	0.0157116162463057	-1.22327147835288e-19	0.49333375995527	0.243068202351101	0.160152659820055	0.0461587096067449	0.0415750520205246
LBPSEMA4BRAIN047	-1.91121024467255e-17	3.65819788085334e-18	-1.68814709115716e-17	0.0265591410543243	-2.24354422608599e-19	0.515735231141808	0.278325786254347	0.128046332387763	0.0402881777880517	0.0110453313737059
LBPSEMA4BRAIN048	-3.40315854061817e-17	-1.04493720492564e-19	-5.32153853351455e-19	-1.67511019506694e-19	0.0295474118934912	0.419377239333314	0.296166375660206	0.155806700792934	0.0281581450850268	0.0709441272350283
LBPSEMA4BRAIN050	-2.38793429174283e-17	6.29274548530445e-18	-2.33890950642805e-17	-6.78157157059294e-20	-1.0593457529134e-19	0.382634597472841	0.293254885878055	0.266264947198404	0.0355922070320474	0.022253362418652
LBPSEMA4BRAIN051	-8.2003673255115e-18	3.16427853112742e-19	3.09908787678828e-17	2.43556084079984e-19	-4.68187533567371e-18	0.193600269558306	0.228670559681017	0.401231191066015	0.0510519541228827	0.12544602557178
LBPSEMA4BRAIN054	-1.75378661183325e-17	6.05950052034921e-18	3.05250816694011e-18	0.00737886094068254	1.04914521477842e-20	0.413423067116747	0.319140128752037	0.17776255283543	0.0242860263165681	0.058009364038535
LBPSEMA4BRAIN055	-1.22097572249121e-17	-2.83141263797749e-19	6.13204879395941e-19	1.20811694748371e-18	-1.13295081419028e-18	0.404756856383783	0.235772853398371	0.258361907819654	0.0105798036815891	0.0905285787166023
LBPSEMA4BRAIN056	-1.20945313481421e-17	1.47863880941175e-18	3.53036263913904e-17	-1.05050802555029e-18	1.60670338186266e-17	0.267992913159651	0.273110791298191	0.378072336986041	0.0329954234430192	0.0478285351130983
LBPSEMA4BRAIN058	-2.48924976544621e-17	2.73442257407311e-18	2.55695666593845e-17	0.000854077661224476	9.98654101889037e-19	0.394609622309704	0.267569618206395	0.271499836550983	0.0255510904001503	0.0399157548715432
LBPSEMA4BRAIN060	1.15006075331795e-18	2.28679189871247e-18	4.31663088112289e-18	-1.39813409243959e-18	-7.46797159271987e-19	0.3783362780134	0.304059666583858	0.272400417369437	0.00528870057159817	0.0399149374617074
LBPSEMA4BRAIN063	-4.37640370715689e-18	-7.2545671339617e-18	1.31512270079122e-17	1.1034369356227e-18	1.99857246334801e-18	0.309940631973681	0.233654466074432	0.365833348600643	0.064310576636079	0.0262609767151653
LBPSEMA4BRAIN064	8.90974896531093e-21	-3.07252231522503e-19	-2.14549653753918e-17	6.07594809936886e-19	1.31588032641424e-17	0.246457215166916	0.246043630303538	0.416718849861716	0.0822515016571868	0.00852880301064366
LBPSEMA4BRAIN065	-1.11062891764285e-17	-3.58265477300611e-18	1.15590690307495e-17	3.01628330260239e-19	1.12432916974218e-17	0.0974363165282173	0.2400764691448	0.488280867332072	0.146178416541441	0.0280279304534698
LBPSEMA4BRAIN066	-8.8777834184871e-18	7.31918369706546e-19	1.22527079914333e-17	0.0112799505747168	-6.54321196770238e-18	0.322002123884547	0.278058247941731	0.262393953038214	1.7002330535989e-17	0.126265724560791
LBPSEMA4BRAIN069	-2.44542934339392e-17	-3.68733057959203e-19	-2.50603698996773e-17	1.41155126824096e-18	-1.38935970759798e-18	0.367563917639969	0.235196790638038	0.327580754109557	0.0477209805164402	0.0219375570959957
LBPSEMA4BRAIN071	-1.67914426309501e-19	3.45783213385859e-18	-1.28203343929938e-17	0.0257505901567747	5.86197635859253e-19	0.446419237756519	0.266873513167199	0.163449393351887	-7.48648747826727e-20	0.09750726556762
LBPSEMA4BRAIN072	-2.4976841661817e-17	2.7054961002025e-18	3.61051442258745e-18	0.00817425334339107	0.0031360890364037	0.457810080070619	0.268980498730471	0.154622145577994	0.0179081475717205	0.0893687856694015
LBPSEMA4BRAIN077	7.79907661197839e-19	8.3694968485666e-19	-1.08125449813759e-17	5.99123375617232e-19	-1.99786261744118e-18	0.234019829766508	0.24548434549404	0.466436015159346	0.0540598095801061	-1.71684365941333e-19
LBPSEMA4BRAIN080	-4.25100924130816e-18	-4.32639799664029e-20	1.01050612923815e-19	0.0193607745439143	0.018233832867352	0.442027441413923	0.276415274617642	0.227556668770286	0.00283229072442219	0.0135737170624608
LBPSEMA4BRAIN081	1.17426780363958e-17	0.00062175330756797	-1.59179892206074e-17	-1.81108692060094e-18	6.08066917756426e-19	0.0519107206760068	0.260450324199921	0.53559990700186	0.00755149071126105	0.143865804103384
LBPSEMA4BRAIN083	-2.51480558935146e-17	5.85886666842941e-19	-1.86870772478059e-17	0.00648208868716057	9.74677378476036e-19	0.439479894415798	0.224740479200675	0.0508314273427133	0.103175335274807	0.175290775078847
LBPSEMA4BRAIN084	-7.1737054488865e-18	-6.7007950283705e-20	2.64164062554856e-17	-4.79803919879588e-19	5.61931678826909e-19	0.0778188159669621	0.245462113501292	0.485885305604045	0.138849383237984	0.0519843816897173
LBPSEMA4BRAIN085	1.77389900679491e-18	7.85184572976423e-18	3.8543327122175e-17	0.00295777300310872	-4.13662736898154e-18	0.424994503499637	0.189509574011861	0.302115737713792	0.0457163291890045	0.0347060825825963
LBPSEMA4BRAIN086	-8.46036296276357e-18	-2.18119409939737e-18	1.33237105283247e-17	7.78238272487594e-20	1.57084611379263e-17	0.322395444322855	0.247348858554733	0.350697350818564	0.0201782960446559	0.0593800502591915
LBPSEMA4BRAIN088	-2.03140833287328e-17	-2.5506809722002e-18	3.01884186169726e-17	-6.17910942155305e-19	1.83098339600022e-17	0.389375231156406	0.266394583867524	0.282494837053328	0.045108029516819	0.0166273184059235
LBPSEMA4BRAIN089	-7.96115306664045e-18	3.29597812468816e-18	-1.67632647012981e-17	0.0175034437036242	5.6640860766716e-19	0.411398401240458	0.238116695893332	0.299370724266766	0.0171179024543013	0.0164928324415189
LBPSEMA4BRAIN091	-1.16992245001334e-17	-6.10856117728398e-18	1.18719896011875e-17	2.53954471984184e-18	6.05123314706748e-19	0.150549561348611	0.284524173537395	0.319279271847225	0.048784387196508	0.196862606070261
LBPSEMA4BRAIN092	-1.76801508167672e-17	6.91633962367709e-18	2.4412316322863e-17	0.00409112426864044	4.86840665082024e-19	0.408162742357352	0.206596001660056	0.285080767181375	0.0917766804743273	0.00429268405824901
LBPSEMA4BRAIN093	-1.3967358856917e-17	-1.14465258002431e-18	1.68349373957172e-17	-1.57885078197513e-19	-3.47989646257721e-18	0.350453000333649	0.314360207756706	0.274170912298056	0.00979685011922283	0.0512190294923667
LBPSEMA4BRAIN094	-2.13716496789013e-17	3.15144550889861e-18	1.43182538757421e-17	0.022456092219017	2.04977196368593e-18	0.461209267468218	0.219550397731488	0.185372502362197	0.0196381161587413	0.0917736240603391
LBPSEMA4BRAIN096	-1.43836523992713e-17	2.3432035673859e-18	4.72278788516489e-18	-1.01671988083882e-19	3.50834780948561e-19	0.291849548510013	0.334516792002024	0.215928105197616	0.0226807371386003	0.135024817151747
LBPSEMA4BRAIN098	-2.12186546965626e-17	6.34757311266028e-18	3.23566973258708e-17	0.0108445819730609	1.76543567937527e-17	0.422948718226191	0.189652140363599	0.289442868949994	0.0720814941882751	0.0150301962988802
LBPSEMA4BRAIN099	9.06089850208027e-18	0.0101059234802442	-8.59437970893999e-18	-2.52092887838952e-18	-1.62611683680236e-18	0.0794236182130542	0.232784273278085	0.465480522997558	0.107257330415303	0.104948331615755
LBPSEMA4BRAIN100	-2.25519543449003e-17	4.80491837226033e-18	-3.66786774328023e-19	0.0185096581174411	-1.39641939814637e-19	0.437573723059323	0.253903573235239	0.254124661541194	0.0120882530590868	0.0238001309877167
LBPSEMA4BRAIN103	6.23808921401063e-18	-1.41555555213331e-18	1.08307825157736e-17	3.25759843588112e-19	1.8843417171017e-17	0.188008894257901	0.246801493132081	0.439451911063015	0.0770100125045299	0.048727689042474
LBPSEMA4BRAIN104	-1.96595512314731e-17	4.52764443365718e-18	2.24437756482057e-17	0.0163903268519703	0.0158299795175191	0.412467896132069	0.277221314791822	0.149808498047061	0.0369595723740466	0.0913224122855116
LBPSEMA4BRAIN105	-1.55631494262613e-17	-2.23522336256903e-20	2.53415023779924e-17	-1.09107738921313e-20	1.55131854468469e-17	0.320449811498786	0.139320028643387	0.322639890103107	0.143131726931725	0.0744585428229955
LBPSEMA4BRAIN106	-1.50641770173504e-17	-2.46086738990676e-18	4.03776147267785e-18	0.0295607871210911	0.0156918480974315	0.404218972081796	0.312998560105658	0.19070588540086	-1.28822009243586e-18	0.0468239471931625
LBPSEMA4BRAIN110	-8.43746660606157e-18	2.77502669099023e-18	1.47139824301599e-17	-3.22848586298448e-19	-1.26946779652755e-18	0.260086618379458	0.257205918364855	0.395632691383655	0.0536864029963265	0.0333883688757057
LBPSEMA4BRAIN111	7.85984978933423e-19	-2.41043614789833e-18	-6.46266973011872e-18	0.0242070961867856	1.14594957486936e-17	0.510129450790854	0.185368506710385	0.161611677453709	0.0188529866959585	0.0998302821623075
LBPSEMA4BRAIN112	-1.23847833019685e-17	3.26159465065837e-18	3.1093673227428e-17	0.00501123234875031	-2.11446644308598e-18	0.395019950640451	0.172023954491367	0.282666021204415	0.0847548571723674	0.0605239841426486
LBPSEMA4BRAIN113	-9.37136843686308e-18	-2.336701712313e-19	-3.90739852326861e-17	1.72864733772195e-18	4.88492922178511e-18	0.173110734859626	0.247515451873894	0.469516871518878	0.0760985831600608	0.0337583585875408
LBPSEMA4BRAIN115	-8.8288583552374e-19	-1.3259556624763e-18	-1.3791607172167e-17	-1.37603114859303e-18	9.17742961721407e-18	0.0685646527599752	0.258977837343624	0.490448686796958	0.119467641813262	0.062541181286182
LBPSEMA4BRAIN119	-1.56105563259743e-17	-5.7895007487218e-18	1.91872025667967e-18	0.0172856522271357	-2.82209466107059e-19	0.448028772626961	0.273865589390795	0.17009536611919	0.017694896804434	0.0730297228314847
LBPSEMA4BRAIN120	-2.08951149949165e-17	5.67048653489457e-19	-2.43514795721815e-17	0.00139274526842609	1.74929194776069e-18	0.427430199161382	0.259364320437336	0.265272034132649	0.0147972019689954	0.0317434990312113
LBPSEMA4BRAIN121	6.20064832408825e-19	-2.25197053526697e-18	-3.32045466445018e-17	-8.14197448604161e-20	-3.13376660419983e-18	0.255863048448417	0.290390163515455	0.273664883784709	0.0421663152327171	0.137915589018703
LBPSEMA4BRAIN122	-1.55765799257993e-17	-4.04793511233903e-18	1.35820011240196e-18	-3.8184636564046e-19	-2.24199803164696e-18	0.266471815347102	0.226455427732727	0.385296890987865	0.102287145274804	0.0194887206575029
LBPSEMA4BRAIN124	-1.05895542579812e-17	7.08800741716361e-18	4.45892295417565e-17	0.0151508406670566	-1.60592855781192e-18	0.448421528970495	0.237780513865053	0.28152913444052	0.00852318872467148	0.00859479333220366
LBPSEMA4BRAIN125	-1.43111856176146e-17	1.83938347820458e-18	-1.8196484513992e-17	2.50937843529739e-20	4.46921587296966e-20	0.402269632796381	0.240003550370096	0.323028554545854	0.00958644032585182	0.0251118219618172
LBPSEMA4BRAIN126	1.25479683943084e-18	-3.33054360727195e-18	-1.81235839148429e-17	4.64814019106342e-19	2.35280591527227e-17	0.306311612274493	0.276331449023606	0.320924776501629	0.0359922705430166	0.0604398916572569
LBPSEMA4BRAIN127	-2.13588774094056e-17	-2.69051221498066e-18	1.78176828992078e-17	0.00611704990147939	4.71411462586647e-19	0.458322766670991	0.203702275143028	0.138868724114754	0.0641342730811954	0.128854911088552
LBPSEMA4BRAIN128	1.59282594774725e-18	-7.83798080877578e-19	4.11819459243602e-17	5.9147710823569e-19	-2.02914250194223e-18	0.391013253814746	0.271054468125451	0.289532013899813	1.26892904884788e-20	0.0484002641599899
LBPSEMA4BRAIN129	-1.95211128698824e-17	9.907544557217e-19	2.57279293402416e-17	-3.12457630322345e-19	2.13826752302244e-17	0.174780162056568	0.262873702222758	0.467934037296778	0.0737140878386697	0.0206980105852267
LBPSEMA4BRAIN131	-1.8492800029299e-17	-3.03899056267936e-18	-7.97569483315895e-18	-8.46563651797007e-19	1.96367723546912e-17	0.325979599694116	0.26958246261419	0.348211787881812	0.00437445892964301	0.0518516908802388
LBPSEMA4BRAIN132	-1.18848052435464e-17	1.29599820365097e-17	1.56038903251288e-17	0.00988881132114312	-1.65390689116745e-18	0.416709397568451	0.219815325014315	0.291512922378247	-3.5724195251596e-19	0.062073543717844
LBPSEMA4BRAIN133	-1.32048549569234e-17	-2.48333692952678e-18	2.03898374108789e-17	-1.51456761520035e-18	3.05851054893402e-17	0.209175116047197	0.187099172287894	0.329731927044335	0.181454514589901	0.0925392700306719
LBPSEMA4BRAIN134	7.51607956687253e-18	-1.11636194614532e-18	1.89409561285334e-17	-1.28239651875044e-19	1.13954501834001e-18	0.3200263517042	0.245614015347655	0.322794639251921	0.0739335867106777	0.0376314069855462
LBPSEMA4BRAIN135	-3.17550383943474e-17	2.01777176711603e-18	8.39854921313952e-18	-7.19169569203506e-19	1.14664833493439e-17	0.373912920016148	0.241524297304586	0.305811635867796	0.066360189807408	0.0123909570040628
LBPSEMA4BRAIN137	-1.5123347981869e-17	6.57091166327686e-19	4.21248996353578e-17	5.74884035114368e-19	1.52566198638884e-17	0.27156167433708	0.261325581696945	0.397776293418436	0.0374012724856721	0.0319351780618662
LBPSEMA4BRAIN138	2.38276182299927e-18	4.89038552015034e-18	1.90198041145528e-17	-2.45589038919958e-19	-3.66935460362241e-19	0.374630176569656	0.253181685922093	0.287293733155048	0.00783928214730661	0.0770551222058962
LBPSEMA4BRAIN140	1.80170200141058e-17	-1.47955979548646e-18	2.79849715304576e-17	-2.52815475882355e-19	6.20281285245109e-18	0.0905300148864004	0.256507862567243	0.473993869215707	0.114714035429475	0.0642542179011737
LBPSEMA4BRAIN141	-1.58646610148851e-17	-6.06217371905477e-20	1.69348187694918e-17	3.47185525191794e-19	2.07425550084575e-17	0.352440365498026	0.225768004878138	0.371177459005721	0.0272561339762293	0.0233580366418857
LBPSEMA4BRAIN143	-5.72962719077587e-18	3.5821355928669e-18	4.33798944667469e-18	1.14284755294316e-19	-2.1627626413166e-18	0.241527739811452	0.238668926058766	0.441204968142671	0.0516447722048257	0.0269535937822861
LBPSEMA4BRAIN145	-2.39965549618199e-17	1.27371530924822e-18	3.82252309190092e-17	1.34650040513086e-19	9.27829251135168e-19	0.354458669379628	0.229641722125594	0.34723833479178	0.0592643788917073	0.00939689481129118
LBPSEMA4BRAIN146	-7.02684514849704e-18	6.22581116619065e-18	2.89624455117061e-17	0.00718128869041564	1.48314536503105e-18	0.500127900295501	0.263093132926682	0.201650200366196	1.50562299365322e-18	0.0279474777212056
LBPSEMA4BRAIN147	-1.83277171390856e-17	-4.1090647650449e-18	2.95079288970511e-17	0.0315133235889003	1.74962723743124e-18	0.475634745385991	0.239184359970865	0.136258767133898	0.0765279928578286	0.0408808110625173
LBPSEMA4BRAIN149	-9.54403412072506e-18	1.52401234756772e-18	2.69400894362519e-17	8.16525114858827e-20	1.37890710166367e-18	0.383021151238765	0.238849964337265	0.341904132317128	0.0210650859568289	0.0151596661500132
LBPSEMA4BRAIN150	-3.6553346831392e-18	1.75128959403922e-18	3.18764941382902e-17	0.00304561053352685	4.58962756646079e-18	0.403067598464896	0.274905073901229	0.222390678150421	2.85877475181665e-19	0.0965910389499265
LBPSEMA4BRAIN152	-2.61756325954857e-17	7.23286731345525e-18	1.85418617058876e-17	0.0247105351309338	4.10514092348926e-19	0.472709546268806	0.21522852717058	0.206731363497582	0.0634522754736538	0.0171677524584448
LBPSEMA4BRAIN154	-2.11547305984395e-17	5.83669173774237e-18	3.03071200958921e-17	0.0232754414912699	9.52445346097202e-19	0.487832411295558	0.210800974675874	0.18712605873513	0.0530271104825468	0.0379380033196213
LBPSEMA4BRAIN155	-6.76336122946895e-18	-3.52774370577153e-18	3.61047549317446e-17	-4.98958842025996e-19	8.30725711987415e-18	0.35722279637531	0.224835151610642	0.145272448441691	0.0860622987847674	0.18660730478759
LBPSEMA4BRAIN157	-6.15919351464449e-18	-2.34345890590701e-19	-1.10052006664748e-17	0.00663884903666345	-4.25922772935837e-18	0.459168611587854	0.245221601250221	0.191906584033474	0.0317128293134838	0.0653515247783043
LBPSEMA4BRAIN158	-5.67494057126099e-18	3.32923686635782e-18	3.29104202019788e-17	1.76527009182301e-19	-3.70572945584015e-19	0.212557974520429	0.32571129116127	0.154603324743172	0.0343758819271489	0.27275152764798
LBPSEMA4BRAIN159	-2.3784078738467e-17	-2.00842427510637e-18	2.67359540214165e-18	-7.39701765185654e-19	-1.57889007352102e-18	0.329310494388791	0.20678074353362	0.360923685177155	0.072415287341841	0.0305697895585925
LBPSEMA4BRAIN161	-1.00441516169604e-17	-3.06527543017312e-18	-2.24307145445994e-17	1.09937072310027e-19	-1.2007804729186e-18	0.365735484256336	0.214174828404268	0.358550399085049	0.0563679656210387	0.00517132263330875
LBPSEMA4BRAIN163	5.13634854799899e-19	3.05474116362091e-18	-1.41670661590101e-19	0.0202438870063756	-4.59990775576524e-19	0.464111267880414	0.216340660907709	0.176263433385628	0.00150474332035148	0.121536007499522
LBPSEMA4BRAIN164	-5.55883317549e-19	2.86564068425468e-18	1.93245373381888e-17	-1.70169373079267e-19	-1.99622672224408e-18	0.286121034922911	0.230799644792741	0.414558439421035	0.068520880863313	-5.1871056043635e-20
LBPSEMA4BRAIN166	-1.60537492322897e-17	-1.65146722414972e-18	-1.20832113574555e-17	1.22103467772561e-19	-3.74291617337027e-19	0.181883936487662	0.265579676493878	0.427775979827899	0.112916543553936	0.0118438636366261
LBPSEMA4BRAIN167	1.65983360470999e-17	-4.18864997189765e-18	2.42861765951197e-18	-1.29880584637062e-18	1.45385867454401e-17	0.266693138983207	0.246373012705863	0.404681225082269	0.0664346053597343	0.0158180178689261
LBPSEMA4BRAIN168	-2.90168932203705e-18	-2.70110900878273e-18	1.26762267565716e-17	3.27771272258279e-19	1.20908972230716e-18	0.360073253449517	0.245811960201918	0.324394026108445	0.0675885803671742	0.00213217987294593
LBPSEMA4BRAIN170	-3.31537967992115e-17	3.11706200989066e-18	-1.45630152623947e-17	1.283016796855e-18	-5.04328695283199e-19	0.237763158220291	0.236540149813968	0.371686117561887	0.12968827592166	0.0243222984821941
LBPSEMA4BRAIN172	-1.95573432164452e-17	6.46594700966367e-18	-9.23013010693841e-18	0.0305602469263745	2.98784453715689e-19	0.474760966422265	0.232336599687562	0.251887340522582	2.75400214711855e-19	0.0104548464412166
LBPSEMA4BRAIN173	1.81357234160715e-18	-1.21480746684872e-19	-3.93049720056877e-18	-1.80121279036783e-19	2.99378724460893e-18	0.00738118253381989	0.243807431121904	0.436853631658397	0.224971603303458	0.0869861513824222
LBPSEMA4BRAIN175	-1.87466128593349e-17	5.65222720684655e-18	-2.43559162232032e-17	0.00709654393607545	-2.50498069873839e-18	0.4343815702599	0.262675543517812	0.275563099969339	0.0202832423168735	-1.08580427961026e-20
LBPSEMA4BRAIN176	-1.61477073189627e-18	1.42177490534188e-19	4.00753136765853e-17	0.0191307007239261	1.18379049947559e-17	0.456752590773211	0.228516499277525	0.191981611319845	0.00368712847876594	0.0999314694267277
LBPSEMA4BRAIN178	-1.38498870346189e-17	-3.28208186179459e-18	-1.84430320101702e-17	6.45795491371557e-19	-6.8994745769222e-19	0.333429812329466	0.225158635372045	0.337101222214251	0.0748311410864333	0.0294791889978049
LBPSEMA4BRAIN180	-5.40309678868861e-18	-3.2120388404294e-18	1.78885505379335e-17	7.52122026371212e-19	-2.68728309358435e-19	0.428800140542286	0.26926416447639	0.091607920856162	0.052857820324476	0.157469953800685
LBPSEMA4BRAIN183	-1.39209333213284e-17	2.23870732467243e-18	3.77707364693334e-18	0.0129404877632026	9.95276718652051e-19	0.475753322260083	0.185578221269496	0.132321516251827	0.0331118214425619	0.160294631012829
LBPSEMA4BRAIN184	-3.09561858662377e-17	-5.24093730331783e-18	-1.02138982148965e-17	2.55690478195905e-18	0.0755795941034388	0.0162719237890397	0.222409904504536	0.436284584960605	0.0483781252406088	0.201075867401772
LBPSEMA4BRAIN186	-4.18806671130824e-18	-4.46139812131207e-18	-5.38223061039656e-18	5.98851005309034e-19	-1.29755906172581e-18	0.362445304209157	0.234859854898689	0.35233673396444	0.0364349667118823	0.0139231402158311
LBPSEMA4BRAIN187	-1.04341133411471e-17	-5.05959467554214e-18	-1.22509823296752e-17	0.000418522224869833	0.0203852717336593	0.376688318744019	0.31441778361771	0.260469540421201	0.00806788591986887	0.019552677338671
LBPSEMA4BRAIN191	-1.42954142145188e-17	-6.05000257405322e-18	-1.56930659215105e-17	-5.46233217447977e-19	2.48178779211858e-18	0.394242557363639	0.238323619257024	0.255959253047427	0.0493528581381802	0.0621217121937301
LBPSEMA4BRAIN192	-1.69622151249449e-17	-4.54346064081801e-18	3.03974540858954e-17	0.0241317629169332	0.0157092366892751	0.441397266902475	0.289492123352109	0.216918959065891	2.40104806529727e-20	0.0123506510733171
LBPSEMA4BRAIN193	-7.38856313477943e-18	-1.76602086677673e-18	-3.06216687480115e-17	-5.74753670167109e-19	2.79705541750214e-17	0.389713191097301	0.197757905629528	0.272580636799317	0.0443169643939431	0.0956313020799111
LBPSEMA4BRAIN194	-1.28603078077596e-17	-3.91800575275374e-19	1.99045856009186e-17	3.54964356599294e-19	3.32076425723145e-18	0.00940596458910669	0.242693406577545	0.436574012176541	0.228432797889614	0.0828938187671938
LBPSEMA4BRAIN195	2.46980609533011e-18	2.3684515955249e-19	4.45580857978028e-17	4.9387351598104e-20	-1.67335826181037e-18	0.370999147872973	0.241471747468566	0.35526134137274	0.0308962146964677	0.00137154858925275
LBPSEMA4BRAIN198	-7.9213291832258e-18	5.03298836662856e-18	1.87588474024059e-17	2.36908422137332e-19	1.18593632608076e-18	0.36231769228989	0.246579145316383	0.352544720347164	0.0372791324988367	0.00127930954772695
LBPSEMA4BRAIN199	-3.84052096303066e-18	0.0206930307174998	-2.3526865205534e-17	-1.31829312035856e-17	-4.33930309291311e-18	-2.75071573033735e-18	0.251758649609359	0.49765243530589	0.187066916733568	0.0428289676336839
LBPSEMA4BRAIN200	-1.93719435147216e-18	1.63856201196577e-18	1.26917338588619e-17	2.86245241810072e-19	1.43616154483032e-17	0.164079737132468	0.267451374053093	0.443381922622579	0.103813979753409	0.0212729864384516
LBPSEMA4BRAIN201	2.64792644794246e-18	-2.16651648872031e-18	-3.22980525016671e-17	-2.97260171403831e-19	1.61072221044941e-17	0.359269270163187	0.277069627456716	0.317036743572911	0.000649939911069596	0.0459744188961161
LBPSEMA4BRAIN202	1.42729881338097e-18	-6.22578145582517e-18	-2.8613248367871e-17	0.0200951053463147	0.0096759515045632	0.441834645820503	0.286109926529564	0.199235039415935	0.00779143048286492	0.0352579009002552
LBPSEMA4BRAIN203	-1.98209483655535e-17	-5.06581036234947e-18	-1.65783271794526e-17	0.014283950154646	0.0369476606731292	0.494518241335002	0.247160752354944	0.154104768603474	0.013778485435157	0.0392061414436476
LBPSEMA4BRAIN204	-1.01581260121326e-17	-1.5345836800383e-18	2.1074880609128e-17	-5.60588073438118e-19	1.32813705272517e-17	0.111309166902518	0.225817730183233	0.456052731834615	0.17015035517751	0.0366700159021253
LBPSEMA4BRAIN205	6.77702028656172e-18	-5.15168993902713e-19	1.62685200412039e-17	-2.65806888492338e-18	2.17932103442079e-17	0.153388398132408	0.298394733932956	0.408958585971389	0.107554213846186	0.0317040681170603
LBPSEMA4BRAIN206	6.64752478216869e-19	2.06929166101515e-18	1.62464937776498e-17	-7.19501531176216e-19	-2.14803882208173e-18	0.338987118861324	0.298156905686439	0.25584346787168	0.0239080419738117	0.0831044656067446
LBPSEMA4BRAIN208	-6.22493574346991e-18	-3.91006667538777e-18	1.78523538671799e-17	-1.26038246883994e-18	1.50171298106521e-17	0.319301938302457	0.234794012641918	0.381864293362346	0.0376577110563104	0.0263820446369695
LBPSEMA4BRAIN209	-1.91440518233622e-17	5.90454115711466e-18	-1.6564511823214e-17	-4.28458736278155e-19	-3.03031332999001e-18	0.395406718059982	0.213128730642553	0.202002077643255	0.0939548545789644	0.0955076190752462
LBPSEMA4BRAIN210	-1.73348178911328e-17	6.61491748248247e-19	1.13545498930007e-17	0.00452713544543537	-1.93115603015805e-18	0.417954618839832	0.235174803927945	0.310809553031757	0.0182178978588238	0.0133159908962073
LBPSEMA4BRAIN213	-5.21796839621182e-18	3.81341797019316e-20	1.31683662831143e-17	-1.65933227723054e-18	1.74664757524937e-18	0.0543087720608763	0.245829379972335	0.488680113144069	0.137280792414229	0.0739009424084913
LBPSEMA4BRAIN214	-8.49818042566997e-18	2.89579301911128e-18	3.26370037217956e-17	-1.59178660791901e-19	2.6639960421623e-18	0.356782346582328	0.243382696097847	0.35982297211846	0.0194054894560451	0.0206064957453194
LBPSEMA4BRAIN215	-1.06193515288554e-17	5.35061522294972e-19	-2.77397164975012e-17	8.74815317337657e-19	1.09044244216458e-17	0.0389475622636251	0.241524976376564	0.428781988775694	0.16849296638945	0.122252506194668
LBPSEMA4BRAIN217	-1.47769504856004e-18	-1.04834372082424e-18	-3.07330018572408e-18	6.62517439068966e-19	1.3300673452515e-19	0.0861779529938422	0.256959404553506	0.472492826487275	0.143803410343828	0.0405664056215494
LBPSEMA4BRAIN220	-2.4891743822203e-17	-7.47309901388615e-18	1.7823142966835e-17	-4.40540659338518e-19	-1.62115522959321e-19	0.45131754932852	0.236759479288168	0.185238626495917	0.0774468465936923	0.0492374982937032
LBPSEMA4BRAIN221	-1.54548455774016e-17	3.06538515781911e-18	-7.27549798030906e-18	1.37036926656986e-18	1.37748573637899e-18	0.325295723317294	0.295697795852507	0.292250239362743	0.0274537381835246	0.0593025032839312
LBPSEMA4BRAIN222	-6.64648535847358e-18	-3.35426396665484e-18	3.37196057361693e-19	-1.14431103543544e-19	-1.07104220618914e-19	0.442511350495049	0.227593424809735	0.281747716004702	0.0192369864192302	0.028910522271284
LBPSEMA4BRAIN223	-8.52919468414205e-18	2.17560916720223e-18	1.43006756172897e-17	-2.44373418628006e-19	1.18533392586075e-17	0.322014690296938	0.243510439591261	0.345456970307862	0.0405975035846106	0.0484203962193286
LBPSEMA4BRAIN224	-1.50696687521584e-17	-3.9599286001117e-18	2.84109543650246e-17	0.0294748484555174	1.12297457003957e-18	0.421515244806185	0.239214334130121	0.263625089393413	2.3966623165695e-17	0.0461704832147637
LBPSEMA4BRAIN225	-1.8293729855279e-17	-4.21132861451034e-18	-1.50663807961568e-17	9.02049954995325e-19	1.99521858594047e-17	0.249925684719531	0.235369031988339	0.403322268612803	0.0980451322833244	0.0133378823960033
LBPSEMA4BRAIN226	-7.67458498490027e-18	3.59970326631597e-18	4.14565292637052e-17	0.0112186241545792	1.60197416088152e-18	0.450866770029558	0.293611875146709	0.156764323101281	-1.95268581427887e-19	0.0875384075678722
LBPSEMA4BRAIN227	-1.46462865884598e-17	3.64295000878973e-18	-4.16375979631225e-18	0.00226662533935688	-4.41044819288123e-19	0.430664368684008	0.214851438817399	0.167412980873114	0.106391235877307	0.0784133504088145
LBPSEMA4BRAIN228	-5.6269158823205e-19	1.0910821753004e-17	1.97368368920213e-17	0.0282679254657647	-1.96967834457527e-18	0.48089959148244	0.239562765840236	0.16524389005776	1.42897101039296e-18	0.0860258271537995
LBPSEMA4BRAIN230	-4.8649587656342e-18	-4.29752214804831e-19	3.19033777184935e-17	0.0146628116439197	0.000978523814693136	0.407742338910294	0.253859254253641	0.280848411584675	-2.25462207299678e-19	0.0419086597927772
LBPSEMA4BRAIN231	-3.83408930090662e-18	-4.677495056744e-18	1.05824913134009e-17	-6.01199466983096e-19	1.35628967837452e-17	0.243954307242433	0.242402838105777	0.415872407520528	0.056502646479943	0.0412678006513181
LBPSEMA4BRAIN233	-3.12602417431867e-17	-5.20694712361198e-18	-9.43274629582076e-18	-2.01288186401626e-18	0.00518729973432865	0.139746544371725	0.284245098682863	0.38203374901079	-2.36408209241905e-19	0.188787308200294
LBPSEMA4BRAIN238	-2.48715790849447e-17	1.08629278781624e-18	1.36638630458464e-17	-7.0906219060336e-20	-3.09176158590156e-19	0.441522145439224	0.249754755883839	0.0658237308332136	0.0900740390470695	0.152825328796654
LBPSEMA4BRAIN239	8.57166718175076e-18	-3.58986580946354e-18	-2.31403609912673e-17	-2.20761172018671e-18	7.87258507489433e-18	0.194381813469024	0.255612386296129	0.40920986569989	0.106980317679376	0.0338156168555811
LBPSEMA4BRAIN242	8.96707633145504e-19	-7.24140763783015e-18	-2.05193734958187e-18	1.89206406724114e-18	-2.07534668892238e-18	0.329866073486039	0.210779599451446	0.214821941327963	0.125979374129023	0.11855301160553
LBPSEMA4BRAIN243	-9.13450236861282e-18	2.40942613267994e-18	-4.63173303313715e-19	-6.85627037642372e-19	-5.61685591966539e-19	0.344910535706363	0.29066165855789	0.292732610537252	0.0219966640922884	0.0496985311062066
LBPSEMA4BRAIN247	-4.43583662817368e-18	-4.62221405025319e-18	-1.23083526500609e-17	8.72989367483775e-19	1.96725317204369e-17	0.192555019970375	0.245411989925281	0.451823633735165	0.0927421881820872	0.0174671681870923
LBPSEMA4BRAIN248	7.50051103788309e-18	6.42471912318898e-18	-2.4887459398818e-17	0.00958037739735557	1.99168131894953e-18	0.390072380582807	0.240889014481824	0.290733577903286	0.0284800228169294	0.0402446268177978
LBPSEMA4BRAIN249	-9.32952951641197e-18	-2.63017083793341e-18	4.57955627487061e-17	0.0166515096703748	2.18282053756769e-19	0.442262308309097	0.182161690843633	0.244351767702548	0.0358558047058967	0.0787169187684499
LBPSEMA4BRAIN250	-7.95299994175634e-18	-2.12219394710734e-18	3.34720010773652e-17	1.28385684974935e-18	1.52253840215607e-17	0.377165278917368	0.168042923484271	0.22431258747365	0.127586547339547	0.102892662785164
LBPSEMA4BRAIN253	-1.552242614483e-17	1.99003220310548e-18	1.41731796085174e-17	0.0104006255019943	-1.5046252264741e-19	0.358807556770287	0.332082730979166	0.209961440075041	6.16768925284827e-21	0.0887476466735115
LBPSEMA4BRAIN254	-2.53103468093231e-17	-1.3931064826996e-18	3.29206339186138e-17	4.26482863120267e-19	2.2577049209376e-19	0.427081553407011	0.280821568365714	0.243142699997173	0.0139024803266004	0.0350516979035023
LBPSEMA4BRAIN255	-1.66584148002918e-17	-3.43498839529987e-18	-1.1249951466039e-17	7.36104938562667e-20	-4.88791592966808e-18	0.4263021728683	0.172400699928621	0.252802719451329	0.0993627488840905	0.0491316588676585
LBPSEMA4BRAIN257	-3.55543456563969e-18	-1.84222250129945e-18	2.61321484291801e-17	-2.64210199519683e-19	1.50207269037782e-19	0.212180027125621	0.277585376850119	0.344313987778716	0.0541827193395306	0.111737888906013
LBPSEMA4BRAIN258	5.41481542998397e-18	4.88317667861761e-18	1.44885318417964e-17	-3.22273237069848e-19	-1.5990969120515e-19	0.259795411675952	0.242600357642108	0.33323142352453	4.70005539807541e-18	0.16437280715741
LBPSEMA4BRAIN259	-2.09296496195402e-19	-5.90803903219812e-20	-2.0093332641203e-17	-4.24130243819084e-18	-1.43797592953279e-18	0.0413618351420264	0.231661500440506	0.496107795951114	0.168184076954571	0.0626847915117828
LBPSEMA4BRAIN260	-9.89321319527853e-18	-2.91306337102318e-18	3.19092739326358e-17	0.0200732717064815	2.45802522583843e-19	0.456472981720797	0.23913390086351	0.158587319455136	0.0488829440089848	0.0768495822450901
LBPSEMA4BRAIN262	-1.28864247181675e-17	2.0020698510847e-18	2.63919502825204e-17	0.0054548735901966	1.00222399933663e-17	0.213125573586336	0.257095189206974	0.46868072194269	0.00878331784670485	0.0468603238270988
LBPSEMA4BRAIN266	-9.40995610018504e-18	2.63453785591325e-18	-1.77351115970957e-17	0.0141836657389991	7.89021842655615e-18	0.424819446104523	0.272656777879292	0.250706371354801	-4.98126188498281e-19	0.0376337389223856
LBPSEMA4BRAIN267	-8.58746555212526e-18	-3.52285891567179e-19	5.61305043056356e-18	1.4412741069096e-18	7.58738777163897e-18	0.0208371221081402	0.271061010910703	0.475986604425029	0.10902884545078	0.123086417105348
LBPSEMA4BRAIN268	-1.6944062740849e-17	-2.90606323462342e-18	-8.43809459263559e-18	9.96545250872271e-19	-2.56144408551476e-18	0.287400651155672	0.253554780763491	0.361627885115029	0.0937405977425463	0.00367608522326152
LBPSEMA4BRAIN269	-1.14188587875913e-17	4.90232640053683e-18	3.27518338529634e-17	0.00226331877553885	2.28009064721986e-18	0.354399091291447	0.2816746009572	0.329149681546895	0.0313753657460491	0.00113794168286965
LBPSEMA4BRAIN270	-5.54227744670258e-18	-8.71027514334985e-19	1.91749636172601e-17	0.00113567673280986	1.240839186231e-18	0.393553318137879	0.241003340645955	0.318130122907677	0.00436952732075469	0.0418080142549243
LBPSEMA4BRAIN271	-2.46278504818505e-18	-6.56834635827724e-19	-4.40648174659158e-18	-2.79074522072244e-19	1.54577435499063e-18	0.101954895897827	0.266023129785064	0.463802741633216	0.126569707319042	0.0416495253648507
LBPSEMA4BRAIN272	4.40253555864706e-19	4.49734298053392e-18	2.12092627240123e-17	6.11385184422302e-19	0.0229165702672852	0.121033247206744	0.281195426790164	0.452113049199791	0.0163029266229895	0.106438779913026
LBPSEMA4BRAIN273	-1.27962852545313e-17	8.81630281368337e-19	8.69393972945135e-18	0.00110987077259616	0.0381573876908175	0.371039287612475	0.265483901896071	0.134743847137934	0.0692002871061621	0.120265417783944
LBPSEMA4BRAIN274	-7.56055935736331e-18	3.47567039678253e-18	3.20672593918173e-17	-5.47249220577216e-20	-6.21132527213381e-20	0.407184599716784	0.268239050270424	0.287938557703546	8.09626262801728e-20	0.0366377923092459
LBPSEMA4BRAIN275	-1.40281848750976e-17	-3.06375592355065e-18	-1.45909455943964e-17	9.98710826311901e-19	0.00415255924680061	0.0896836266307155	0.264451139993627	0.441385543612001	0.055659110493994	0.144668020022861
LBPSEMA4BRAIN276	-2.09634526101227e-17	-5.47439919762275e-18	-2.13642564742449e-17	7.24022143313409e-19	-3.3274740600987e-18	0.399002069491801	0.208844415514476	0.253056281651799	0.0773768529095085	0.0617203804324157
LBPSEMA4BRAIN277	-2.13728044426489e-17	-2.36237692563085e-18	3.95021314885715e-17	-3.0009702185919e-21	9.38751824223199e-19	0.376370427498717	0.23510533706227	0.338530204031649	0.0124286392480512	0.0375653921593128
LBPSEMA4BRAIN278	-1.72807630418607e-18	1.70240499365425e-18	5.18482415963001e-18	0.0102297147585412	-7.37786499507188e-19	0.458374210976833	0.258720261283819	0.236034560789243	0.00784439740305539	0.028796854788508
LBPSEMA4BRAIN279	9.33015626973813e-18	0.0178363235405251	-1.05810577908766e-17	1.73393006459129e-18	-2.81896704883169e-19	0.0692275014374187	0.218702925981988	0.478337509789456	0.148576580483813	0.0673191587667993
LBPSEMA4BRAIN280	-5.24835294451928e-18	-4.67019821955883e-18	-7.75333373312829e-18	0.0225402948274696	-2.36671208974101e-18	0.485196632337758	0.231983445178499	0.123998657949219	0.0372777893867601	0.0990031803202945
LBPSEMA4BRAIN282	-9.23811646925814e-18	0.0154697133733964	-1.98143611795854e-17	2.21660605698383e-18	1.49304998216493e-18	0.036394696861792	0.253216402703985	0.520494807429628	0.112302719026328	0.0621216606048712
LBPSEMA4BRAIN284	-1.70240234765917e-18	-5.10795072717599e-18	-9.11593707346869e-18	0.0090559618640156	0.0262953608898946	0.334588410178263	0.359653885258618	0.238984832468181	-3.5906307974749e-19	0.0314215493410282
LBPSEMA4BRAIN285	-3.14390023329442e-17	4.17899081267439e-19	-1.40601118164187e-17	1.19380759203945e-21	-3.04364368868791e-18	0.349941009710751	0.260409399763085	0.187028876590733	0.0863828396949264	0.116237874240504
LBPSEMA4BRAIN288	-8.59971051494842e-18	1.53630215990827e-18	-2.29648498647217e-17	0.0108165979903292	5.18987901043515e-18	0.449824176113251	0.245129953127222	0.24947102115437	-5.44188849567734e-19	0.044758251614828
LBPSEMA4BRAIN289	-1.94033342695801e-17	4.93258158302039e-18	6.98080933258583e-18	-3.47702146764796e-19	-1.99883998716328e-19	0.375030369591507	0.267713974525336	0.325950694485268	0.0048151462104317	0.0264898151874568
LBPSEMA4BRAIN290	-1.09748134491472e-17	2.51873728003996e-18	-1.35778805632225e-17	0.0257282928265417	2.14719496142344e-18	0.491918509618829	0.250033984130185	0.203305122525179	0.00628500304102596	0.0227290878582397
LBPSEMA4BRAIN293	-1.20739165027994e-17	-1.1506333123662e-17	-1.0811301852239e-17	3.8092242603025e-18	-6.81532444147088e-19	0.199242636873773	0.193205094748981	0.316070709961868	0.192522462280508	0.0989590961348703
LBPSEMA4BRAIN297	-1.12574561310386e-17	-1.83522147610218e-18	4.07633790806191e-17	4.15040504794113e-20	-2.61583545809982e-18	0.283110849735252	0.155965386602646	0.359748632553399	0.122913651525546	0.0782614795831575
LBPSEMA4BRAIN299	-8.60449773233222e-19	-5.4628007969082e-18	3.39242717927849e-17	-2.95515993488583e-19	-3.2170237300963e-18	0.41279945710794	0.284472942343912	0.219295996845539	0.0354863885839603	0.0479452151186485
LBPSEMA4BRAIN302	9.23479612869768e-20	-5.30622293474488e-19	-2.4932113027691e-17	-1.11164244702955e-18	4.10768833218627e-18	0.0509035401997565	0.271788393993227	0.443513142224709	0.138306627092527	0.0954882964897805
LBPSEMA4BRAIN304	-1.30175048707476e-17	-1.92967728464622e-18	-4.76672356394614e-18	0.0150367163824516	5.42214802012746e-18	0.443330632205689	0.235609922887359	0.199088626407143	1.1310151659177e-18	0.106934102117357
LBPSEMA4BRAIN308	-1.32527254253589e-17	0.0623657039871003	-1.03566694927216e-17	0.337348527225442	0.0892442934144313	0.362111203503886	0.124442301045612	-3.05568782052033e-18	5.55974059344709e-20	0.0244879708235281
LBPSEMA4BRAIN312	2.63773406216827e-18	-2.57289046149866e-19	-1.60745782527363e-17	-6.70918277102861e-19	6.87472554880274e-18	0.114300872556936	0.267728830967768	0.473537971310002	0.0999838970299575	0.0444484281353368
LBPSEMA4BRAIN313	-1.61235242671279e-18	2.68068715567752e-18	8.75564826815459e-18	5.79852921925653e-19	-6.77511322767627e-18	0.28570312205444	0.27327649517689	0.370717174600276	0.0443222390965391	0.0259809690718543
LBPSEMA4BRAIN314	-2.27460454704902e-17	7.02195724105169e-18	8.08581345518574e-18	-3.28206824052348e-19	-2.36595315543262e-18	0.353553418106759	0.239565152950212	0.357407861612514	0.019067843473416	0.0304057238570991
LBPSEMA4BRAIN315	-9.50787902284934e-18	-5.60576993370813e-18	-2.35750016840899e-17	0.00949710814765931	-2.36809383291683e-19	0.490302491282693	0.243172431098799	0.234319278345596	4.77802518927243e-06	0.0227039131000638
LBPSEMA4BRAIN316	-3.43704959887069e-17	-6.43364214421463e-18	-1.42072392625247e-17	0.0118462795338678	-2.04458680741131e-19	0.398186010817728	0.20012114064988	0.313004391842226	0.0351799328724317	0.0416622442838681
LBPSEMA4BRAIN317	-1.04398486468233e-17	-9.48692181400257e-19	-1.53358707734561e-17	-1.05632188575048e-19	9.64151932869846e-18	0.374328691271886	0.165389659990141	0.253048189206327	0.124613920762391	0.0826195387692544
LBPSEMA4BRAIN318	-6.41044148215346e-18	-6.25360273229943e-19	-8.97637491115356e-19	2.0627869713106e-18	9.75164792878166e-18	0.095788779534254	0.255224422599718	0.4610497589147	0.129813517916462	0.0581235210348668
LBPSEMA4BRAIN320	-2.05443175910071e-17	4.88127599282569e-18	-2.04315890886059e-17	2.57272445083349e-19	3.52082464393249e-19	0.289472234040762	0.314934789027432	0.252674531122472	0.0271951826649765	0.115723263144358
LBPSEMA4BRAIN322	-2.10145839598425e-17	-8.21655790184831e-19	5.39302535637936e-17	0.00283176562792717	7.1410482115224e-19	0.414807409701217	0.216816187916722	0.272211136586484	0.00502160379211379	0.0883118963755362
LBPSEMA4BRAIN323	-8.14112751346404e-18	-2.68117059090039e-18	-1.21394944759064e-17	6.90552643923507e-19	-3.44723672043674e-18	0.315630282840517	0.240882932025746	0.348883065952476	0.0413748551540354	0.0532288640272258
LBPSEMA4BRAIN324	-2.17769342012587e-17	-3.70859371742875e-19	2.24013570741852e-17	0.017347368487664	0.00012333238532403	0.45721584740918	0.256116723079219	0.192337160835599	0.0424490537588528	0.0344105140441615
LBPSEMA4BRAIN325	8.29297649261019e-18	3.53937887041643e-19	-2.53207777009979e-17	5.44073642498589e-19	5.40784537587782e-18	0.0387591879687729	0.239991847853554	0.496228636594303	0.154825277691247	0.0701950498921233
LBPSEMA4BRAIN330	-1.48327991077398e-17	4.68473296748813e-18	-1.56898141122913e-17	0.00624188385760948	0.0184818937055631	0.490918601851841	0.292847022404312	0.041757261663711	0.1362009460728	0.0135523904441633
LBPSEMA4BRAIN331	-1.23640721473401e-17	-6.99723623476452e-18	2.53689680133029e-18	1.65834091055547e-19	-2.00870100586831e-18	0.431175006366312	0.265673015597359	0.258445865850643	0.0119614632170876	0.0327446489685983
LBPSEMA4BRAIN333	1.22302800835019e-17	9.17963129826372e-19	1.79428934154942e-17	1.41190801462431e-18	2.72576622971328e-17	0.351776741901758	0.251541160498138	0.19951620707107	0.0639515302351404	0.133214360293894
LBPSEMA4BRAIN336	-2.37431416702581e-17	-2.56117900579408e-18	-1.52445441124062e-17	3.60232995987285e-20	-1.1691589244008e-19	0.392013521672077	0.287273589020319	0.256490944944276	3.70451658007614e-19	0.0642219443633276
LBPSEMA4BRAIN338	-2.42397241595736e-17	-5.19489186789318e-18	1.60970656265525e-17	2.28692998782461e-18	2.51528943882733e-17	0.35176878141112	0.202157613249923	0.198730639961836	0.145550958716019	0.101792006661102
LBPSEMA4BRAIN340	4.01611410622128e-18	-5.36186652539508e-19	-1.30582927354296e-17	-5.50612396710485e-19	7.71224067039527e-18	0.421265222722933	0.22089614846555	0.13449456739196	0.0976344507909495	0.125709610628607
LBPSEMA4BRAIN341	-5.89688821116106e-18	0.0131460558461401	2.38368823708926e-17	-6.73209935945349e-19	2.52117647916693e-18	0.00143682716270634	0.240068987635265	0.494068509513892	0.166979262105422	0.0843003577365746
LBPSEMA4BRAIN343	1.52963519288725e-17	-5.15427053823639e-19	-1.28145378549988e-17	-2.06286411117131e-20	1.27671963408128e-17	0.194402211553835	0.214541960285985	0.376879895009953	0.0769159770297548	0.137259956120472
LBPSEMA4BRAIN345	6.01885356859387e-18	0.00800198034493951	-1.0237923127327e-18	-4.94004675186551e-18	1.90615460726418e-18	0.0064723591808583	0.275777347667447	0.503558052676042	0.0469806857960219	0.159209574334691
LBPSEMA4BRAIN346	-2.2027551544234e-17	1.02434527209821e-18	-5.95181259941946e-18	0.013591178578283	-9.7466696705755e-19	0.465560194644743	0.216837930923751	0.181658735120851	0.0172468594195613	0.105105101312812
LBPSEMA4BRAIN348	-2.46298978402327e-17	-1.30498450379034e-18	-8.31159152453595e-19	-1.11573415420337e-19	-2.16597526076793e-18	0.425726289668846	0.178858066897284	0.276810960279094	0.0667142075299133	0.0518904756248632
LBPSEMA4BRAIN350	-4.6998367070995e-18	-9.82529378013885e-19	1.31664368068587e-17	-1.1926716003341e-18	9.60878319548819e-18	0.00718350828457268	0.247846880086668	0.491275891400096	0.181274097097949	0.0724196231307141
LBPSEMA4BRAIN351	-4.81396690004372e-18	6.64114858885852e-18	-2.26250611582244e-17	0.0282952267227742	2.90562464422042e-18	0.484924755180342	0.20253453074165	0.231754102523502	1.63167820569042e-18	0.0524913848317318
LBPSEMA4BRAIN352	-4.31582579724522e-18	2.71492855295189e-18	4.43650059911922e-17	1.44781784076015e-19	1.59191407513874e-18	0.40971817900681	0.274688984992058	0.26707112597401	-1.23474108289934e-18	0.0485217100271213
LBPSEMA4BRAIN353	9.99027916407257e-18	0.0125095173312697	2.78609390696397e-17	1.52991396514136e-18	-1.37117971940864e-18	0.0789763985922754	0.256552221901071	0.503933861137014	0.118512120211882	0.0295158808264879
LBPSEMA4BRAIN354	-1.37573615850526e-17	-4.11354126017027e-18	-6.7150766724746e-18	9.13371730877492e-19	2.41400613540769e-17	0.323928517859629	0.209369509868291	0.319715532082157	0.0611822400889561	0.0858042001009668
LBPSEMA4BRAIN358	1.41258327500905e-17	2.16963255558065e-18	2.10301796478468e-17	0.00352004136313885	0.0142206670000096	0.462397183085564	0.225106648673013	0.141323765710106	0.0621081442781168	0.0913235498900519
LBPSEMA4BRAIN360	-1.21970027330623e-17	0.0279473896113451	-3.39373874584902e-17	-6.60516282346276e-18	-4.31151927973263e-19	3.38468017935776e-19	0.231148346463326	0.471780699232531	0.160804602596506	0.108318962096292
LBPSEMA4BRAIN361	-1.21362698880395e-17	-2.9289178766872e-19	3.81112395825981e-17	0.0201379011749488	2.32126143701636e-18	0.452193616352483	0.209831037830244	0.186303493513091	0.0302608077771459	0.101273143352088
LBPSEMA4BRAIN362	-3.14306437675033e-18	1.27656646348107e-18	-2.54526439670437e-17	3.2175065141108e-19	1.95962580140468e-17	0.408765135951535	0.27158532217826	0.21592744713911	0.00633442820979942	0.0973876665212957
LBPSEMA4BRAIN363	-4.89231715095951e-18	4.21940372209195e-18	-2.0991739942073e-17	0.0262004159015335	0.0212139034477916	0.458763521697496	0.254513810903	0.198742084076397	3.82176740839106e-20	0.0405662639737818
LBPSEMA4BRAIN365	-2.70776811834814e-18	7.52959368719152e-19	2.1490203523015e-17	0.00240537271637452	9.6275251783247e-18	0.372767770925539	0.282462395749937	0.289679787230602	-3.21288624847196e-19	0.052684673377547
LBPSEMA4BRAIN366	-8.52440638255541e-18	-2.30570060826727e-18	2.49118929994641e-18	-9.12906236206087e-19	1.79605191815414e-17	0.185220985073465	0.266753874330136	0.425110954652729	0.0985245265027755	0.0243896594408939
LBPSEMA4BRAIN367	-2.63734457778295e-17	-5.19759777213024e-18	3.39715398753523e-17	-1.75381365889692e-19	2.44758272495035e-17	0.21822552435717	0.247254435865653	0.402778266521133	0.09558055348673	0.0361612197693147
LBPSEMA4BRAIN368	7.59497682172633e-19	-6.47552373502447e-19	2.65228737849856e-18	7.34149722774366e-19	9.6111381379802e-18	0.163188310761201	0.236367880934301	0.451833659987345	0.0849850905327191	0.063625057784434
LBPSEMA4BRAIN371	-1.49060670875923e-18	-1.72951943789464e-18	3.54722865203378e-17	-1.10456906168863e-18	-1.69400434823256e-18	0.375000933731221	0.315036942282822	0.256694351626878	0.0132567485561777	0.040011023802901
LBPSEMA4BRAIN372	5.44355233218181e-18	-1.77936230328969e-18	1.37564368965375e-17	0.00703091668266674	1.21207622918577e-17	0.462507372415667	0.25736047312573	0.159796755893946	0.0477390673248899	0.0655654145571011
LBPSEMA4BRAIN373	2.62178519789919e-18	2.18204693076765e-18	3.75699475248802e-17	0.0115142965395408	6.77796448448261e-19	0.312131656382069	0.298635330002993	0.207006037398183	0.0735427720238755	0.0971699076533385
LBPSEMA4BRAIN375	3.9983553096804e-18	-7.62006538730839e-19	-1.3681888589769e-17	-8.21217264263848e-19	1.74889345590822e-17	0.279488979320894	0.259572464419776	0.390528929415093	0.0290911919567425	0.0413184348874943
LBPSEMA4BRAIN376	-1.66197427820437e-17	-3.54528129844478e-18	-2.42117689419889e-17	0.00381511384459718	-1.42704946257771e-18	0.393360756869639	0.246958960972653	0.327007608468099	0.0262065195358905	0.00265104030912154
LBPSEMA4BRAIN378	-3.59527897084183e-17	2.01440526821471e-18	4.21932888450566e-17	2.65452551997488e-19	-1.17169505241555e-18	0.298331715362961	0.219044879179386	0.388916964897279	9.32722159663214e-21	0.0937064405603735
LBPSEMA4BRAIN380	-1.64960013592859e-17	-2.34760692594031e-18	1.02708729217161e-17	3.19314323383703e-19	1.58045888294162e-17	0.407761334057432	0.279640965209932	0.158596043995653	9.04832821730822e-19	0.154001656736983
LBPSEMA4BRAIN381	-5.23611129709111e-18	-5.67094356958327e-19	-3.86904192748608e-18	1.09869322198981e-19	4.31049664686474e-18	0.345837280035299	0.238031006721503	0.371623249785363	0.0246558409900072	0.0198526224678284
LBPSEMA4BRAIN382	4.57579840371451e-18	0.000185262845808962	1.69458314030493e-17	7.91914187770753e-19	3.59149551681705e-18	0.0891829839936183	0.271131987087215	0.498177576123996	0.108322170718103	0.0330000192312593
LBPSEMA4BRAIN384	1.9227702634322e-19	-1.41630597980813e-18	3.79462077659888e-17	0.0238093081156097	-3.58804229794792e-19	0.448972451997895	0.288441039779154	0.182047111201987	-1.17593482410977e-19	0.0567300889053547
LBPSEMA4BRAIN385	7.21133430932892e-18	-1.58122903392608e-18	-1.05374267872462e-17	-1.17080741729136e-18	7.58281679587177e-18	0.0556636958220533	0.259245307099548	0.489751385058318	0.143834974248877	0.051504637771205
LBPSEMA4BRAIN388	2.40704703813948e-18	4.24117972313895e-18	2.48872048936976e-17	-3.96771051848884e-20	2.15040378953372e-18	0.449591421230309	0.246627833776168	0.236532553669494	0.0350300294250565	0.0322181618989724
LBPSEMA4BRAIN390	2.86387503694434e-18	-9.16140649857516e-19	1.22006301229665e-17	8.08733306437194e-20	0.0233665846614878	0.0272842488408496	0.285376532225103	0.49908971571742	0.0577669125562693	0.10711600599887
LBPSEMA4BRAIN391	-3.24879109116476e-18	-1.55633374231184e-18	4.04176131053646e-17	-6.65152745695215e-19	1.87240360540762e-17	0.258522197487119	0.280681522292628	0.336010623850328	0.0647028354364475	0.0600828209334772
LBPSEMA4BRAIN392	-8.24252392118384e-18	2.39668684784334e-19	2.59518806578196e-17	0.00676363473884976	0.0782896964456209	0.247934057955076	0.380179179814134	0.114381069271569	0.0421867135961572	0.130265648178594
LBPSEMA4BRAIN393	-6.53903676710443e-18	-5.22104768391293e-18	4.69613417165342e-17	0.0355194526440905	0.0102818913402481	0.517938751572799	0.239473342532852	0.128319673412643	0.0471609930437192	0.021305895453649
LBPSEMA4BRAIN396	-3.02981838776264e-17	-3.46661278532516e-18	-2.60738674547897e-17	-4.95600534760391e-20	-6.74038878791708e-20	0.437521553949718	0.275734590832076	0.171401618722456	-1.63211021710251e-18	0.115342236495751
LBPSEMA4BRAIN400	-2.43522036307574e-18	9.84673857269895e-19	4.65553479698425e-17	0.0064703517838883	2.51191762539706e-19	0.461096972726518	0.23329589229579	0.154849442986198	0.0647871611229083	0.0795001790846966
LBPSEMA4BRAIN401	-2.10277490966686e-17	2.19106492973191e-18	2.69989117882055e-17	0.0146094512755284	0.0231691484576901	0.323165610966475	0.333834161452015	0.176507318215288	0.00462028414841017	0.124094025484595
LBPSEMA4BRAIN402	-2.83759546897772e-17	-8.14586843927567e-18	3.20017228343989e-17	1.10530544042594e-18	2.22278864846813e-19	0.338921856269664	0.237508841879599	0.270655574244407	0.0498274671400327	0.103086260466298
LBPSEMA4BRAIN403	-5.38842427899924e-18	-1.38172475692192e-18	-1.12086427114334e-17	7.84201693385694e-19	9.39492495773822e-18	0.0856785652555686	0.29951418579452	0.407576070522717	0.114436627531952	0.0927945508952417
LBPSEMA4BRAIN404	8.52945791475545e-18	0.0398123472688147	-1.5448000898439e-17	8.80346839078227e-18	-2.88170607343792e-18	3.31990180132621e-18	0.257855993540418	0.470464053721254	0.168218489555353	0.0636491159141594
LBPSEMA4BRAIN405	-2.96524385889721e-18	-5.72748310146319e-19	1.96323431683657e-17	0.00977907299363848	1.52894161560005e-17	0.4318390059756	0.21362365383912	0.301349852118521	6.52968316469564e-20	0.0434084150731194
LBPSEMA4BRAIN406	-2.28501551279311e-18	-1.91869314127758e-18	2.67729818421349e-18	-6.48955499565483e-19	2.07171531890242e-17	0.214970782687024	0.182397533637155	0.37026570523995	0.124863490760471	0.1075024876754
LBPSEMA4BRAIN407	2.34690697222226e-18	-6.4841797252745e-19	8.46503945459225e-18	0.00758870541883197	1.64865814022247e-19	0.503534307202197	0.216773320452158	0.112995643607918	0.103245432929861	0.0558625903890339
LBPSEMA4BRAIN408	-2.07990790142349e-17	-2.75441452119268e-18	-3.26607850064786e-18	-5.39093090705768e-19	-4.07121996983827e-18	0.261561778033608	0.236787785685471	0.376219447555702	0.110357287542976	0.0150737011822436
LBPSEMA4BRAIN409	1.79838193086352e-18	1.90387812901385e-18	-2.72777130498072e-17	0.0213936148429769	0.00179326217921191	0.489421673728884	0.255924627577776	0.14965228538118	0.058534829258746	0.023279707031226
LBPSEMA4BRAIN410	-1.16996026012633e-17	9.32130575602686e-05	4.90389226678557e-18	-1.15896713250709e-18	6.1030998496795e-18	0.0961598114758539	0.252153386148129	0.528050092698566	0.0938041216533611	0.0297393749665299
LBPSEMA4BRAIN412	1.9415726026588e-18	-2.82750283253541e-18	1.90838679470148e-18	-6.91577061229147e-20	0.015821859276069	0.440240153359057	0.195795871027973	0.0585045661278724	0.146637508305886	0.143000041903142
LBPSEMA4BRAIN413	-1.21651474270185e-18	-6.56420779430299e-18	-1.33143935474831e-17	0.00315551635312185	0.00439958918242089	0.474519786923508	0.259540208272296	0.129914349198815	0.0530953112873511	0.0753752387824872
LBPSEMA4BRAIN414	-8.69641981885326e-19	-4.23122111484771e-18	1.74127307546863e-17	0.00885566650260488	-1.95986955863871e-19	0.433354862303793	0.269843619886397	0.271335720382824	0.00171174725375559	0.0148983836706261
LBPSEMA4BRAIN415	-2.86976574490274e-18	5.58621189091263e-18	-8.44617386337091e-19	7.81189110442089e-20	6.31259725116767e-18	0.468655369705598	0.261927663671364	0.246467663841322	-9.72814692180534e-19	0.0229493027817163
LBPSEMA4BRAIN418	-4.59996419300128e-18	-3.6400826732673e-18	5.04573312308832e-18	-6.38496012320316e-19	2.33934856449996e-17	0.188690046454145	0.235778826061798	0.423951605374542	0.0175405116346363	0.134039010474878
LBPSEMA4BRAIN419	-2.75280021002768e-17	-5.84519224061218e-18	3.77941687902812e-17	3.52395936919124e-19	0.0183550153349068	0.34809848722247	0.25975656246365	0.163429220320891	0.032483737964944	0.177876976693138
LBPSEMA4BRAIN420	-1.67808966206332e-17	6.03234375886561e-18	4.25390093123314e-17	0.00824760762393248	2.09368882682183e-18	0.471038432645759	0.208386317966837	0.165053432697931	0.0798230322781876	0.0674511767873532
LBPSEMA4BRAIN423	-5.18516724835539e-18	-1.22556065324949e-18	-1.14107004917522e-17	1.17771626050217e-18	1.56511128939622e-17	0.0756741563381979	0.269668516662895	0.482387452892216	0.0795502568748823	0.092719617231809
LBPSEMA4BRAIN424	-3.62321076865338e-18	-3.26052718875626e-18	1.41856705317929e-18	1.11269586606895e-18	1.41778663567132e-17	0.286400728103521	0.280173440555016	0.344013643343748	0.0298749556536926	0.0595372323440224
LBPSEMA4BRAIN425	3.40777788519008e-18	-3.09741122299473e-18	-9.93697532168836e-18	-2.87913374565466e-19	2.5589987774106e-17	0.31516760705882	0.191519724659786	0.272708900092779	0.116404887302524	0.10419888088609
LBPSEMA4BRAIN427	1.95639280076379e-18	1.51785452564442e-19	2.02542334436064e-17	1.83619604679145e-19	4.14258512064641e-18	0.124495878400413	0.254651040819062	0.456103479363279	0.0464927569707788	0.118256844446468
LBPSEMA4BRAIN428	7.67215773740741e-18	1.01612632581933e-20	-1.35159362692188e-17	1.2874910430181e-20	9.58024993417844e-19	0.01136332895226	0.235260340475212	0.47311105797624	0.190631602055057	0.0896336705412312
LBPSEMA4BRAIN429	-2.0142096302881e-17	4.77483593712995e-18	2.816351551898e-18	-3.55088864202734e-20	-3.21734944180724e-18	0.380068603853113	0.158668346842494	0.359821123819216	0.0686707064898649	0.0327712189953118
LBPSEMA4BRAIN430	-3.41641039441268e-17	-4.6637637201739e-19	-1.99747263268285e-17	1.86998577371106e-18	-4.20934365695695e-19	0.342927832365393	0.283040167771631	0.16766367300706	0.0667695705874497	0.139598756268467
LBPSEMA4BRAIN432	-4.11509241916953e-17	1.10524357841439e-19	2.25347337666868e-17	0.00336488321028858	-5.67367727085343e-19	0.414667415986755	0.225010996955435	0.237524265512055	0.0443828549962884	0.0750495833391784
LBPSEMA4BRAIN434	-5.30912261798816e-18	-8.13054209892215e-19	2.78743422728843e-17	-2.85512384487748e-19	1.12453606345611e-18	0.405772258369566	0.332957267288429	0.216648601756225	-1.31469962744403e-18	0.0446218725857806
LBPSEMA4BRAIN435	-2.00539868262315e-17	9.77985242708489e-21	4.54288902603682e-18	-1.40475360499218e-18	1.61314749039141e-17	0.342677390072433	0.217429668753226	0.370223563869437	0.0413150154945644	0.0283543618103401
LBPSEMA4BRAIN436	-1.33904193527983e-17	-7.50970120081286e-18	3.54914527014054e-17	5.09058335093861e-19	-1.65443291700299e-19	0.255885178946185	0.246671712597341	0.339052896074387	0.051113858637914	0.107276353744173
LBPSEMA4BRAIN437	-4.68012415486419e-18	-2.98843825940979e-18	-7.57896840099942e-18	4.81395268751176e-19	-2.32584482724426e-18	0.345251779355012	0.218271382381738	0.275338654097253	0.0732972390682898	0.0878409450977075
LBPSEMA4BRAIN439	-1.6167524044759e-17	-4.70460328964821e-18	2.00970596999323e-17	5.39537355577859e-19	-2.34460609658484e-20	0.35967790450874	0.284051412624421	0.11840260173943	0.128750720438232	0.109117360689176
LBPSEMA4BRAIN440	-7.21316572947136e-18	1.43027258975582e-20	3.1410105464516e-17	-2.32242916999983e-18	-2.11025074749127e-18	0.142508160086182	0.258467528500364	0.425124165156587	0.12721797031757	0.0466821759392975
LBPSEMA4BRAIN442	-9.47502271700934e-19	-4.4245909585684e-19	1.97067862478436e-17	9.89981953483916e-19	1.06916728155629e-17	0.0890612416684021	0.270100299884087	0.487930449173852	0.118721021825608	0.0341869874480511
LBPSEMA4BRAIN443	-1.16988832589192e-17	0.00756199999467205	-1.03997063203666e-17	1.93627049923088e-18	9.37103061662474e-20	0.0573548103367117	0.242569025126167	0.481780026658374	0.13349209065578	0.0772420472282948
LBPSEMA4BRAIN444	-2.13122915738094e-17	-5.04175369741189e-19	3.5671401302217e-18	7.13953716809154e-19	1.96555327927788e-17	0.410786351608936	0.264749304473973	0.158424523510367	0.0486655733484172	0.117374247058308
LBPSEMA4BRAIN446	-2.07291945881582e-17	-4.79152149658769e-18	-5.7720248913978e-18	3.17735488670591e-19	1.13877272693847e-17	0.190559261702952	0.257643422728837	0.420879102370772	0.110937645029066	0.0199805681683734
LBPSEMA4BRAIN447	-1.41984395412697e-17	-4.03219331630529e-18	-1.89576874123066e-17	0.0104057860864181	7.04877242264166e-19	0.468657736606798	0.254035130068861	0.215029910840505	1.88695961907329e-20	0.0518714363974176
LBPSEMA4BRAIN449	-3.05619167196022e-17	5.01213712031244e-18	3.24736890919994e-19	4.13927953575292e-20	-4.09201427943608e-18	0.363972151389326	0.200264586773323	0.246216987099226	0.119986226643422	0.0695600480947033
LBPSEMA4BRAIN450	-2.19980759790558e-17	1.73953320946462e-18	3.98638463347238e-17	0.00753285189421647	-1.14796595149678e-18	0.48824844368068	0.211380362555964	0.237886030606142	0.0162069755360994	0.0387453357268971
LBPSEMA4BRAIN451	1.632764176422e-17	-3.23643424378313e-19	3.6927713931536e-18	7.43594661448528e-20	1.92164967565438e-17	0.371383596722556	0.243493416923723	0.357030548813009	6.48673940010166e-19	0.0280924375407123
LBPSEMA4BRAIN453	-1.42904967160453e-17	-6.72394375297014e-18	-8.5848658053965e-18	-9.85481346666793e-19	-3.56703732183305e-18	0.357309343170604	0.299910287470756	0.285110239470481	0.00733580458138943	0.0503343253067704
LBPSEMA4BRAIN457	-2.76040618622725e-18	7.63740249081123e-18	3.77687297980006e-17	0.0274223556913468	2.74797487357683e-18	0.4638003184262	0.210024434538672	0.218075808419539	-1.92771667471184e-18	0.0806770829242423
LBPSEMA4BRAIN460	-2.34733801251217e-17	6.24579982516278e-19	3.64823537286167e-17	2.38376920724695e-19	-6.55137631655982e-19	0.370610488958489	0.322593316021642	0.186992540803684	0.0211548303584335	0.0986488238577513
LBPSEMA4BRAIN461	-2.24952242632841e-18	6.00873095647796e-19	1.05757478011525e-17	-2.49038201507137e-19	1.32071128107232e-17	0.3681840911548	0.240360958175188	0.336520794935936	0.0390780734982908	0.0158560822357849
LBPSEMA4BRAIN463	-2.01756542720252e-17	4.36119185940911e-18	3.78740294790702e-17	-4.26174013466204e-20	2.0451863403194e-19	0.413755146117924	0.237896036815114	0.250606060097602	0.0370828668623594	0.0606598901069994
LBPSEMA4BRAIN464	-1.38682339915829e-17	-2.03648355490324e-18	6.24913784345847e-18	-2.78599666188378e-19	0.0127115451175576	0.14810387851356	0.310374940159661	0.342279419907575	0.0479575878376305	0.138572628464016
LBPSEMA4BRAIN465	-2.11975268521176e-18	-2.25781976594876e-18	-1.2972400381943e-17	1.29612729472029e-18	6.77672632214617e-19	0.356802257303836	0.252527957877417	0.336946336856747	0.0268582992001538	0.0268651487618452
LBPSEMA4BRAIN466	-7.82129947276056e-18	5.98002068292607e-18	4.21741884122097e-17	0.000464452941355952	-2.24337825343147e-19	0.412185051169761	0.249343904355453	0.301245842262753	0.0187242075722604	0.0180365416984172
LBPSEMA4BRAIN468	5.15157396100082e-18	-7.58737879810772e-19	-7.74635550758458e-18	0.010960163912406	1.18456807430821e-18	0.459586224578579	0.25265288894629	0.234160702761709	0.0101669567616719	0.0324730630393446
LBPSEMA4BRAIN469	-2.13600613305999e-17	3.54502417110045e-18	8.93508410644498e-18	-3.33104003402856e-19	-6.48665553325027e-19	0.407102136658306	0.230521676396066	0.255122438680206	0.0342559471557453	0.0729978011096764
LBPSEMA4BRAIN470	-2.67621044199471e-17	8.13226685777303e-19	-1.88947291662651e-17	-2.68733130166325e-21	2.30369456054994e-17	0.3300352081755	0.205473786708369	0.358364865810798	0.0784546375222028	0.0276715017831311
LBPSEMA4BRAIN471	-4.09637077767849e-19	2.31116779328778e-18	2.27726378430681e-17	1.05226087592604e-18	0.00969149749846694	0.39382803416621	0.249908661625538	0.227048127708215	0.0330411080859113	0.086482570915659
LBPSEMA4BRAIN472	-2.5540635129089e-17	3.23118682003198e-18	3.05812412277464e-17	2.33206667745485e-19	-2.61929904803374e-18	0.419680206393617	0.153913710690846	0.255684648746037	0.113626853445075	0.0570945807244244
LBPSEMA4BRAIN473	-2.31566338086809e-17	7.20056906777428e-19	3.10390601183668e-17	0.0243973894132265	1.16129915808646e-18	0.458606621436399	0.22400360957306	0.202510039560325	0.0741864890786369	0.0162958509383527
LBPSEMA4BRAIN474	-4.41164242138027e-18	5.96131940164884e-18	3.40568561221157e-17	3.89642430919723e-20	-4.05749482327263e-18	0.340350467677722	0.263351506690858	0.230374357776651	0.0404013951373244	0.125522272717444
LBPSEMA4BRAIN477	-1.26038050026203e-17	-3.3313077551939e-18	-1.98261389996007e-18	0.00222071306202347	1.01362461480458e-18	0.45832394628565	0.190713580341105	0.236263958998784	0.0694603040555701	0.0430174972568681
LBPSEMA4BRAIN478	-7.1812032632495e-18	2.35618350308276e-18	-3.16571252496872e-18	0.0196329689809741	8.96795571265556e-19	0.416940925258742	0.228320978609708	0.291144886994242	-6.02814817554066e-19	0.0439602401563341
LBPSEMA4BRAIN479	-5.89958101351358e-18	-1.5422592820533e-18	1.77559439607228e-17	7.37283616236546e-19	4.70957482080586e-19	0.12021704295347	0.286459425636388	0.417630978674499	0.0845063113773986	0.0911862413582455
LBPSEMA4BRAIN480	-3.37902341159821e-17	-3.18334502557313e-18	-2.04120358792962e-17	0.00618369528922333	1.29233950787153e-19	0.398372111607822	0.198276851902703	0.122903465808992	0.0749631974305364	0.199300677960723
LBPSEMA4BRAIN482	-1.10544401346347e-17	-3.73164712121836e-18	3.76334491400592e-17	3.05965663936258e-19	-2.2963996184092e-18	0.342270150224679	0.277722035553788	0.290416163721138	0.0572985854740643	0.0322930650263313
LBPSEMA4BRAIN483	-2.34227163949324e-17	-5.02465611361223e-18	3.08487898431491e-17	-4.24575815432441e-19	2.54940379144276e-17	0.244096720981305	0.208901137379617	0.344508129494888	0.0969063269138081	0.105587685230382
LBPSEMA4BRAIN485	-2.28363771022568e-18	1.18769595271083e-18	3.85681028327402e-17	9.95472343481615e-19	-4.56531444157876e-19	0.135427676251054	0.347074377690666	0.23179558665382	0.118786239314561	0.166916120089898
LBPSEMA4BRAIN487	-2.49573349906028e-17	-1.38539463389106e-18	3.47993902712982e-17	-1.36440764573016e-19	1.7605759399321e-17	0.245295191146216	0.244643079074794	0.423296733666558	0.0690602913730266	0.0177047047394049
LBPSEMA4BRAIN489	-1.82514788314841e-17	5.35018406979814e-18	4.38260966639772e-18	0.00735379828438718	2.46585815217042e-18	0.460489083086443	0.232825263177947	0.199936403683605	0.0625332466334859	0.0368622051341308
LBPSEMA4BRAIN490	3.57561017759381e-18	-1.30259518116056e-18	1.6379469159492e-17	0.0220948206102345	0.0407954513406357	0.352319406545158	0.285151646901214	0.122127583825874	0.00775707058773503	0.169754020189149
LBPSEMA4BRAIN491	7.21268625309796e-18	0.0173262942068689	-8.92695022888284e-18	-8.32419939154092e-19	-1.11554154782312e-18	0.062274705356451	0.23922619333537	0.442745211398828	0.187852441251486	0.0505751544509962
LBPSEMA4BRAIN492	-1.90558759649808e-17	4.66481174821942e-18	3.65896812060363e-18	0.029884949807233	1.93224013608128e-18	0.486721316936511	0.192248771919016	0.159966042579937	0.0648515200564654	0.0663273987008377
LBPSEMA4BRAIN494	-2.66611893285956e-17	-5.66710445900328e-18	2.70261872856266e-17	1.40293614074778e-18	-4.36442621737622e-19	0.267376898840556	0.245585778339146	0.393574912575818	0.0383266032736339	0.0551358069708462
LBPSEMA4BRAIN495	2.58599891499397e-18	1.30979710253032e-18	3.10400319898509e-18	0.0185179943455564	5.7342183078595e-19	0.422630639483358	0.257456961797904	0.278292648120311	0.0231017562528708	-9.70932987808171e-21
LBPSEMA4BRAIN497	-2.01596715042405e-17	2.49651282173181e-18	4.11847709216904e-17	0.0134635753605769	0.0106351796822629	0.425005526846041	0.2934133024747	0.193154879185619	0.024890502435699	0.0394370340151014
LBPSEMA4BRAIN498	-2.05632877454563e-17	-3.34017551147353e-18	2.15939569963659e-17	3.02653599034246e-19	-2.91459857793143e-18	0.267790901130505	0.239376731532448	0.353556297678746	0.0968185865745107	0.0424574830837901
LBPSEMA4BRAIN499	-1.27095412352408e-17	-3.01874868418287e-18	2.35309773319401e-17	1.26498703737935e-18	-1.77473560762672e-18	0.416462064124147	0.271094257067528	0.265824427785584	0.0353214337684609	0.0112978172542803
LBPSEMA4BRAIN500	-1.80437409163696e-17	5.17072528993063e-18	2.20024833625847e-18	0.0167053366285542	-2.64276587804589e-18	0.447756274066015	0.22008261390715	0.298350747888115	2.03477820431314e-19	0.0171050275101653
LBPSEMA4BRAIN502	7.67109519447936e-18	4.03790432821239e-19	-1.9606478240669e-17	-3.07963317084087e-19	2.15614882401221e-17	0.213332430247002	0.262204634534164	0.393093461808551	0.102849259952088	0.0285202134581944
LBPSEMA4BRAIN506	-1.33333113771763e-17	-2.07673488359543e-18	2.15928764495921e-17	2.4467065639501e-18	2.34163513242493e-17	0.218379731670622	0.272857937121755	0.398684737999632	0.06321846442218	0.0468591287858108
LBPSEMA4BRAIN510	-5.98722142811662e-18	-3.15342273183185e-18	2.42037771335389e-17	-7.47434487123367e-19	1.22177896438067e-17	0.239117105910723	0.242968626175913	0.413397813894663	0.0740063140542635	0.0305101399644386
LBPSEMA4BRAIN511	-1.63897000868798e-17	2.73860737766413e-19	-5.82935593645395e-18	1.87327622252764e-19	-2.41687177588416e-18	0.198596522790455	0.288695831469559	0.37902383978337	0.0759170146372242	0.0577667913193917
LBPSEMA4BRAIN512	2.92800135242431e-18	-3.62627295663865e-18	2.87891853505658e-17	-1.42969819424311e-18	-1.35345015850678e-18	0.272058560749615	0.302461126960856	0.286827587435282	0.0151912095278034	0.123461515326443
LBPSEMA4BRAIN513	-7.65588427266748e-18	1.78887727699936e-18	-2.57370346752822e-18	0.0143885393047008	4.73761756573416e-18	0.442482372941438	0.202812643316801	0.218493872403386	0.0270325480093499	0.0947900240243235
LBPSEMA4BRAIN514	-9.49835370254999e-18	-1.20432542227609e-18	2.51024607484951e-17	0.0165438186411961	1.49741063675014e-17	0.395265804663482	0.174906514400698	0.303212556281338	0.0180837377375507	0.0919875682757348
LBPSEMA4BRAIN516	-1.07689025711637e-17	-4.69944878726794e-18	2.70549195818398e-17	9.95312561145503e-19	-9.81305783218533e-19	0.377088999190855	0.259446865364907	0.174414474119349	0.0645551416348288	0.12449451969006
LBPSEMA4BRAIN518	-2.01465528110133e-17	6.67154101293318e-18	-1.30759853772781e-17	-1.06096662399741e-19	3.9367498794e-19	0.427789148385813	0.245255212954737	0.242385092122212	2.60229060017927e-20	0.0845705465372378
LBPSEMA4BRAIN519	-3.07814655127004e-18	-9.76102037535385e-19	-3.10031556257117e-17	-4.31967148262899e-19	-6.10057432461623e-19	0.461966345075354	0.240880018334664	0.105950390262139	0.0971123630067242	0.0940908833211187
LBPSEMA4BRAIN520	-1.48219621618356e-17	-5.23269841294705e-20	-1.47470413782327e-17	0.00809994472240005	0.0259537583430426	0.41068956997921	0.287248681423762	0.160526568224182	0.0193329953689461	0.088148481938458
LBPSEMA4BRAIN522	-3.66553639049063e-17	-8.80037432389601e-19	-2.69958786312005e-17	1.00005932462834e-18	0.0538655075972958	0.27464145903392	0.317073808369234	0.123600456296868	1.80524191121985e-19	0.230818768702682
LBPSEMA4BRAIN523	-1.09401647846147e-17	2.70511449199887e-18	1.86122800377577e-17	-1.15321642993893e-19	-2.42518116398055e-18	0.452449809470846	0.243230502710428	0.256439467028465	0.0258502415768833	0.0220299792133777
LBPSEMA4BRAIN524	2.76457647968868e-18	0.0149516676866618	9.23777438436565e-18	-3.94172079874431e-18	1.90320378807972e-18	0.0310485572393854	0.257445555358281	0.466015096344238	0.132306526929833	0.0982325964416014
LBPSEMA4BRAIN526	-1.02364345878797e-17	1.14399202384499e-18	4.1792325592676e-20	0.0100216145607703	1.33357735520723e-18	0.475390439252711	0.203697411922678	0.241017293204553	0.029949143914059	0.0399240971452283
LBPSEMA4BRAIN527	-1.8380548746288e-17	3.40019008707631e-18	2.36869141537913e-17	-9.08090834300562e-20	-4.47618981877442e-19	0.451452152657022	0.238434067527194	0.169197443992468	0.100976384050485	0.0399399517728303
LBPSEMA4BRAIN529	-1.7067539866881e-17	-3.19581777494136e-18	1.45720165212706e-17	0.0241903868762309	-1.50621097209099e-18	0.491108562332626	0.217868914244475	0.204594235801248	0.0400408944450016	0.0221970063004181
LBPSEMA4BRAIN530	-1.07099433359655e-17	-9.03154471032181e-19	-2.251856471798e-17	-3.8224811727458e-19	-7.05299152358265e-18	0.387239756378258	0.174123603635584	0.252638991575132	0.142175106508936	0.0438225419020904
LBPSEMA4BRAIN531	-1.95571805917801e-17	-6.87168790093203e-18	2.60314283224266e-17	-1.28622171895283e-18	3.06792056491554e-17	0.220863709052563	0.231867829417933	0.41030463663991	0.103695436466686	0.0332683884229073
LBPSEMA4BRAIN532	-1.4980282274585e-17	5.94823613382895e-19	1.00364249165554e-17	-1.28107161698192e-19	1.1556355731736e-17	0.396559340848326	0.289056965066362	0.259822621774264	0.000355743431515049	0.0542053288795326
LBPSEMA4BRAIN533	-1.30966800258546e-17	-2.85801413948613e-18	1.40336430435773e-17	2.19299317843063e-19	0.033746865771441	0.216009074091131	0.372242311731124	0.173934210828293	0.0768521843599394	0.127215353218072
LBPSEMA4BRAIN535	-4.99754386265471e-18	-2.08666561202072e-19	1.09318270039661e-17	0.000870586392361447	-4.12540732595667e-19	0.35262037754997	0.23545433110205	0.241449834620605	0.021005853177151	0.148599017157864
LBPSEMA4BRAIN537	-1.5981241444849e-17	4.19522592049054e-19	2.22395935649759e-17	2.296096777058e-18	-1.23257707046889e-19	0.336521487154476	0.205165496047893	0.0679612744013958	0.148642151601035	0.241709590795201
LBPSEMA4BRAIN540	-5.65576781747545e-18	7.32060372036482e-18	-8.63005636327363e-18	0.0199128988472199	-1.83477130222963e-18	0.473335000227273	0.21565956585898	0.112111821005108	0.0962570512040103	0.0827236628574084
LBPSEMA4BRAIN541	-2.2778840537992e-17	1.11176855126083e-17	2.92084788441216e-17	0.0218143677478848	5.11283146302378e-18	0.459523598166812	0.212792080992644	0.212735875548437	-1.93016266562232e-18	0.093134077544222
LBPSEMA4BRAIN542	-1.83531069264159e-18	2.5678103022612e-19	-1.7262897355999e-17	1.19937722971637e-18	7.47689713932058e-18	0.0881990253685142	0.245521699836758	0.477907852344459	0.12531219773613	0.0630592247141396
LBPSEMA4BRAIN543	-1.28880517877612e-17	-1.2377410222115e-19	-3.01198534767041e-17	0.0150607098378275	1.9775772177172e-18	0.474743007126359	0.228131073905436	0.272722158214403	6.22900119796149e-19	0.00934305091597441
LBPSEMA4BRAIN545	-3.77396809299773e-17	3.80157605702746e-18	4.4861056332955e-17	0.00645920308801388	0.0101387774299303	0.436516713061764	0.284813465963354	0.107300732644812	0.0356285527994105	0.119142555012715
LBPSEMA4BRAIN546	-1.03829474050609e-17	5.10790387112933e-18	1.05168137820265e-17	0.028048337144179	-3.18512431115262e-20	0.510882400163136	0.207541228739743	0.139755366090175	0.0654332688701183	0.0483393989926485
LBPSEMA4BRAIN550	-1.16947774694018e-17	4.90489116007161e-20	-4.95844052624287e-18	1.08569692711008e-18	-1.28528252139685e-18	0.0511660501022299	0.233989735576468	0.518700961473769	0.149302713836308	0.0468405390112248
LBPSEMA4BRAIN553	-1.19579240032355e-17	1.5351176938847e-18	6.61588750310726e-18	1.29109602169395e-18	-7.95952722420694e-18	0.249036991864701	0.239688107830434	0.393524301951131	0.0773568928034978	0.0403937055502369
LBPSEMA4BRAIN554	9.80620231803524e-19	-1.49809283598026e-18	2.0435739477698e-17	-8.68243703458645e-19	1.85948833544785e-17	0.37782933076378	0.205859599480909	0.354820645990224	0.040640814760271	0.0208496090048155
LBPSEMA4BRAIN555	-5.248706565746e-18	-9.14752974018553e-19	-1.20794169919319e-17	8.73384571511812e-20	-2.27872978016942e-18	0.478360752807959	0.211589520763153	0.211571328769009	0.0282299942926371	0.0702484033672418
LBPSEMA4BRAIN561	-6.91582722546546e-18	-5.66220601351115e-18	2.31608572870545e-17	5.71263238293887e-20	-1.44681016455909e-18	0.342425016274852	0.225962726928561	0.305591275586536	0.0342185428074545	0.0918024384025964
LBPSEMA4BRAIN562	-1.54801452428367e-17	-4.66151713683261e-19	-5.12035627680297e-18	-3.05707247598223e-19	1.8969728214375e-17	0.377779928249373	0.213636585662822	0.353644896386448	0.033928948549176	0.0210096411521818
LBPSEMA4BRAIN564	-1.59890005806452e-17	-3.95425285476728e-18	1.99382490506597e-17	2.50762154691425e-19	1.94455085956641e-17	0.350696800882409	0.263082710723701	0.284494660980193	0.0334998100546764	0.0682260173590201
LBPSEMA4BRAIN565	-3.538417204936e-18	-6.05296625613036e-18	2.98157260733749e-17	1.10357617150364e-18	-6.88701036651531e-19	0.152617727403762	0.224682058475806	0.423737245755888	0.115449502065893	0.0835134662986507
LBPSEMA4BRAIN567	-2.95777401534729e-17	1.96154779970122e-18	2.65355067215503e-17	0.00500540836879266	0.0204002992710161	0.477048799603065	0.220177195254316	0.0892093540173397	0.10358620037481	0.084572743110661
LBPSEMA4BRAIN569	1.22908539782237e-17	1.6784782950614e-18	3.72810211468516e-17	0.0144513376219836	5.70973116449004e-19	0.474043466225061	0.250217123697305	0.122014500514549	0.0548017422441601	0.0844718296969417
LBPSEMA4BRAIN570	-1.03505666895233e-17	-4.32827915781081e-19	2.26798165911358e-17	8.8430987391897e-21	1.75410223014728e-17	0.188579774715594	0.241800778987295	0.443827301294126	0.0914333238421032	0.034358821160882
LBPSEMA4BRAIN571	-1.36672556833171e-18	4.3815043621274e-19	-2.38418989091111e-17	-6.92968748013754e-19	-3.51326250963546e-18	0.352743227572995	0.236803589915472	0.356825518653411	0.0274963534386255	0.0261313104194965
LBPSEMA4BRAIN574	-1.16110678348401e-17	-2.93782616945373e-18	-1.68622519856911e-17	0.00924973780118127	6.55341945577032e-20	0.477170556365736	0.259166453387384	0.138618690184977	0.0515078028411147	0.0642867594196072
LBPSEMA4BRAIN575	-4.5800136955609e-18	9.97437851465422e-19	2.34291764751435e-17	4.96384886305117e-19	2.28247146967501e-17	0.390701700774333	0.251234288896193	0.315030286886566	-5.64237292727606e-20	0.0430337234429071
LBPSEMA4BRAIN576	-5.66690292373514e-18	1.88465962981484e-18	-1.10449601298586e-17	0.00452618094147718	1.02634936226021e-17	0.4103442235992	0.29250497256306	0.216431135203963	0.00606033551683165	0.0701331521754682
LBPSEMA4BRAIN577	-3.84245056728634e-19	0.000836316633628134	-1.45505167865332e-17	-9.00565961905721e-19	4.0781493550423e-18	0.017454177268575	0.222549549550559	0.51576266702601	0.20303487613309	0.0403624133881384
LBPSEMA4BRAIN578	-3.11450660313342e-18	-2.71060740824506e-19	-1.52586961708492e-17	-3.30355713342664e-19	2.13130060692616e-17	0.375601923341622	0.223745658975789	0.326421109417707	0.060666137032781	0.0135651712321002
LBPSEMA4BRAIN579	-1.43257423775488e-17	2.51649436455207e-20	-1.7007260631151e-17	0.00775905056587303	1.53925417224853e-17	0.469232005249983	0.249071630590851	0.150469021218248	0.0527676794304682	0.0707006129445762
LBPSEMA4BRAIN580	-3.00412622707234e-18	-2.79222255212013e-18	-8.13631377715128e-18	1.78379833602631e-19	0.0315193628178487	0.0471753194924837	0.313043716036491	0.437451673971167	0.0288467038086578	0.141963223873351
LBPSEMA4BRAIN581	-1.03308916602317e-17	-5.33756278195493e-19	8.76727698691355e-18	-2.96725458905737e-19	0.0748917918545246	0.206768709281228	0.291565636005203	0.257623576879793	2.31037836611286e-18	0.169150285979252
LBPSEMA4BRAIN583	1.78456098369113e-18	-4.4968023271618e-18	-1.68356834361719e-17	2.87424029553951e-19	2.49725053154031e-17	0.402602492848507	0.211332653448403	0.260047040570315	0.0213389558677974	0.104678857264977
LBPSEMA4BRAIN585	-2.84322167615446e-17	3.43476984592479e-18	3.52072057381859e-17	2.86143333472523e-20	0.00967399706788671	0.41184027800676	0.246310551333645	0.153194309128722	0.0927476908129332	0.0862331736500529
LBPSEMA4BRAIN586	-1.48644643705356e-17	-2.79619462828625e-18	-3.11118559174552e-17	0.0131445239820336	1.20792614020275e-17	0.381178227990063	0.245513234830467	0.302861479873275	1.27870361475672e-19	0.0573025333241617
LBPSEMA4BRAIN588	-1.38633103567505e-17	-7.27535959868321e-18	-1.17505371688081e-17	0.00440259894984042	4.05824643016607e-20	0.340708959343035	0.255734536357328	0.318902126035759	0.0246724931648063	0.0555792861492321
LBPSEMA4BRAIN589	5.33629057381005e-18	1.43498468574447e-19	2.56673602332324e-17	-1.94018753133517e-18	-2.18803406394346e-18	0.124280784208411	0.269755032011211	0.457610612128662	0.104663168789336	0.0436904028623797
LBPSEMA4BRAIN591	-2.84065960974453e-17	-1.01573198988323e-18	-1.20510355283019e-17	-6.90395973957427e-19	7.72499410795319e-18	0.0374770670628803	0.252384773331257	0.496172144836561	0.154134803884433	0.0598312108848692
LBPSEMA4BRAIN592	-2.11031639786954e-17	5.05251785814339e-18	4.09825593634885e-17	-3.27289725402043e-20	-1.98601250570681e-18	0.39203492664825	0.214750674375616	0.302245715963539	-1.82029213786996e-18	0.0909686830125952
LBPSEMA4BRAIN594	4.27619039301811e-18	-3.66411661457995e-18	3.24791441287449e-17	-6.3961898125114e-19	1.33465029492974e-17	0.113745651090105	0.284859686784553	0.435708964190203	0.106207273234589	0.0594784247005498
LBPSEMA4BRAIN596	9.60448782367981e-18	-2.9778224569847e-18	-2.39006093717982e-17	-9.94020226227425e-19	-1.51939291911629e-19	0.0919400062547304	0.238896143096754	0.47868755495246	0.132644356453964	0.0578319392420925
LBPSEMA4BRAIN597	-4.82115481705778e-18	-1.87778587949448e-19	-1.05468139006967e-17	-1.8970867903479e-19	1.67877829732052e-17	0.315040162772287	0.232725730563465	0.376853867317285	0.0462215378472256	0.0291587014997376
LBPSEMA4BRAIN599	-7.55831672081462e-20	-1.54739169820488e-19	-3.41709248398966e-18	0.00566043672706285	2.43212716812708e-18	0.448583214975668	0.225855051131199	0.250782675644885	0.0152520843043538	0.0538665372168316
LBPSEMA4BRAIN605	2.11435969976066e-18	-1.40056368030235e-19	-1.05816661898478e-19	3.07230401794871e-19	-4.46002938343087e-18	0.346851647541692	0.229481586672914	0.281422381039615	0.0260972738331059	0.116147110912673
LBPSEMA4BRAIN607	-2.54024192973845e-18	8.65632019283843e-18	4.21149042774152e-17	0.0015516774880676	-3.51388882115722e-19	0.444251554221187	0.309161319045534	0.138511548684578	-1.99159627326669e-19	0.106523900560634
LBPSEMA4BRAIN609	1.3115831817154e-17	8.22975320136495e-19	-1.486445809382e-17	4.00807020216633e-18	1.16776429069617e-18	0.423815874729076	0.243377178874248	0.119954448137335	0.109029158931578	0.103823339327763
LBPSEMA4BRAIN610	-1.00816605787447e-18	-4.44490285691245e-18	-9.29513021737265e-18	1.32064916886598e-19	-8.57297861100515e-19	0.0887986304694714	0.259533241768711	0.456772408351739	0.187042535993042	0.007853183417037
LBPSEMA4BRAIN611	-2.0832500228475e-17	3.49562638372317e-19	3.67148466578809e-18	-9.00363519273447e-19	1.22794304955324e-17	0.245419139779469	0.2597926028692	0.347369451291192	0.0980910219978452	0.0493277840622946
LBPSEMA4BRAIN612	6.17966603403393e-18	-4.26145117780597e-18	3.55749448963517e-17	0.00810360377217543	5.42209211146053e-19	0.441934241495214	0.229159938462479	0.181939591894987	0.108671099979111	0.0301915243960343
LBPSEMA4BRAIN613	-1.97893968803322e-17	-2.40966999929746e-18	1.32666934257836e-18	0.025517491963933	0.00549741287273506	0.476936073487823	0.244712889274348	0.159832269045791	0.0453196322501475	0.0421842311052225
LBPSEMA4BRAIN615	-6.67634393694619e-18	-4.20511523931786e-19	6.95297850025391e-18	4.35993436211017e-19	-7.00803577270838e-18	0.0978654214702609	0.279767221743211	0.475876610170614	0.0996811819771065	0.0468095646388081
LBPSEMA4BRAIN617	1.36394074327656e-17	1.57162690556808e-19	1.49704963762045e-17	-4.47751580301892e-19	1.67304536440486e-17	0.352777755276651	0.27611460126162	0.263007509750229	0.0553671052180403	0.0527330284934597
LBPSEMA4BRAIN618	-1.33085970285808e-17	1.03691499279348e-18	-3.42366656488915e-17	1.62744274298339e-18	1.22230380650563e-17	0.20120570658878	0.228396362140175	0.416317912249997	0.105946537896591	0.0481334811244577
LBPSEMA4BRAIN619	1.09437081647781e-18	-2.19955942048041e-18	1.36006826190813e-18	1.26088754745362e-18	1.73415697237413e-17	0.119590740832379	0.241713375340658	0.419134163238214	0.0879169673250996	0.13164475326365
LBPSEMA4BRAIN623	-4.00493297105824e-18	0.0076816090561174	-2.32193173646574e-17	-7.90762292045582e-19	0.0055634644425319	-9.9506221183831e-20	0.24583869201159	0.438812986791545	0.155585455565552	0.146517792132663
LBPSEMA4BRAIN624	-1.52047802273013e-17	3.29583223565812e-18	2.09017126604826e-17	-3.44502759132317e-19	-3.19763609945734e-19	0.367459096537394	0.280194084555791	0.280097578646721	0.0266135236738804	0.0456357165862132
LBPSEMA4BRAIN625	-2.74763576128112e-18	4.98114210050279e-18	4.76812208746765e-17	-4.93322254592086e-20	2.14440282693307e-18	0.319820997300525	0.288269949390171	0.348669445536	0.0161933207549457	0.0270462870183588
LBPSEMA4BRAIN626	-2.38818485007489e-17	6.99663988126129e-18	5.45610840997577e-18	0.00847137581724506	-1.51297194194958e-18	0.3737211508811	0.211589961768962	0.310766835381126	0.0954506761515665	-5.14057336718567e-19
LBPSEMA4BRAIN627	-5.72956264453197e-18	-4.07225829807213e-18	-5.15938048326202e-18	-8.06524777426268e-19	2.65591063653504e-17	0.345668297830676	0.231435184331594	0.328398670934552	0.0484795540267857	0.0460182928763923
LBPSEMA4BRAIN629	-3.89061869502026e-17	1.34197271461016e-17	-4.34907553600295e-18	0.00770958487744913	0.0379500727835879	0.433836420406803	0.307216045005857	0.100777445344256	1.4608220065424e-18	0.112510431582047
LBPSEMA4BRAIN633	-1.93702601895608e-17	1.89540947055157e-18	3.99324127996122e-17	2.6099178563237e-19	-4.68378682104824e-19	0.399152831986866	0.296434388652167	0.201143215928123	0.0203079717188663	0.0829615917139773
LBPSEMA4BRAIN634	-1.21411172129072e-17	0.00583937331329974	-1.02718036599367e-17	-1.92730886272594e-18	4.32817419551761e-18	0.0976007741537447	0.242415479112669	0.385000698399058	0.170132522744231	0.0990111522769972
LBPSEMA4BRAIN637	-2.34144431334645e-17	-8.32618358943955e-19	-1.70644182354701e-17	3.03877664627717e-19	1.1644832644323e-18	0.341032539599786	0.184311206880477	0.27627242317934	0.11603966975589	0.0823441605845077
LBPSEMA4BRAIN638	-2.05537457861943e-17	-3.16748776219357e-18	2.54686281078994e-17	-3.8931988960515e-19	1.25772954868523e-19	0.371766423007903	0.213165940463278	0.371212757621757	0.0392650527380786	0.00458982616898399
LBPSEMA4BRAIN639	-2.14834768421373e-17	2.31501569715145e-18	2.15038567308926e-17	3.57999555112818e-19	-1.25759121632355e-18	0.349927535157873	0.197584143095699	0.318285311879905	0.0684402423049002	0.0657627675616225
LBPSEMA4BRAIN642	-1.22085170365884e-17	-2.57226763841699e-18	-2.37066720601412e-17	1.80387943859509e-19	2.56620507007711e-18	0.427352495204921	0.285102342171835	0.250750999923507	-9.7205103031754e-19	0.0367941626997362
LBPSEMA4BRAIN644	-1.6074332925628e-17	-2.09812260298546e-18	-1.47167337581734e-17	-1.16859490563676e-18	1.63237917383716e-17	0.417026833983546	0.286707879854376	0.25417082304655	0.00599939121904049	0.0360950718964873
LBPSEMA4BRAIN645	-1.74817936899229e-17	3.06986162972574e-18	-5.8596473780581e-18	-7.58958794138089e-19	-4.02320064368458e-18	0.312530837668694	0.271363766310965	0.340149150853441	0.0324594087091486	0.0434968364577507
LBPSEMA4BRAIN647	3.30394149134942e-19	-1.06811666903724e-18	-2.16329279890759e-18	0.00101841110586624	2.31931979789516e-18	0.455851863714556	0.170076730591817	0.253416819893919	0.077455352842816	0.0421808218510267
LBPSEMA4BRAIN649	-9.16117447878292e-18	-2.73050023841497e-18	1.02077857133526e-17	-1.36339657550201e-18	1.27756555927447e-17	0.0855415052198554	0.280764676616012	0.467657872407637	0.0650557755578967	0.100980170198599
LBPSEMA4BRAIN650	-1.46010169239304e-17	7.308139330416e-18	-1.675078991248e-17	0.0037263102894644	3.05056142218586e-18	0.362796501142899	0.216236492899724	0.382229937479487	0.025616902660401	0.00939385552802437
LBPSEMA4BRAIN651	-1.01071060901047e-17	1.66337159304301e-18	-1.39505341459848e-17	0.00751930673436931	-2.41790135671442e-18	0.48178528317507	0.280622498577692	0.156884251971773	0.0323744507042855	0.0408142088368102
LBPSEMA4BRAIN652	4.48259614362078e-18	-9.83546061077694e-19	3.39571644823934e-17	-9.16793771770508e-19	2.80628286615104e-17	0.349472649213504	0.211327675755256	0.327284029867732	0.0389131286923215	0.0730025164711852
LBPSEMA4BRAIN653	-1.95669988630198e-18	7.41356427595116e-19	4.27192258562377e-17	0.014525051675579	-3.96664261554163e-19	0.445261149547877	0.229748264998348	0.182757637964146	6.36476352164549e-20	0.12770789581405
LBPSEMA4BRAIN654	-1.96750671668223e-18	6.18886971466114e-18	7.28495660258554e-19	0.0134181301960979	-5.21213793062639e-19	0.417661243099099	0.192329931141222	0.2479724699976	0.0556947495007567	0.0729234760652246
LBPSEMA4BRAIN655	-2.33171829768253e-17	5.21340743094584e-18	4.25797234585878e-17	2.45928640238529e-19	-1.62031208069036e-19	0.270870401780402	0.240555222004471	0.385363233877969	0.0880688601938415	0.015142282143317
LBPSEMA4BRAIN656	-6.39207105417974e-18	6.20638607224873e-18	3.07902374198817e-17	0.00825129574785635	1.36971901259516e-18	0.470245713409517	0.195294279232151	0.2131765653291	0.0385728631757828	0.0744592831055934
LBPSEMA4BRAIN659	-2.00496685692927e-17	1.15844376483726e-19	3.39555385476999e-17	3.29976269998805e-20	-3.23369823398591e-20	0.440795809198822	0.243346155118043	0.212870192836769	-2.27379264407735e-19	0.102987842846366
LBPSEMA4BRAIN661	-5.68653097130422e-18	-1.06348173265387e-18	-7.5776418255951e-18	0.0140903931908861	2.02265834497466e-19	0.438424615622772	0.289034706008039	0.20210483121334	0.0249173520261348	0.0314281019388283
LBPSEMA4BRAIN662	-2.28168572145453e-17	2.201598482752e-18	-1.83568665083509e-17	3.29976375616871e-19	2.74518942596052e-17	0.29452645368309	0.227148910159517	0.362923227776698	0.0744409119044575	0.0409604964762376
LBPSEMA4BRAIN663	9.183034822681e-18	2.57374257614739e-18	-4.39249870138624e-18	5.33258423128924e-20	1.8338992479143e-17	0.32651653003212	0.283148876227846	0.313166694530819	0.0403261534587437	0.036841745750471
LBPSEMA4BRAIN664	-2.69071836931062e-17	6.58532662010591e-19	1.85085567813131e-17	0.00614464704469286	1.31957830374608e-19	0.386436867576717	0.269018356958384	0.158953094200609	0.0519036114672285	0.127543422752369
LBPSEMA4BRAIN665	-4.41144977317346e-18	-5.81964477413199e-19	-1.66676579486815e-17	-3.76686102189735e-19	2.48406451225958e-17	0.392947857069482	0.194956325791831	0.232471749342952	0.103067506618058	0.0765565611776772
LBPSEMA4BRAIN667	-1.8832795934909e-17	4.95730281044075e-18	2.63113181555246e-17	4.75526890253595e-19	-2.45521903798815e-18	0.438266306792753	0.265509176289511	0.239374922320269	0.0246288757297717	0.0322207188676948
LBPSEMA4BRAIN673	-2.88587917309606e-18	6.61902562677288e-18	-1.76201710555002e-17	0.0377265016373015	0.00781144772011155	0.492379953154165	0.239148539286773	0.137018221396472	-5.15024737319126e-19	0.0859153368051763
LBPSEMA4BRAIN674	-3.50216022868815e-17	-2.59246822627556e-18	2.17459209281331e-17	0.00522748283249222	0.0820716198171271	0.370984442846939	0.337813096468655	0.0589410186461057	0.00155145132669838	0.143410888061983
LBPSEMA4BRAIN675	3.52439560893888e-18	7.08401916471038e-18	8.78665426947678e-18	0.00610438844255234	-4.04302884270092e-19	0.461446751242076	0.285041434198368	0.199193707596379	0.0306367547236912	0.0175769637969338
LBPSEMA4BRAIN676	-1.38289409830901e-17	-1.91094761490166e-18	2.7541457884379e-17	5.32371005101072e-19	1.29543954146418e-17	0.284591735435588	0.169057453231292	0.357442395802703	0.101533572502005	0.0873748430284113
LBPSEMA4BRAIN677	1.39221668240456e-17	-3.03102619678194e-18	-3.06107384484621e-17	-1.16263995441026e-18	-6.77459958073917e-20	0.210683309746979	0.246024858994444	0.394408190447064	0.0779536533400276	0.0709299874714856
LBPSEMA4BRAIN678	-8.49213942230399e-18	7.18805769906396e-18	7.30978300768052e-18	0.000972039261441975	1.22342282049138e-18	0.404817339404044	0.22950196122026	0.336160468907525	0.0238751890814777	0.00467300212525133
LBPSEMA4BRAIN679	-8.76799620769202e-18	-4.24925349355681e-18	3.82452964666052e-17	-2.76002071591298e-19	-2.34184782757548e-18	0.322905144336362	0.315442976353865	0.308407043018631	0.0232690883967776	0.029975747894364
LBPSEMA4BRAIN680	-4.69096805286997e-18	5.27415117137492e-18	3.14645403868911e-17	0.00608342047027727	1.88461242708495e-19	0.423090150218434	0.259615724585782	0.278614220734028	0.014257257402572	0.0183392265889068
LBPSEMA4BRAIN681	-1.1421168646333e-17	-3.61173342309326e-18	-1.66648331322206e-17	5.97998299028355e-19	1.27071460595773e-17	0.176846580772291	0.243743619662628	0.464392538624408	0.0786197796640455	0.0363974812766274
LBPSEMA4BRAIN684	-5.01142539355113e-18	-3.97791563948636e-19	2.2996031863565e-17	-6.13272095930918e-19	-2.7527900295712e-18	0.338867610409117	0.245082564983928	0.314741779452713	0.0625832403522096	0.0387248048020317
LBPSEMA4BRAIN685	-1.38945034674092e-17	3.01379639177047e-19	1.33448381694618e-17	-3.07153834574111e-19	7.70676380804809e-20	0.399034991083442	0.20347782442682	0.116766136860978	0.14269270309185	0.13802834453691
LBPSEMA4BRAIN686	-6.69527190404066e-18	-4.92133314272607e-18	4.13081280717074e-17	0.00394212911101292	2.34985432606494e-19	0.383747050273949	0.197107181147293	0.29223333653073	0.053456958631906	0.0695133443051104
LBPSEMA4BRAIN689	-5.51655165582775e-18	-2.0299682406468e-18	-1.28722033017483e-17	-1.06110022970919e-18	2.73668441159933e-17	0.356774070392378	0.263133419859583	0.291542845723695	0.0703894051698026	0.0181602588545421
LBPSEMA4BRAIN690	3.52422317249755e-18	-2.6848075208508e-19	1.47014089190588e-17	-5.05092655501135e-19	0.00644183323789782	0.105824298071296	0.296646557632013	0.462867368088136	0.0643037601557912	0.0639161828148657
LBPSEMA4BRAIN691	3.13597191565067e-18	0.0142032594931635	7.33368894382015e-18	-7.50616338932002e-18	-3.74293392051187e-18	2.16668440986239e-19	0.25941988861391	0.504758383069063	0.179565521917516	0.0420529469063483
LBPSEMA4BRAIN693	-5.73687628250086e-18	3.17852749328389e-18	-2.05498350318452e-17	9.49116987023238e-19	2.60271364984613e-17	0.272248278793943	0.202883860757691	0.367645080837975	0.0751454062677602	0.0820773733426317
LBPSEMA4BRAIN694	-3.56504897776633e-17	2.89045629086623e-18	1.76616570643471e-17	1.76351736331258e-18	1.19579956618252e-18	0.366659105508275	0.230636048588839	0.288276916679239	0.0674451113028754	0.0469828179207719
LBPSEMA4BRAIN695	7.14842077387552e-18	-5.48399390383912e-18	1.44958296889862e-17	-1.74114308708856e-18	1.98209399623981e-17	0.147420515346074	0.23808280185286	0.359132798663684	0.213084525785264	0.0422793583521179
LBPSEMA4BRAIN696	-1.47529897042212e-17	-5.3028926481977e-18	2.58331810148201e-17	0.0029260874896646	0.000887714109490037	0.503655515080863	0.273407009223046	0.101195594609703	0.0827220817915075	0.0352059976957248
LBPSEMA4BRAIN697	1.25577181377388e-17	-1.19578775926139e-18	-2.45084908679394e-17	2.7272036737481e-18	2.56934879959269e-17	0.298315881584229	0.195723746605681	0.35845302427476	0.0726269460559448	0.0748804014793856
LBPSEMA4BRAIN698	-1.14380647587282e-17	5.83857907595486e-18	4.57622678106645e-17	0.0133085435429783	2.1300799782324e-18	0.385530704102615	0.230813101393368	0.299577409131597	0.0163144217041812	0.0544558201252605
LBPSEMA4BRAIN699	-3.07779873413745e-17	-7.206931250801e-18	7.95769804936683e-18	4.95595968800354e-19	-6.65687082856636e-18	0.199786834801985	0.216539483128976	0.40002411188032	0.095133347853909	0.088516222334809
LBPSEMA4BRAIN701	-3.89433120361256e-17	8.80413259005507e-18	5.17919912133081e-18	4.76120240508862e-20	0.00242457219123813	0.271939571039417	0.257206805342531	0.357947772793458	-2.2717633081551e-18	0.110481278633356
LBPSEMA4BRAIN702	-1.25689388064926e-17	3.28064741397367e-18	-1.32955301498406e-17	0.000160917414510878	1.0759253707887e-18	0.343099297832311	0.265058699529512	0.329852222238141	0.0118111278004138	0.0500177351851112
LBPSEMA4BRAIN703	-6.13809549897077e-18	6.8692656643673e-19	2.31559824089032e-17	-4.8877165217071e-19	-2.82457096603763e-18	0.314256452702454	0.29322013530433	0.317597091231376	0.0278005605305577	0.0471257602312827
LBPSEMA4BRAIN704	-1.5595120156828e-17	-1.94271477921308e-18	3.98024166471448e-17	0.00889073314270669	-8.79682204150743e-19	0.42710167079022	0.237630884174199	0.164150959214119	0.0697546654977757	0.09247108718098
LBPSEMA4BRAIN706	-5.45530723078329e-18	-2.59936347233538e-18	9.48586115869382e-18	0.0094602474542442	2.01424519020811e-18	0.402363717198423	0.251613696027277	0.27014275158491	0.0143538432905598	0.0520657444445871
LBPSEMA4BRAIN708	-3.51782642563025e-17	-8.21831659634091e-19	3.48646563434531e-17	8.58939295595211e-19	-1.15341269423744e-18	0.328355811205692	0.26978161456156	0.301871858213249	0.0421738807752631	0.0578168352442357
LBPSEMA4BRAIN709	4.98022206039646e-18	1.14990117077413e-19	-6.6346349325564e-18	0.0374604807143937	1.94371618851405e-18	0.480470043092731	0.233627075772332	0.223008820844268	1.88034289083093e-18	0.0254335795762754
LBPSEMA4BRAIN711	-2.94150315693622e-17	5.49384082594249e-18	2.48026616359049e-18	0.00897480722205304	0.0104956666890863	0.474333547920933	0.257249177856619	0.165584202901359	0.00217135300862297	0.0811912444013263
LBPSEMA4BRAIN712	-9.24525115267808e-19	1.37402316741573e-19	6.73355069450517e-18	1.51557285341198e-18	4.76762242521599e-18	0.0348396638248668	0.277555536072494	0.497667115594942	0.112205161395565	0.0777325231121323
LBPSEMA4BRAIN713	-1.47984088343919e-17	-2.53464722293036e-18	-1.65862953955195e-17	-1.12763656571036e-18	1.8422752275294e-17	0.21191172500579	0.2553066947986	0.397250896193546	0.0814184823476996	0.0541122016543651
LBPSEMA4BRAIN715	-3.48267845111512e-17	5.25479499407071e-18	4.54569315235131e-17	0.00803402778294482	0.0115300897558645	0.486561512059202	0.243582184011261	0.139327652494812	0.052464537201081	0.0584999966948336
LBPSEMA4BRAIN716	-3.34006677992582e-17	-2.27544918673854e-18	4.38364717110699e-17	0.0113657889381645	9.54929353792472e-19	0.441754135650125	0.22441041005023	0.152785794934089	0.0462593104943463	0.123424559933046
LBPSEMA4BRAIN717	-8.02472460119087e-18	-5.20435529282133e-18	1.03290707028637e-17	-1.77474589184091e-19	2.40197328957762e-17	0.334103556767806	0.203013062249512	0.316944447144419	0.0770453743011424	0.0688935595371201
LBPSEMA4BRAIN718	-2.04414362361852e-17	3.66116121426782e-18	-5.60202187619266e-18	-1.08309104719965e-19	0.0108928608737203	0.330979230443529	0.30405529002513	0.243695872142139	0.028232557622284	0.0821441888931985
LBPSEMA4BRAIN719	-2.37662112207341e-17	-6.79465265740764e-18	2.03999171756074e-17	1.43798802230785e-19	-4.74422042314053e-18	0.297800299633115	0.301904377926348	0.321009647910596	0.0179372239383323	0.0613484505916086
LBPSEMA4BRAIN721	-1.43565737836258e-17	1.2271215760383e-18	5.25124228219199e-18	0.00299820283041602	-4.67318573354717e-20	0.463727704765449	0.249392007823006	0.140439368762588	0.0652307681853157	0.0782119476332258
LBPSEMA4BRAIN723	-9.12676561443859e-18	-1.13798351249502e-17	2.08364696408111e-17	1.07273728817909e-18	-9.4037173431124e-19	0.369686324017766	0.23685599762717	0.273497408802712	0.0402243501040445	0.0797359194483088
LBPSEMA4BRAIN724	6.46017359102518e-18	3.13344473728157e-18	4.12226869106273e-19	-1.07354343967713e-19	-1.12810151811094e-18	0.243457952500279	0.252463341982401	0.382772248937183	0.0891131063514955	0.032193350228641
LBPSEMA4BRAIN726	-4.20332368637441e-19	-5.66642398588173e-18	1.48015670160145e-17	0.0326637895271323	0.0245661416186694	0.443619168264288	0.280071978122527	0.18239221728466	1.21349864341602e-19	0.036686705182723
LBPSEMA4BRAIN727	-3.47879745529363e-18	-5.0896075166703e-18	4.28486898588107e-19	-8.073971465029e-22	2.75091259960339e-17	0.30282166267051	0.242833284725647	0.358488284249603	0.0661960450162117	0.0296607233380288
LBPSEMA4BRAIN729	-9.55458898164786e-18	2.39398993135534e-19	4.78974542668526e-17	0.00213078819203453	2.88954801488739e-19	0.416080951632138	0.236451944808469	0.300385941922736	0.0313038998798935	0.0136464735647295
LBPSEMA4BRAIN730	-3.12025160128247e-18	-4.65121806066137e-18	-1.10868911756866e-17	-1.25219609327071e-19	-2.61765833264487e-18	0.384952998496221	0.209277471214536	0.193905981639376	0.0994436386935806	0.112419909956287
LBPSEMA4BRAIN733	-7.7449763920594e-18	8.64085289902387e-18	6.73588385402312e-18	0.00687125230976355	-2.51195622019821e-18	0.380596509064694	0.25598840814227	0.30689948654933	6.37600343658561e-18	0.0496443439339425
LBPSEMA4BRAIN735	-1.36296268718531e-17	-1.94903173933432e-18	4.87643340476498e-17	3.09588030275873e-19	-6.00777350099761e-18	0.335762061286432	0.235658487083719	0.360204237365277	0.0427363449361941	0.0256388693283772
LBPSEMA4BRAIN736	-5.54530789654464e-18	3.4601292661449e-18	-1.92430201693218e-17	0.0294306288500807	-4.74006425111036e-20	0.483820634351581	0.243986533558875	0.154980622246852	0.0467483531808181	0.0410332278117934
LBPSEMA4BRAIN737	-1.15793901329725e-17	1.33740150991211e-18	-1.35373825822762e-18	0.00542543696307903	1.13070531529175e-17	0.461121233005075	0.219501403341978	0.174713198671293	0.0549020509261708	0.0843366770924044
LBPSEMA4BRAIN739	6.60267613881115e-19	-8.6543006635841e-19	1.23993638578272e-17	-5.30055836182054e-19	0.00046122489014103	0.164188527886209	0.262461290373001	0.400882284516574	2.74722074107696e-18	0.172006672334075
LBPSEMA4BRAIN740	-2.42701600633364e-18	1.39061670990477e-18	3.11935587650757e-17	0.00809209183666216	1.42577100727725e-18	0.445475575324207	0.213645361049306	0.168392702997709	0.0334511585136916	0.130943110278425
LBPSEMA4BRAIN741	1.89953333321153e-18	-5.71809589840813e-18	-1.43382562502732e-17	2.44377674297922e-18	-6.20458440601786e-18	0.323604795236843	0.256722963701984	0.361714007987473	0.0384026847050715	0.0195555483686275
LBPSEMA4BRAIN742	-4.20410422614853e-18	-2.48409204176736e-18	-1.86595538186118e-17	-2.44288479848939e-18	2.31787643778394e-17	0.123072650780126	0.202745990058375	0.387340225965093	0.220128316968762	0.0667128162276437
LBPSEMA4BRAIN745	-1.36778291380699e-17	7.60575188847953e-18	2.70217232067898e-17	0.0141066361070205	4.99888457086684e-19	0.408745850262152	0.239755709259446	0.270219357292064	0.0113473003771413	0.055825146702177
LBPSEMA4BRAIN747	-9.78583978594917e-18	7.31679514191793e-19	2.00302952031228e-17	1.68980295409745e-18	1.07257371191177e-17	0.162731584781731	0.264155126518689	0.418453098787457	0.0899090687934012	0.0647511211187221
LBPSEMA4BRAIN748	-6.56172129752381e-18	-4.76061783233311e-18	-2.59109389543694e-17	3.25572992700793e-19	-4.93220368149119e-18	0.316110427533889	0.243595470086262	0.384178405580718	0.031589707140155	0.0245259896589762
LBPSEMA4BRAIN749	2.80060500529645e-18	1.28644425734581e-18	3.97973972806962e-17	0.0129367357592479	9.51646369369109e-18	0.468230053949229	0.258370497130626	0.214815779183856	0.0235359556583928	0.0221109783186487
LBPSEMA4BRAIN750	-1.96926204141134e-17	-3.94330626362618e-18	4.22096748751885e-17	0.010093424930005	1.93540887836417e-18	0.498359948938645	0.214318251503889	0.13146345252844	0.089918310747081	0.0558466113519401
LBPSEMA4BRAIN751	-1.1734154078698e-17	7.56013058495985e-18	6.14949842953543e-18	0.00338124396404493	-3.60717290989529e-18	0.408790550417646	0.193025572086081	0.276011115993259	0.0590308179160518	0.0597606996229176
LBPSEMA4BRAIN753	-5.2163536319467e-18	-1.42027276720862e-19	-3.09404841932041e-17	0.00628601396316959	-1.6704977501717e-18	0.440427212287372	0.256815322401604	0.2351477722274	0.00370939948175777	0.0576142796386971
LBPSEMA4BRAIN758	-1.22518735994161e-17	-5.84547954134675e-18	4.07343516094919e-17	-4.38901618215583e-19	-7.31504203246283e-18	0.358275956140931	0.23925825461462	0.322493265789654	0.0388220634230206	0.0411504600317746
LBPSEMA4BRAIN759	-1.98946154536761e-17	-6.00672955517272e-18	-1.47220340452194e-17	0.0149161585076751	4.13802996797831e-20	0.481975873378014	0.244999139784383	0.0974871275832461	0.0776198992708286	0.0830018014758537
LBPSEMA4BRAIN761	2.31398427125314e-18	8.1334395136593e-18	1.95598832567319e-17	5.32146799218294e-19	-2.81886224019152e-18	0.318118724339958	0.262793400248025	0.349250168951594	0.0659274962027315	0.00391021025769163
LBPSEMA4BRAIN762	-2.5812439103682e-17	-1.57882460930088e-17	-9.04966108101058e-18	1.45004891762726e-18	7.27977825184695e-19	0.371620405295944	0.221966696034901	0.243430914052894	0.0335454587184841	0.129436525897777
LBPSEMA4BRAIN764	-2.70137089984463e-18	-3.5311761623377e-18	-3.34099947989959e-17	4.1874693114755e-19	1.58999823722137e-17	0.237408134638875	0.258435205262624	0.411916124308764	0.0368935439128349	0.0553469918769017
LBPSEMA4BRAIN765	-1.20422272593807e-18	-5.1706824145973e-18	-2.28148146544364e-17	1.31148883341828e-19	-3.06171266731406e-18	0.350934395227775	0.282133774918372	0.305483729844358	0.0372822158986544	0.0241658841108401
LBPSEMA4BRAIN767	1.36718025966477e-17	-4.05436064565841e-18	2.06746790558998e-19	4.67607093586056e-19	2.08425314516356e-17	0.306390488437539	0.262504118273139	0.347676862103988	0.0495746975378079	0.0338538336475258
LBPSEMA4BRAIN769	-2.422569343864e-17	-6.88570699951432e-18	2.46273091875004e-17	-1.2029695687483e-18	-2.9629363428879e-18	0.243730340538114	0.204185476738003	0.412936452358178	0.114537414166874	0.0246103161988322
LBPSEMA4BRAIN770	-4.79177948467906e-19	-1.11330544774814e-18	-1.3429304191943e-17	2.36461349695322e-19	-1.04446162058377e-18	0.167994666481599	0.202740639313084	0.397267737905372	0.19125912684983	0.0407378294501147
LBPSEMA4BRAIN771	1.01640324498949e-17	-1.76979788211411e-18	1.8573844258619e-17	1.95979193710325e-19	-3.66916528834633e-18	0.346682330371949	0.20824892736506	0.249361802973554	0.0918716333678249	0.103835305921612
LBPSEMA4BRAIN774	-1.42437361089087e-17	-1.03449300626418e-17	2.90245687620379e-17	0.0227054931188693	0.0289484454427208	0.437046782701886	0.295963139931326	0.157246087939898	-1.21961502906813e-18	0.0580900508652995
LBPSEMA4BRAIN776	-1.88133164691547e-18	2.66345869355433e-18	1.3183490529693e-17	4.3614479277907e-20	1.13832432178532e-18	0.466054750150205	0.277953568493092	0.149570781690691	0.0645122728156688	0.041908626850342
LBPSEMA4BRAIN777	1.08150711020293e-17	0.00617900520925916	-7.22227080148488e-18	3.30264263625322e-18	3.62697681754768e-18	0.0196102914302202	0.285980021838422	0.481704652604182	0.130867518815403	0.0756585101025129
LBPSEMA4BRAIN778	-2.0845092965749e-18	-3.70388563143245e-18	3.32159463138813e-17	0.0344113778950284	0.0203758982530099	0.494766503737319	0.197340791899919	0.140949755223538	0.0550602574673894	0.0570954155237961
LBPSEMA4BRAIN779	-2.40665667952975e-17	1.11726166347465e-17	4.19172256285255e-18	1.20566787774204e-18	6.86333412909196e-19	0.360741185159532	0.224302215062545	0.285757449010498	4.69379095790106e-21	0.129199150767425
LBPSEMA4BRAIN780	-3.05000346416307e-18	5.96852279990778e-18	6.32384190058225e-18	0.0214913684960155	-2.31934282104741e-20	0.495517403443117	0.2398750795714	0.104679727657439	0.0664538791473314	0.0719825416846969
LBPSEMA4BRAIN781	-2.99907293419521e-18	-1.85988391457776e-19	3.50773042604844e-17	1.1188757203397e-19	1.78221934419805e-17	0.25909720727414	0.246335776097074	0.393210204506901	0.0601218119928746	0.0412350001290094
LBPSEMA4BRAIN782	-1.38690925141234e-17	-1.39730214946273e-18	3.39303845596645e-18	-2.68098810863837e-19	-3.45648613066494e-18	0.370450576589651	0.29722823751817	0.219621914350666	0.00225875007947707	0.110440521462036
LBPSEMA4BRAIN783	-2.10815450421433e-17	-1.05949925623246e-18	-1.93318355179898e-17	-3.29050322869515e-19	1.74033087445594e-17	0.228829664412139	0.224880044301316	0.397392844778354	0.104702626455409	0.0441948200527822
LBPSEMA4BRAIN785	1.72366404266039e-17	1.15318842648415e-18	-1.74425561932933e-17	0.0141072228189094	2.56548705794062e-18	0.100734327378735	0.244264584819127	0.461249898506488	1.16394279612632e-17	0.179643966476741
LBPSEMA4BRAIN787	7.52980415844557e-18	-1.4434174979509e-18	2.24032026148646e-17	-1.44964920786365e-18	1.14657191627237e-17	0.273717529501363	0.245124757850607	0.398017161364941	0.0431998404445188	0.0399407108385704
LBPSEMA4BRAIN788	-2.38712881234083e-17	-3.50274866843278e-18	3.25799496628413e-17	2.34698687834575e-20	0.00457130367153923	0.262248527670467	0.39011733073143	0.164740370511945	-2.75112285684188e-19	0.178322467414618
LBPSEMA4BRAIN789	-7.54696311554662e-18	1.63498632566005e-18	3.48069168694709e-17	2.17892943041372e-19	-6.58759017111884e-18	0.238219508479569	0.250629598164888	0.425556944521704	0.052282692007767	0.0333112568260724
LBPSEMA4BRAIN790	-1.1899878729213e-17	-5.08012226363329e-18	2.65827726457139e-17	0.0350098082564957	9.38347383018442e-20	0.441936012319411	0.269103450389426	0.248988831158418	4.49118230210844e-19	0.0049618978762497
LBPSEMA4BRAIN796	-1.20259722443379e-17	4.10216524967662e-19	3.59713112811843e-17	0.00692325723305221	1.93867872555309e-17	0.485026949065091	0.219864184889632	0.153101461511079	0.0876433971086469	0.0474407501924991
