# Supplementary material for: Comparison of gene expression in living and postmortem human brain
Source: medRxiv. 2023 Nov 9:2023.11.08.23298172. Preprint. [Version 1] doi: 10.1101/2023.11.08.23298172 (PMC10659492; doi:10.1101/2023.11.08.23298172)
Supplement: Supplement 4 — Table S4: Limma-voom gene-level differential expression results between LIV and PM samples either (a) without adjusting for qSVs (quality Surrogate Variables), (b) adjusting for qSVs, or (c) reproducing the original results by Liharska et al. Data from this table is used for Figure 1D and Figure 1F. [file media-4.csv]

Length	gencodeID	ensemblID	gene_type	Symbol	EntrezID	meanExprs	AveExpr	isExprs	without_qSVA_logFC	without_qSVA_t	without_qSVA_P.Value	without_qSVA_adj.P.Val	without_qSVA_B	with_qSVA_logFC	with_qSVA_t	with_qSVA_P.Value	with_qSVA_adj.P.Val	with_qSVA_B	original_logFC	original_AveExpr	original_t	original_P.Value	original_adj.P.Val	original_z.std	original_de_status
1735	ENSG00000223972.5	ENSG00000223972	transcribed_unprocessed_pseudogene	DDX11L1	100287102	0.00593077621201528	-5.61162684079572	FALSE	-0.0547386950899599	-0.373184542414397	0.709167821197078	NA	-6.45297422502211	-0.424409578067939	-1.51672429009267	0.129984802465144	NA	-4.52969856669274	NA	NA	NA	NA	NA	NA	NA
1351	ENSG00000227232.5	ENSG00000227232	unprocessed_pseudogene	WASH7P	653635	1.53425138525716	0.874779423403385	TRUE	-0.121214893987435	-1.18506909628699	0.236547954403806	0.275636021779814	-6.23548285474897	-0.26634001958485	-1.35316894848361	0.176629138697789	0.382220686288024	-5.09003825942969	-0.243262324907734	1.65281482488796	-5.01826002874385	7.58665575568662e-07	1.44895212989301e-06	-4.94571070681923	LIV DEG
68	ENSG00000278267.1	ENSG00000278267	miRNA	MIR6859-1	102466751	9.70233722106968	-0.937583607336602	TRUE	-0.268731765069155	-2.00837365943067	0.0451359612783058	0.0605178895197464	-4.67220091542299	0.289791403407636	1.15401447920721	0.249059951436988	0.458082357211745	-5.01967037458183	-0.488238023142324	-0.119978211331379	-7.43018139330595	5.98326417853681e-13	1.73064865032874e-12	-7.20086300083516	LIV DEG
1021	ENSG00000243485.4	ENSG00000243485	lincRNA	MIR1302-2	100302278	0.0124043351539101	-5.43243822679584	FALSE	-0.514926539190563	-3.61530086553141	0.000330124732459739	NA	-0.159070149124648	0.0678595768400301	0.240687783477127	0.809898346862901	NA	-5.40679564032825	NA	NA	NA	NA	NA	NA	NA
1219	ENSG00000237613.2	ENSG00000237613	lincRNA	FAM138A	645520	0.00162436795133607	-5.96005474420197	FALSE	-0.130857867331891	-1.28176215729572	0.200514731920703	NA	-5.83369014239801	0.348503981376156	1.82302893336737	0.0689116290670828	NA	-4.15043752691479	NA	NA	NA	NA	NA	NA	NA
840	ENSG00000268020.3	ENSG00000268020	unprocessed_pseudogene	OR4G4P	79504	0.000273731405996199	-6.04492745217877	FALSE	-0.22308506349386	-2.50797704477585	0.0124552581973153	NA	-3.58965485721438	0.107614954536435	0.645323022086558	0.519021628368738	NA	-5.41971942034005	NA	NA	NA	NA	NA	NA	NA
940	ENSG00000240361.1	ENSG00000240361	unprocessed_pseudogene	OR4G11P	403263	0.000382181809958141	-6.03571255391876	FALSE	-0.182998662458405	-2.05025202963045	0.0408559918039504	NA	-4.60224670645891	0.173952449308077	1.03303611958938	0.302099459411466	NA	-5.13648037378776	NA	NA	NA	NA	NA	NA	NA
918	ENSG00000186092.4	ENSG00000186092	protein_coding	OR4F5	79501	0.00016999698317403	-6.04635568007444	FALSE	-0.180977803147262	-2.06025227373881	0.039886585788638	NA	-4.58656404244987	0.165601709647934	1.00050673043368	0.317561947676132	NA	-5.16775363405075	NA	NA	NA	NA	NA	NA	NA
3726	ENSG00000238009.6	ENSG00000238009	lincRNA	RP11-34P13.7	NA	0.0480111977224024	-2.95341642430806	FALSE	0.242608453907659	1.24979338737349	0.211954387101611	NA	-5.59761084205486	-1.06236547622554	-2.68763149633381	0.00744226870800583	NA	-2.57055822857936	NA	NA	NA	NA	NA	NA	NA
1319	ENSG00000239945.1	ENSG00000239945	lincRNA	RP11-34P13.8	NA	0	-6.05392717347678	FALSE	-0.152887514971211	-1.77178663803609	0.0770334299130336	NA	-5.12896206190441	0.195218323272989	1.21646857861348	0.224395419341199	NA	-4.96138680449924	NA	NA	NA	NA	NA	NA	NA
3812	ENSG00000233750.3	ENSG00000233750	processed_pseudogene	CICP27	100420257	0.00192193348391171	-5.72343315478705	FALSE	-0.468790063101589	-3.75112447817547	0.000196464012514462	NA	0.243860665198389	-0.363892485722838	-1.53126785378629	0.12635217927992	NA	-4.53370934309753	NA	NA	NA	NA	NA	NA	NA
755	ENSG00000268903.1	ENSG00000268903	processed_pseudogene	RP11-34P13.15	NA	0.0735331471101654	-4.51850464063844	FALSE	0.222030837143932	1.07554559646364	0.282644524729842	NA	-5.70057636972679	0.705508017890769	1.9682329888511	0.0496077730272327	NA	-3.84115674957384	NA	NA	NA	NA	NA	NA	NA
284	ENSG00000269981.1	ENSG00000269981	processed_pseudogene	RP11-34P13.16	NA	0.264488592843179	-4.21611832848015	FALSE	0.603162880765981	2.78559398531189	0.00554397354271819	NA	-2.54130152669412	0.478089338286985	1.1250114966662	0.261138038002291	NA	-4.79944580659418	NA	NA	NA	NA	NA	NA	NA
323	ENSG00000239906.1	ENSG00000239906	antisense	RP11-34P13.14	NA	0.162683453590207	-4.50168626400364	FALSE	-0.0386432008802546	-0.190676896348311	0.848855431371308	NA	-6.23494455205228	0.178706335835352	0.447196618000691	0.654931826016363	NA	-5.1864245651311	NA	NA	NA	NA	NA	NA	NA
6195	ENSG00000241860.6	ENSG00000241860	processed_transcript	RP11-34P13.13	NA	0.0859239863349254	-1.12899630206335	TRUE	0.175786532695465	1.41368867898804	0.158069961698412	0.190583041133587	-5.64075163907844	-0.0296568403193034	-0.117272733870263	0.906692255023922	0.952486411655567	-5.57734516564603	0.293491022394982	-0.242156484713825	3.11304263836413	0.00196707804656242	0.00284324783119843	3.09515841515187	PM DEG
104	ENSG00000222623.1	ENSG00000222623	snRNA	RNU6-1100P	106480049	0.0499497965360346	-5.78392796826924	FALSE	-0.0404728359081284	-0.316701631476403	0.751600991003762	NA	-6.51699167544997	0.391016259430442	1.59089197837765	0.112282449752779	NA	-4.45775927339391	NA	NA	NA	NA	NA	NA	NA
457	ENSG00000241599.1	ENSG00000241599	lincRNA	RP11-34P13.9	NA	0	-6.05392717347678	FALSE	-0.152887514971211	-1.77178663803609	0.0770334299130336	NA	-5.12896206190441	0.195218323272989	1.21646857861348	0.224395419341199	NA	-4.96138680449924	NA	NA	NA	NA	NA	NA	NA
718	ENSG00000279928.1	ENSG00000279928	protein_coding	FO538757.2	NA	0.0519807866113369	-5.0797527546684	FALSE	0.613475587371381	2.93657249346169	0.00347016874267224	NA	-2.18607747514718	0.664794210954639	1.72331069538869	0.0854667642219605	NA	-4.19833780403519	NA	NA	NA	NA	NA	NA	NA
1982	ENSG00000279457.3	ENSG00000279457	protein_coding	FO538757.1	NA	2.20929613633152	1.99664282917716	TRUE	-0.0819297848469654	-1.05226372737663	0.293182211912427	0.335112907553889	-6.56850563773899	0.0147121202624425	0.106914641565716	0.914900703338515	0.957017621594456	-6.15017406005957	-0.193045939981054	1.64278880468458	-3.90216498794178	0.000111329111468498	0.000179585843022737	-3.86447342049165	LIV DEG
68	ENSG00000273874.1	ENSG00000273874	miRNA	MIR6859-2	102465909	0.0249384974330778	-5.94354065380824	FALSE	-0.0594297920159167	-0.602493171087325	0.547116562990062	NA	-6.45647028655989	0.151639718173521	0.816909185196079	0.414379562660757	NA	-5.28829957467262	NA	NA	NA	NA	NA	NA	NA
4039	ENSG00000228463.9	ENSG00000228463	lincRNA	AP006222.2	NA	0.97011725748518	1.64865444331333	TRUE	0.227950405340053	1.66293443039293	0.0969465256267144	0.121183157033393	-5.71878380474243	0.340253625638011	1.20888056234976	0.227295033458516	0.432412448994146	-5.42361927107828	0.0446652417303775	1.89326476307515	0.624397518875076	0.532694266187718	0.568117935964275	0.623898468456821	Not DEG
457	ENSG00000241670.3	ENSG00000241670	processed_pseudogene	RPL23AP21	728481	0	-6.05392717347678	FALSE	-0.152887514971211	-1.77178663803609	0.0770334299130336	NA	-5.12896206190441	0.195218323272989	1.21646857861348	0.224395419341199	NA	-4.96138680449924	NA	NA	NA	NA	NA	NA	NA
385	ENSG00000236679.2	ENSG00000236679	processed_pseudogene	RPL23AP24	728517	0.134784291997213	-4.27724566662102	FALSE	-0.176334179883474	-0.96447199861491	0.33527133051105	NA	-5.7956433623957	-0.0815423888903086	-0.221912238175821	0.824475181503112	NA	-5.22222531949456	NA	NA	NA	NA	NA	NA	NA
676	ENSG00000236743.1	ENSG00000236743	lincRNA	RP5-857K21.15	NA	0.0106626703549363	-5.80611268785625	FALSE	0.0229163052747122	0.164071206060311	0.869740787164941	NA	-6.56336238867705	0.224368946190389	0.83425331806572	0.404547065946462	NA	-5.23108245413354	NA	NA	NA	NA	NA	NA	NA
1095	ENSG00000236601.2	ENSG00000236601	lincRNA	RP4-669L17.2	NA	7.82011207119992e-05	-6.04778390797011	FALSE	-0.172257416537175	-1.98487141179093	0.0476998483673598	NA	-4.73594908606402	0.151873616478695	0.934459174266396	0.350529947513468	NA	-5.22292805261006	NA	NA	NA	NA	NA	NA	NA
4792	ENSG00000237094.11	ENSG00000237094	lincRNA	RP4-669L17.10	NA	0.162876570503735	-0.552405180151698	TRUE	0.221657040016819	2.07119239957333	0.0388485577460583	0.0526551280828975	-4.60989113633213	0.220188307308667	1.14451713834453	0.252971145134725	0.462320022911461	-5.10301768787439	0.00598590404347876	0.735663872396121	0.125837159503534	0.899919221206976	0.91214581170358	0.125763391215149	Not DEG
363	ENSG00000269732.1	ENSG00000269732	processed_pseudogene	WBP1LP7	106479030	0	-6.05392717347678	FALSE	-0.152887514971211	-1.77178663803609	0.0770334299130336	NA	-5.12896206190441	0.195218323272989	1.21646857861348	0.224395419341199	NA	-4.96138680449924	NA	NA	NA	NA	NA	NA	NA
939	ENSG00000278566.1	ENSG00000278566	protein_coding	OR4F29	729759	0.000413969588199454	-6.0340691490611	FALSE	-0.144509222415759	-1.59923078975254	0.110395258527206	NA	-5.40952333985344	0.183433094199473	1.09704179242513	0.273164995072755	NA	-5.07605980497025	NA	NA	NA	NA	NA	NA	NA
183	ENSG00000224813.3	ENSG00000224813	transcribed_unprocessed_pseudogene	SEPT14P13	NA	0	-6.05392717347678	FALSE	-0.152887514971211	-1.77178663803609	0.0770334299130336	NA	-5.12896206190441	0.195218323272989	1.21646857861348	0.224395419341199	NA	-4.96138680449924	NA	NA	NA	NA	NA	NA	NA
2477	ENSG00000233653.3	ENSG00000233653	processed_pseudogene	CICP7	100288667	0.000164153552076013	-6.03242574420343	FALSE	-0.188627824885159	-2.08101507646848	0.0379362553923358	NA	-4.54142082604243	0.153274789236237	0.907019105234112	0.364845035261785	NA	-5.24198818717598	NA	NA	NA	NA	NA	NA	NA
1239	ENSG00000250575.1	ENSG00000250575	unprocessed_pseudogene	RP4-669L17.8	NA	0.00721669258514619	-5.64928844335667	FALSE	-0.305299774137871	-2.25324830586782	0.0246720866886479	NA	-4.06366433556561	-0.061292099036914	-0.236370514711357	0.813244505457226	NA	-5.49007042717761	NA	NA	NA	NA	NA	NA	NA
104	ENSG00000278757.1	ENSG00000278757	snRNA	U6	NA	0.0931533425445093	-5.65043589555006	FALSE	0.128482837589056	0.865673145525932	0.387080827030711	NA	-6.16935563602735	0.145056191988557	0.496881393879646	0.619496804251117	NA	-5.37501744272697	NA	NA	NA	NA	NA	NA	NA
4479	ENSG00000230021.8	ENSG00000230021	lincRNA	RP5-857K21.4	NA	0.0961770740988492	-1.33986764195466	TRUE	0.0588084070455031	0.562266869958468	0.5741838938812	0.61475076041585	-6.43151847511517	0.311983568919994	1.51356928557676	0.130783475577829	0.316242632202335	-4.57907825842249	-0.22272609640202	-0.438384162811939	-3.58408991316158	0.000373314115202555	0.000575998493967143	-3.55826391914005	LIV DEG
635	ENSG00000235146.2	ENSG00000235146	lincRNA	RP5-857K21.2	NA	0.000249131658181777	-6.04471227521678	FALSE	-0.153228965571334	-1.75812334078653	0.0793327661010986	NA	-5.15078082173514	0.132452739855526	0.81300189623768	0.416614041227687	NA	-5.31413759055328	NA	NA	NA	NA	NA	NA	NA
372	ENSG00000225972.1	ENSG00000225972	unprocessed_pseudogene	MTND1P23	100887749	6.76993973607121	-2.60951619498327	FALSE	-0.242224370921892	-0.734026717020081	0.463273386025224	NA	-6.11856664662466	0.500738998331879	0.758854963256676	0.448306251343397	NA	-5.16897792259553	NA	NA	NA	NA	NA	NA	NA
1044	ENSG00000225630.1	ENSG00000225630	unprocessed_pseudogene	MTND2P28	100652939	30.2098565771884	4.72612562863715	TRUE	-0.216862276417104	-1.80283137444074	0.0720112069544056	0.0935287993074933	-5.93456965643796	0.124719930854984	0.552182671058521	0.581076391482131	0.752562943482431	-6.58950224301271	-0.476581288275702	3.65644850088656	-6.49562207919007	2.24148474540628e-10	5.49264044250367e-10	-6.34381190649379	LIV DEG
1543	ENSG00000237973.1	ENSG00000237973	unprocessed_pseudogene	MTCO1P12	107075141	45.3758616577884	4.39456906353724	TRUE	-1.05021072562514	-4.74414650405029	2.72979103111292e-06	5.91748429789875e-06	3.51412579031615	-0.301864787129517	-0.68550699452842	0.49335005701753	0.686497431836206	-6.46548270058629	-0.512203310965426	4.32863047627961	-3.85211972226144	0.000133326148578958	0.000213651672061755	-3.82023210460155	LIV DEG
89	ENSG00000278791.1	ENSG00000278791	miRNA	MIR6723	NA	6.2388625564408	-4.29650151371651	FALSE	-1.2676706238318	-4.68470393376946	3.61025622825937e-06	NA	4.09242118194416	-0.270471790775897	-0.481530872401258	0.630355433315472	NA	-5.20852160488319	NA	NA	NA	NA	NA	NA	NA
682	ENSG00000229344.1	ENSG00000229344	unprocessed_pseudogene	MTCO2P12	107075310	2.88943000294932	0.172872325503191	TRUE	-0.549689680310625	-3.40587740781136	0.000712122831855108	0.00120587196893419	-1.12890522856012	-0.039401134938855	-0.134242656922656	0.893266126834224	0.945561416721442	-5.81743615098958	-0.536421247528294	1.99314746206723	-6.9095952875598	1.68667056155718e-11	4.44959365922323e-11	-6.73085666789547	LIV DEG
207	ENSG00000240409.1	ENSG00000240409	unprocessed_pseudogene	MTATP8P1	106480795	0.172688714941917	-5.76164026917259	TRUE	-0.494564698622935	-3.55178624168235	0.000418494475904728	0.000728542679210379	-0.469916990939889	0.0902940155111377	0.330867224895071	0.74088701545782	0.86009245524942	-5.4805326806314	-0.244022692128005	-1.05067803100248	-2.03764460272475	0.0421561738538441	0.0529276242646192	-2.03197512890787	Not DEG
681	ENSG00000248527.1	ENSG00000248527	unprocessed_pseudogene	MTATP6P1	106480796	64.2962655214467	5.21226804247726	TRUE	-0.0968262214286782	-0.83136460565401	0.406160917989158	0.450214001575093	-7.29297085169028	0.104385373884115	0.517451763638309	0.605075663572435	0.77036444769348	-6.73935182904956	-0.324523113904136	4.40716759423214	-4.48939723003082	9.63215066400312e-06	1.69548108059318e-05	-4.42527050870228	LIV DEG
547	ENSG00000198744.5	ENSG00000198744	unprocessed_pseudogene	MTCO3P12	107075270	8.21064700449493	-0.58350763076932	TRUE	-0.926372324746356	-3.66736069196027	0.000271086901017289	0.000481798150972086	-0.128266634511284	0.133343231523908	0.272071355235554	0.785682402993119	0.887346737193712	-5.65491362438925	-0.731658329135593	2.04305942285753	-7.70298760313365	8.26197103584621e-14	2.5289720339634e-13	-7.46607907209879	LIV DEG
424	ENSG00000268663.1	ENSG00000268663	processed_pseudogene	WBP1LP6	106481797	0.000167924197452528	-6.05085554072345	FALSE	-0.147869197396573	-1.70615776527413	0.0885940394199344	NA	-5.23990330521873	0.203949391446221	1.26765068091265	0.205528180449106	NA	-4.90603133147309	NA	NA	NA	NA	NA	NA	NA
939	ENSG00000273547.1	ENSG00000273547	protein_coding	OR4F16	81399	0.00115377181140304	-5.99435310022973	FALSE	-0.151210585240518	-1.57243363429957	0.116476808712769	NA	-5.43749196716194	0.142984862724086	0.777013981970057	0.437527582028927	NA	-5.32666400959039	NA	NA	NA	NA	NA	NA	NA
183	ENSG00000283574.1	ENSG00000283574	transcribed_processed_pseudogene	RP11-206L10.17	NA	0	-6.05392717347678	FALSE	-0.152887514971211	-1.77178663803609	0.0770334299130336	NA	-5.12896206190441	0.195218323272989	1.21646857861348	0.224395419341199	NA	-4.96138680449924	NA	NA	NA	NA	NA	NA	NA
2455	ENSG00000229376.3	ENSG00000229376	processed_pseudogene	CICP3	100132630	0.00271671191732974	-5.75370594557296	FALSE	-0.210321787476556	-1.68908592732141	0.0918207330902747	NA	-5.17472155606546	0.0678985495873875	0.287771089576236	0.773644326389281	NA	-5.49428180763904	NA	NA	NA	NA	NA	NA	NA
6432	ENSG00000228327.3	ENSG00000228327	transcribed_unprocessed_pseudogene	RP11-206L10.2	NA	0.793331516731427	2.26657319868586	TRUE	-0.0437844064679943	-0.700972665722872	0.483643193814897	0.526960844929653	-6.91433082116187	0.0124427430501094	0.106007737072173	0.915619841943675	0.957438473447602	-6.20583752558896	-0.0166848522324509	1.97905192496721	-0.30639989730008	0.759436290241699	0.783818535415474	-0.306221123467017	Not DEG
104	ENSG00000223181.1	ENSG00000223181	snRNA	RNU6-1199P	106480091	0.674205337785838	-3.95190630490843	FALSE	-0.285682379819416	-1.62547132023513	0.10468654459266	NA	-4.97641570883004	-0.15024030592978	-0.416693032117845	0.677086456522942	NA	-5.17806702052987	NA	NA	NA	NA	NA	NA	NA
456	ENSG00000229905.1	ENSG00000229905	antisense	RP11-206L10.4	NA	0.00142514884656581	-6.01871098529442	FALSE	-0.180681829011234	-1.94065185420967	0.0528571179997302	NA	-4.81034658103494	0.0529235061001616	0.30385008139762	0.761371820434843	NA	-5.55286338458811	NA	NA	NA	NA	NA	NA	NA
5517	ENSG00000237491.8	ENSG00000237491	lincRNA	RP11-206L10.9	NA	0.970602054454214	2.31899115092114	TRUE	0.284045755940757	5.63994843768242	2.83652063641543e-08	7.36729208881134e-08	8.17234625465573	0.119052419337498	1.35670811631222	0.175502202071251	0.38079477792998	-5.35562462066569	0.13447258543936	1.97708684915454	3.71610687647206	0.000227151884185671	0.0003574391602558	3.68673252908552	PM DEG
872	ENSG00000230092.7	ENSG00000230092	transcribed_unprocessed_pseudogene	RP11-206L10.8	NA	4.56655451056582	1.93672557969102	TRUE	-0.243244190434243	-4.25301031643304	2.51402911805428e-05	4.98026837648079e-05	1.74233750706027	-0.0206726222151829	-0.189610945608434	0.849692970615657	0.92436938938947	-6.1423855285191	-0.171248740461623	1.43683252894892	-4.33707325714542	1.78307157858507e-05	3.07115306127602e-05	-4.29045532099112	LIV DEG
1947	ENSG00000177757.2	ENSG00000177757	lincRNA	FAM87B	400728	0.0383179749761537	-3.87402635212502	FALSE	0.0330996115420043	0.180377804926897	0.856928396843977	NA	-6.23777305616559	-0.476492118245887	-1.36758453212336	0.172072625623004	NA	-4.57221829453877	NA	NA	NA	NA	NA	NA	NA
9470	ENSG00000228794.8	ENSG00000228794	processed_transcript	LINC01128	643837	3.6966395765968	4.97374845845085	TRUE	-0.0330157983242851	-0.941418481336595	0.34694092073628	0.390629367085848	-7.19968332062321	-0.131766618724688	-2.40793800723314	0.0164134455541911	0.0781513483454676	-3.99627075583395	0.0546542723269293	4.61170507766604	2.67788745907174	0.00765186235888461	0.0104183789889533	2.66705730474932	PM DEG
1317	ENSG00000225880.5	ENSG00000225880	lincRNA	LINC00115	79854	0.735578768412512	-0.152032832210665	TRUE	0.180674124461938	2.33421264314267	0.0199761262869269	0.0283069831602879	-4.09346483692681	-0.166758359139291	-1.12829295481746	0.259751464855241	0.470506228188427	-5.1785565424545	-0.0507670501082216	-0.0577724200556086	-1.10540210222616	0.269614916269262	0.303082132052659	-1.10394979580756	Not DEG
1971	ENSG00000230368.2	ENSG00000230368	lincRNA	FAM41C	284593	0.0451478597147696	-3.65010844837761	FALSE	0.055101341217862	0.317622739249522	0.750902515832995	NA	-6.24292230207581	-0.134413091028099	-0.3851164292713	0.700319211764484	NA	-5.21315049748424	NA	NA	NA	NA	NA	NA	NA
1058	ENSG00000234711.1	ENSG00000234711	unprocessed_pseudogene	TUBB8P11	388579	0.113298825176603	-3.88744962061653	FALSE	1.86166007792831	9.7731666301084	8.91282191679847e-21	NA	36.0741794603664	-0.286350540852178	-0.879835430567093	0.379382193782347	NA	-5.04317156007928	NA	NA	NA	NA	NA	NA	NA
837	ENSG00000283040.1	ENSG00000283040	transcribed_unprocessed_pseudogene	FAM166AP3	NA	0.00321825212023025	-5.94137059781126	FALSE	-0.112948035174906	-0.998790416335086	0.318374950705483	NA	-6.15028165605402	0.255361044310153	1.18423088765778	0.236899037990111	NA	-4.97561956553514	NA	NA	NA	NA	NA	NA	NA
351	ENSG00000272438.1	ENSG00000272438	lincRNA	RP11-54O7.16	NA	0.149231882199241	-4.35490381854193	FALSE	0.294092596477692	1.5348196476966	0.125454887317138	NA	-5.10612063196457	0.84666901154243	2.20949731592696	0.0276043978507809	NA	-3.47959152541364	NA	NA	NA	NA	NA	NA	NA
3043	ENSG00000230699.2	ENSG00000230699	lincRNA	RP11-54O7.1	NA	0.0689865410832872	-2.47278168782219	FALSE	0.795025507963438	5.50766541950928	5.80177274602975e-08	NA	7.9407386560857	0.281584032417293	0.959402240169798	0.337831970480547	NA	-5.0247680658265	NA	NA	NA	NA	NA	NA	NA
443	ENSG00000241180.1	ENSG00000241180	lincRNA	RP11-54O7.2	NA	0.0119761082944372	-5.77449789304723	FALSE	-0.117547597938222	-0.935598362662163	0.349927553418596	NA	-6.1441930464533	0.160582855734836	0.666852406410994	0.505182067078176	NA	-5.34764344423867	NA	NA	NA	NA	NA	NA	NA
4152	ENSG00000223764.2	ENSG00000223764	lincRNA	RP11-54O7.3	NA	0.201121041795701	-1.04936035290096	TRUE	0.216145943923866	1.17164543592495	0.24189236650999	0.281213002886126	-5.93947861547756	0.0705505709430268	0.244525451428833	0.806926830875313	0.899265053774826	-5.63221952074591	0.258366101697547	-1.38466827167963	2.22522300514252	0.0267842519243772	0.0344803814342438	2.21464774840722	PM DEG
4166	ENSG00000187634.11	ENSG00000187634	protein_coding	SAMD11	148398	0.284780357356789	-0.512944086145766	TRUE	0.948728341413247	5.88055163268933	7.44672358780616e-09	2.02643989580704e-08	9.78246949082676	0.0519238112015318	0.188916438313907	0.850236971968938	0.924531644410326	-5.71538236337718	0.709383938770705	-0.842696235442379	6.88832482939565	3.33061684160501e-11	8.61833457339125e-11	6.63115879582022	PM DEG
5539	ENSG00000188976.10	ENSG00000188976	protein_coding	NOC2L	26155	4.8734805341522	4.70155163196842	TRUE	-0.0502681712891396	-1.26916661108189	0.204966738586845	0.241658103706443	-6.76656707846196	-0.20752377663496	-4.13667704959779	4.1505664398555e-05	0.000907078853668833	1.56656473538171	-0.0498442634771841	4.39457320695521	-2.33040497410296	0.020285379270399	0.0264222866053632	-2.32102713737377	LIV DEG
3395	ENSG00000187961.13	ENSG00000187961	protein_coding	KLHL17	339451	1.08462808006646	1.60044897074658	TRUE	0.0731575804382767	0.818125175507169	0.4136718817709	0.457700243664404	-6.75840004765506	0.0295455233286593	0.301665622212083	0.763035684693387	0.874447652570953	-6.05166543151162	-0.00307486806961299	1.28275638438824	-0.0516634987832157	0.958820994497959	0.96439294355943	-0.0516331627780089	Not DEG
2833	ENSG00000187583.10	ENSG00000187583	protein_coding	PLEKHN1	84069	0.00841318541908922	-5.14246798519577	FALSE	-0.384878320050147	-2.27918197826041	0.0230730188890302	NA	-3.86431107228574	-0.622554880955961	-1.98100486995454	0.0481525269267156	NA	-3.83045876978055	NA	NA	NA	NA	NA	NA	NA
3424	ENSG00000187642.9	ENSG00000187642	protein_coding	PERM1	84808	0.0347371591089742	-3.42112235249072	FALSE	-0.599383813614985	-3.10972067271909	0.00197848220454082	NA	-1.65692050204563	-0.606029222433923	-1.62635402029016	0.104520895145628	NA	-4.29857250649611	NA	NA	NA	NA	NA	NA	NA
2086	ENSG00000272512.1	ENSG00000272512	lincRNA	RP11-54O7.17	NA	0.15092465860164	-2.12586667777648	FALSE	0.835354594616986	5.26156983049845	2.11528521645738e-07	NA	6.70165347944754	0.722683084954173	2.41014462801969	0.0163156969577843	NA	-3.08277290340339	NA	NA	NA	NA	NA	NA	NA
1118	ENSG00000188290.10	ENSG00000188290	protein_coding	HES4	57801	1.15329769671098	0.02588318694315	TRUE	-0.974740176062267	-7.19487300300966	2.27512453348195e-12	8.37339239836649e-12	17.5765955070593	0.0448039445993188	0.281476246043064	0.778464643798121	0.883593708528235	-5.76848513029497	-0.566705012270741	-0.360592993332967	-6.89895285748588	1.9506196139837e-11	5.12653733582816e-11	-6.70967230750635	LIV DEG
942	ENSG00000187608.8	ENSG00000187608	protein_coding	ISG15	9636	3.93869669154871	1.65613905997584	TRUE	-0.913485670933657	-7.86691910871091	2.22750413758393e-14	9.71605155269859e-14	21.9754916735122	-0.430847187437319	-3.08424915599099	0.0021565475125244	0.0185153257416614	-1.61842028178825	-0.586580870489431	1.31794291726805	-8.58112231582462	1.64784662544926e-16	5.99985892655584e-16	-8.24527220570812	LIV DEG
154	ENSG00000231702.2	ENSG00000231702	processed_pseudogene	RP11-54O7.10	NA	0.0537555126816626	-5.66985163220508	FALSE	-0.637606211238363	-5.10231449822543	4.75868514181365e-07	NA	5.89795339575955	-0.177787029182922	-0.715137830948824	0.474866396224137	NA	-5.29184665051803	NA	NA	NA	NA	NA	NA	NA
471	ENSG00000224969.1	ENSG00000224969	antisense	RP11-54O7.11	NA	0.157418600772099	-3.92144327741918	FALSE	0.0936298362339152	0.533380050848069	0.594005376525518	NA	-6.1426187779071	-0.447034192245822	-1.27546298013413	0.202753182518024	NA	-4.66821109782235	NA	NA	NA	NA	NA	NA	NA
10758	ENSG00000188157.13	ENSG00000188157	protein_coding	AGRN	375790	3.43803392964702	4.96032459414819	TRUE	-0.397770339579786	-4.36793958880824	1.52297648060022e-05	3.07165291706527e-05	1.74697901458447	-0.118723401021343	-1.33536522940139	0.182380330091564	0.389330155547943	-5.897688031628	-0.427067920970356	4.73346243021175	-7.87344861371114	3.10914124654669e-14	9.77139321165566e-14	-7.59369316859494	LIV DEG
402	ENSG00000242590.1	ENSG00000242590	sense_intronic	RP11-54O7.14	NA	0	-6.05392717347678	TRUE	-0.152887514971211	-1.77178663803609	0.0770334299130336	0.0977883114197555	-5.12896206190441	0.195218323272989	1.21646857861348	0.224395419341199	0.428785574578905	-4.96138680449924	-0.461269954119208	1.33042069196737	-9.0573420115367	6.41794908414717e-18	2.55196339708737e-17	-8.62484505056714	LIV DEG
2171	ENSG00000217801.9	ENSG00000217801	transcribed_unprocessed_pseudogene	RP11-465B22.3	NA	0.896346578250257	0.733613976423636	TRUE	0.187672655454836	2.38409664331906	0.0174897539574983	0.0249980234423942	-4.1390813240482	0.133931364227579	0.883063301669614	0.377637542783967	0.587161709363135	-5.59188188024806	0.233132877486185	0.416349502591288	3.91923200592933	0.000104149447773106	0.000168368325679679	3.88071589097523	PM DEG
829	ENSG00000273443.1	ENSG00000273443	lincRNA	RP11-54O7.18	NA	0.00517264022054781	-5.83914377672424	FALSE	-0.306545875167704	-2.62540849157447	0.00891716146986606	NA	-3.23592167122261	0.065040751300785	0.286427208611811	0.774672684136011	NA	-5.51591408721957	NA	NA	NA	NA	NA	NA	NA
1902	ENSG00000237330.2	ENSG00000237330	protein_coding	RNF223	401934	0.00381949639556778	-5.71894709266387	FALSE	-0.0541636389801814	-0.392746090416692	0.694672882760344	NA	-6.47407396168947	0.161854530563771	0.649192947950804	0.516519555898462	NA	-5.34559823887134	NA	NA	NA	NA	NA	NA	NA
6322	ENSG00000131591.17	ENSG00000131591	protein_coding	C1orf159	54991	1.17279797801504	2.7497847449103	TRUE	-0.311372952911669	-4.53269185331852	7.28019099719678e-06	1.51185275886618e-05	2.79775949425139	-0.00417113356977375	-0.0524134419950919	0.95822074482761	0.980372387523726	-6.29964447010242	-0.315923071172496	2.41757532335006	-7.67834698596243	1.17869507278793e-13	3.5710779862438e-13	-7.41915544863046	LIV DEG
1620	ENSG00000223823.1	ENSG00000223823	lincRNA	LINC01342	254099	0.00416224891540828	-5.80879861300222	FALSE	0.33341924610523	2.54891310040498	0.0111008537970897	NA	-3.38700799552587	0.101319405016828	0.44404544797519	0.657206863409462	NA	-5.45801827788211	NA	NA	NA	NA	NA	NA	NA
95	ENSG00000207730.3	ENSG00000207730	miRNA	MIR200B	406984	0.00452473822332271	-6.03571255391876	FALSE	-0.147857978987178	-1.62765691202842	0.104221868210576	NA	-5.36476971844641	0.206854139159708	1.22886617763647	0.219715146439971	NA	-4.94461529375472	NA	NA	NA	NA	NA	NA	NA
90	ENSG00000207607.3	ENSG00000207607	miRNA	MIR200A	406983	0.0129558662864836	-5.99558153453439	FALSE	-0.1754561486457	-1.8650247244946	0.0627581697973436	NA	-4.95052076820056	0.247209794136478	1.39251419615697	0.16440187071888	NA	-4.75217586849768	NA	NA	NA	NA	NA	NA	NA
83	ENSG00000198976.1	ENSG00000198976	miRNA	MIR429	554210	0.00656767396138065	-6.0300567666427	FALSE	-0.19182591762272	-2.12027666125114	0.0344700580185232	NA	-4.4608183646038	0.119730800181954	0.699078407277966	0.48483659422133	NA	-5.38536850474189	NA	NA	NA	NA	NA	NA	NA
987	ENSG00000272141.1	ENSG00000272141	lincRNA	RP11-465B22.8	NA	0.00388739686430169	-5.90505515610034	FALSE	-0.214999088286478	-1.9679790911423	0.0496175810773651	NA	-4.73274744969821	0.356747507915184	1.73341512995558	0.083654525251896	NA	-4.27878228489393	NA	NA	NA	NA	NA	NA	NA
3532	ENSG00000205231.1	ENSG00000205231	antisense	TTLL10-AS1	100506376	0.00221606805798638	-5.68645811712663	FALSE	-0.512829444320803	-3.78695949599521	0.00017086661413009	NA	0.372558364050123	-0.373699904193436	-1.36733453874957	0.172150885222529	NA	-4.72203821856727	NA	NA	NA	NA	NA	NA	NA
3943	ENSG00000162571.13	ENSG00000162571	protein_coding	TTLL10	254173	0.00513609278417453	-5.30202810668071	FALSE	-0.895385436183192	-5.77371047302657	1.35627789009172e-08	NA	9.31299047612709	-0.136579430906106	-0.442701348028026	0.658178229610592	NA	-5.33732543356523	NA	NA	NA	NA	NA	NA	NA
1370	ENSG00000186891.13	ENSG00000186891	protein_coding	TNFRSF18	8784	0.242517218338411	-2.01017758828844	FALSE	-1.46883799316549	-9.24755833496314	6.46602023302279e-19	NA	32.1081685262477	-1.07807505471618	-3.97293600748687	8.17208368771683e-05	NA	0.93436649068817	NA	NA	NA	NA	NA	NA	NA
1721	ENSG00000186827.10	ENSG00000186827	protein_coding	TNFRSF4	7293	0.134030749629963	-2.5811658906645	FALSE	-0.327398522711584	-1.85095230473295	0.0647605928745095	NA	-4.74800613494709	-0.475898995667986	-1.61293553093252	0.107405967956209	NA	-4.34970504256754	NA	NA	NA	NA	NA	NA	NA
4709	ENSG00000078808.16	ENSG00000078808	protein_coding	SDF4	51150	7.66368201294099	5.11464570496741	TRUE	-0.192664922487088	-4.84972121053091	1.64941315972159e-06	3.65322503532224e-06	3.85381253972161	-0.128236274829583	-2.61488521980394	0.00920230834574081	0.0514943699930974	-3.45944982559781	-0.205365928573287	4.74801468079603	-8.92938512394155	1.23930801237393e-17	4.82671986457427e-17	-8.54921283597913	LIV DEG
2777	ENSG00000176022.4	ENSG00000176022	protein_coding	B3GALT6	126792	3.56310196025103	3.26752442103536	TRUE	-0.419828196245315	-8.94622675935902	7.00464019654524e-18	4.09006799221404e-17	29.7289497021398	-0.141066438541239	-2.35826769014638	0.0187545287427535	0.08591426062212	-3.73713033964033	-0.344280844950983	2.9357606233145	-13.0579319756708	3.02794825852244e-31	2.9167257601573e-30	-11.6263426689928	LIV DEG
1794	ENSG00000184163.3	ENSG00000184163	protein_coding	FAM132A	NA	0.113767543234343	-2.64388289047846	FALSE	0.190655869550958	1.13056601942459	0.25877488063256	NA	-5.77166308271047	0.323274223584329	1.07259768052511	0.28398260953584	NA	-4.90863919474685	NA	NA	NA	NA	NA	NA	NA
1558	ENSG00000260179.1	ENSG00000260179	lincRNA	RP5-902P8.12	NA	0.285209304582091	-1.36137006302621	FALSE	-0.0540829826419172	-0.469981936243314	0.638570972876797	NA	-6.47043569957763	-0.340903977477718	-1.58999329596112	0.112484912124883	NA	-4.46610123360607	NA	NA	NA	NA	NA	NA	NA
4712	ENSG00000160087.20	ENSG00000160087	protein_coding	UBE2J2	118424	3.65890212981383	4.06148991748128	TRUE	0.156180184278148	3.75545681900469	0.000193187589033416	0.000348799474780398	-0.514344917618009	-0.137447842841125	-3.26811778688485	0.00115911883094489	0.0114962941575332	-1.39484362344462	0.121199943630522	3.74327666134195	4.8450562240771	1.75897474874709e-06	3.26768149486032e-06	4.77931038032065	PM DEG
513	ENSG00000230415.1	ENSG00000230415	lincRNA	RP5-902P8.10	NA	5.82769748554808	1.47085027176729	TRUE	-0.496440052494003	-8.25416891497861	1.34588839487385e-15	6.48423343055257e-15	24.7263246441246	-0.0391040815563326	-0.412544763380085	0.680121635543285	0.821090749296251	-5.96910386829724	-0.461610551945657	1.19442950844424	-10.6823771345497	7.68234968707847e-24	4.44286649238019e-23	-10.0676082950884	LIV DEG
4025	ENSG00000162572.19	ENSG00000162572	protein_coding	SCNN1D	6339	2.84160243782041	3.37102712620802	TRUE	-0.354579236058764	-5.33695699145442	1.43067368064053e-07	3.48725679386454e-07	6.48470447291835	0.0221871050464787	0.309801565868968	0.756844311848048	0.870685813102695	-6.37700694722515	-0.330194052744468	3.0638948862899	-7.64300560250457	1.40839105550329e-13	4.24026447061142e-13	-7.395535895782	LIV DEG
8809	ENSG00000131584.18	ENSG00000131584	protein_coding	ACAP3	116983	10.858039522144	6.40613148993212	TRUE	-0.14969737037159	-2.13317991561217	0.0333918031317408	0.0457544915637007	-5.62196093028477	-0.0503025128915213	-0.813659515747467	0.416237467216668	0.62288724321218	-6.81143574045769	-0.193918044518148	6.09435219240746	-4.48986679916697	9.16270160915336e-06	1.61455488934707e-05	-4.43604426179677	LIV DEG
61	ENSG00000278073.1	ENSG00000278073	miRNA	MIR6726	102465434	0.0116799173414421	-6.03549737695677	FALSE	-0.155097840725475	-1.73177861212998	0.0839241443162076	NA	-5.19316009049726	0.215194151856034	1.28720136410903	0.19863523300001	NA	-4.8830739468125	NA	NA	NA	NA	NA	NA	NA
2489	ENSG00000169972.11	ENSG00000169972	protein_coding	PUSL1	126789	1.04881920275643	1.30107267084625	TRUE	-0.251891918650599	-3.76060411419902	0.000189361785784859	0.00034230099788761	-0.0772319657884957	-0.104859098251469	-1.16574281362832	0.244288768460708	0.452564411782446	-5.38862457580914	-0.214423177867472	0.994624090262734	-5.77019805021052	1.68148284126236e-08	3.61709384643089e-08	-5.64193633067013	LIV DEG
8220	ENSG00000127054.19	ENSG00000127054	protein_coding	CPSF3L	NA	4.98631628073481	5.29207298134713	TRUE	0.147275886549931	3.45627156240285	0.000593922063476271	0.0010153067679063	-1.77301471539526	0.0128445019051684	0.282731900173349	0.777502429036815	0.883364612322422	-6.82180305147195	0.0916514487314249	5.02457322177175	3.35750102006809	0.000858140911463386	0.00128235105812338	3.33332677004345	PM DEG
386	ENSG00000240731.1	ENSG00000240731	sense_intronic	RP5-890O3.9	NA	8.06940323034714	1.5032173707175	TRUE	0.25129009390591	3.68149263029164	0.000256864301267682	0.000457596993121501	-0.404988618506395	-0.0357386563561649	-0.374629028751187	0.708099374070221	0.838971843094681	-5.9886780753665	0.153487100518931	1.76529782011274	3.72896914243526	0.000219864776195131	0.000346528469162514	3.6950254354369	PM DEG
2556	ENSG00000224051.6	ENSG00000224051	protein_coding	CPTP	80772	1.1770247647543	1.38409570578183	TRUE	-0.00234951666827772	-0.0271991051444776	0.97831168289278	0.981745820957107	-7.03960065178384	-0.464178235134369	-5.0204374748083	7.24278707423914e-07	3.46654209401649e-05	5.58171798928637	-0.0175295656171121	1.03396386054996	-0.351431518256035	0.725452758748876	0.751891509949739	-0.351180739473622	Not DEG
3433	ENSG00000169962.4	ENSG00000169962	protein_coding	TAS1R3	83756	0.0539069701486748	-2.96576648819605	FALSE	1.27250833194744	7.38344903161429	6.41415681509528e-13	NA	18.7977258677567	-0.0786483249582618	-0.263506032705553	0.792271973476183	NA	-5.32178426303829	NA	NA	NA	NA	NA	NA	NA
3814	ENSG00000107404.18	ENSG00000107404	protein_coding	DVL1	1855	9.7255678103982	5.03571862630163	TRUE	-0.117694914300547	-1.2630500767829	0.207154500717724	0.24403349274326	-6.8338889091883	-0.0315274333446642	-0.562347424173454	0.574137947942104	0.747953071110438	-6.66864367613818	-0.126094210035151	4.71620351479699	-3.02652790785934	0.00263219745261171	0.00376139972835234	-3.00771513316134	LIV DEG
3622	ENSG00000162576.16	ENSG00000162576	protein_coding	MXRA8	54587	0.838761317380883	1.36320009418678	TRUE	-0.267534674004363	-2.51028723223393	0.0123750839422613	0.0180398911796126	-3.89144895387058	-0.11802216710553	-0.752057174318762	0.452379809611011	0.653516448533251	-5.79088062916715	-0.18681597631277	1.03808690631759	-2.47113831672805	0.0138493607013358	0.0183574879777845	-2.4611470044697	LIV DEG
1669	ENSG00000175756.13	ENSG00000175756	protein_coding	AURKAIP1	54998	11.2679728308756	4.1741786544239	TRUE	-0.587968252385184	-10.4788388137396	2.22135966311837e-23	2.08764387708881e-22	42.1344441228791	-0.171762638359536	-3.57009011873525	0.000392236807415226	0.00501073047153932	-0.433186986877983	-0.429379375289321	3.85784403978774	-16.261200724093	3.03487782335958e-46	9.36036041881101e-45	-14.2772153969132	LIV DEG
367	ENSG00000223663.2	ENSG00000223663	processed_pseudogene	NDUFB4P8	107075246	0.0188497209899545	-5.75151111157159	FALSE	-0.331981695720645	-2.64653091047808	0.00838624313840606	NA	-3.17615631622783	0.0913739917179439	0.375877020843398	0.707171918405746	NA	-5.4596042176058	NA	NA	NA	NA	NA	NA	NA
6850	ENSG00000221978.11	ENSG00000221978	protein_coding	CCNL2	81669	14.3811578736044	6.5788077650226	TRUE	-0.181418777029958	-5.61700085632131	3.21465726188189e-08	8.31268480321616e-08	7.40331902544682	0.0497129685551028	1.23983752275539	0.215632275511496	0.428785574578905	-6.43781185484503	-0.119353074543452	6.26064399709573	-6.539640284039	1.71663125873918e-10	4.2444934037511e-10	-6.38476299392995	LIV DEG
2525	ENSG00000224870.6	ENSG00000224870	processed_transcript	RP4-758J18.2	NA	6.66842302300259	3.99337795274454	TRUE	-0.578493042826116	-13.1636004139225	3.14590929716923e-34	8.33981343128007e-33	66.9042524540155	-0.169357055626329	-2.84939908130136	0.00456565014843063	0.0314306309437195	-2.6207950840985	-0.480288676696697	3.67603648639677	-17.4504963318575	6.28831909060975e-52	3.26253677518805e-50	-15.1622444081779	LIV DEG
2788	ENSG00000242485.5	ENSG00000242485	protein_coding	MRPL20	55052	10.8722438956659	4.89386314120073	TRUE	-0.39595578987157	-10.9026444679945	5.35352281131214e-25	5.88331299082121e-24	45.7419191404264	-0.0439922229514804	-1.03338138370086	0.301938083796589	0.515200817118406	-6.26654545703169	-0.307410879114154	4.6116798292301	-16.0548853524374	8.51216001712571e-46	2.47527663938864e-44	-14.2051488488519	LIV DEG
293	ENSG00000264293.2	ENSG00000264293	misc_RNA	RN7SL657P	107074708	0	-6.05392717347678	TRUE	-0.152887514971211	-1.77178663803609	0.0770334299130336	0.0977883114197555	-5.12896206190441	0.195218323272989	1.21646857861348	0.224395419341199	0.428785574578905	-4.96138680449924	-0.191874231949472	0.117235453098792	-4.90782193924107	1.24216955416797e-06	2.33203213332385e-06	-4.84878980760217	LIV DEG
1523	ENSG00000272455.1	ENSG00000272455	lincRNA	RP4-758J18.13	NA	2.01915937465046	1.58385929240074	TRUE	-0.137934860038726	-3.24779581099168	0.00124044025407245	0.00204277701813037	-1.85508523578563	-0.0677104626269954	-0.831237799535692	0.406246457124637	0.614481896215623	-5.75926968807109	-0.110216756428927	1.29657002647351	-4.01954369618771	6.72543286619823e-05	0.000110414888496129	-3.98579581783044	LIV DEG
2644	ENSG00000235098.8	ENSG00000235098	protein_coding	ANKRD65	441869	5.0625917748629	3.55372523538221	TRUE	-0.181518403623654	-2.71765482009659	0.00680070768221136	0.0102682871327658	-3.69483442002018	-0.0211842058360666	-0.176702561110584	0.859815452256682	0.929833140399248	-6.4736636650223	-0.223817286330105	3.23935202882046	-4.76239466833992	2.67808455642154e-06	4.90770450433508e-06	-4.69408058450705	LIV DEG
543	ENSG00000225905.1	ENSG00000225905	antisense	RP4-758J18.7	NA	0.774394016242898	-1.64018083253114	FALSE	-0.903263803170061	-7.23785847496965	1.70858308756105e-12	NA	17.8893445390943	-0.165321442954207	-0.757735270200947	0.448975783679661	NA	-5.27426702144835	NA	NA	NA	NA	NA	NA	NA
492	ENSG00000205116.3	ENSG00000205116	protein_coding	TMEM88B	643965	3.5194127581864	-0.132760224873691	TRUE	-0.486144128955224	-3.24577696062878	0.00124908672840857	0.00205621583841595	-1.60409875579413	-0.380632702602557	-1.9300481939913	0.0541809633077717	0.176582695852089	-4.11455622430918	-0.26930474272314	-0.49685909939425	-2.88657213502178	0.00412133380830439	0.00577643540701383	-2.86872236904824	LIV DEG
851	ENSG00000225285.1	ENSG00000225285	lincRNA	RP4-758J18.10	NA	0.38131484704999	-2.05824627988078	FALSE	-0.626479550512794	-4.29892997558385	2.06055791033659e-05	NA	2.41580937851791	-0.246644516815878	-1.04987415344307	0.294296419533275	NA	-5.00314046855634	NA	NA	NA	NA	NA	NA	NA
5065	ENSG00000179403.11	ENSG00000179403	protein_coding	VWA1	64856	4.8614880814873	4.11897706998116	TRUE	-0.181350360124493	-1.92368449302438	0.0549563804931511	0.0727581343846681	-5.62403928653966	-0.181398666183635	-1.92266442939533	0.0551048158262627	0.178521038101774	-4.82821488755035	-0.0653756783480907	3.76628863667272	-1.35301701742045	0.176837527678845	0.204297533578886	-1.35055654866641	Not DEG
3976	ENSG00000215915.9	ENSG00000215915	protein_coding	ATAD3C	219293	0.612732738227606	0.888495037305817	TRUE	0.867846144274309	7.33189534489054	9.0898752371846e-13	3.46979990333165e-12	18.3947311835951	-0.327104313727255	-1.62461164511749	0.104891993854013	0.273295503069649	-4.72083199290569	0.575224254848713	0.716766689084652	6.78933263249106	3.51238111091475e-11	9.07889669470018e-11	6.62331219053476	PM DEG
7682	ENSG00000160072.19	ENSG00000160072	protein_coding	ATAD3B	83858	2.94343800677604	4.43275602885312	TRUE	-0.460889353026593	-9.87115101705631	3.94074916899187e-21	3.04035553136481e-20	36.9809286469049	-0.0895064276797372	-1.28069701689317	0.200909384761608	0.412465465818142	-5.84678264094499	-0.420469391659827	4.19277356436589	-12.857725722707	2.93492014793832e-32	3.03233034387037e-31	-11.8239666510411	LIV DEG
3069	ENSG00000197785.13	ENSG00000197785	protein_coding	ATAD3A	55210	2.03721945660589	2.53343881415833	TRUE	-0.411830153851848	-5.39970177098651	1.02957806497145e-07	2.53913779021578e-07	6.91858056204263	0.00233347355512122	0.0302484473255084	0.975881296543885	0.989043533168868	-6.28023833372576	-0.259963548250423	2.31876275547945	-6.59927336299741	1.52412386857823e-10	3.78016965455578e-10	-6.4029407148958	LIV DEG
1380	ENSG00000205090.8	ENSG00000205090	protein_coding	TMEM240	339453	2.49560584197417	1.59685209792326	TRUE	-0.0333153478666917	-0.4490786935306	0.653567699664803	0.689277864619817	-6.98224456306006	0.0727002543398107	0.83153998956203	0.406075965876498	0.614355793328851	-5.79269388800501	0.0595317387220148	1.46446197741083	1.47690558547469	0.140504168750566	0.16468781508931	1.47391615036595	Not DEG
6925	ENSG00000160075.11	ENSG00000160075	protein_coding	SSU72	29101	4.91458594562163	5.04966321190285	TRUE	0.299960145586389	10.8600097581069	7.81946495908486e-25	8.49618804362815e-24	45.324770107193	-0.0829688996015466	-2.17129582538121	0.0303906968090674	0.119190802928406	-4.51122697848502	0.21415749089223	4.72004852413917	12.2827267086795	1.32653997699652e-29	1.13707180674801e-28	11.2990441324481	PM DEG
2101	ENSG00000215014.4	ENSG00000215014	lincRNA	RP5-832C2.5	NA	0.684575765862887	0.471021182344188	TRUE	-0.316937839763393	-5.18027970644038	3.2079945360747e-07	7.5674759601539e-07	6.09065292750354	-0.0249644520659581	-0.219097927828732	0.826665512251465	0.910033247212351	-5.85533179222122	-0.348430247385379	0.164113394637418	-8.70116506785282	8.03824376753446e-17	2.98195137020933e-16	-8.33067541220321	LIV DEG
276	ENSG00000279244.1	ENSG00000279244	protein_coding	AL645728.1	NA	0.0205205229031217	-5.79991520612348	FALSE	-0.225584003422423	-1.69786220304496	0.0901503217687976	NA	-5.17486128976548	-0.286661484328501	-1.1235758379865	0.261746284021691	NA	-5.00137608279357	NA	NA	NA	NA	NA	NA	NA
400	ENSG00000274481.1	ENSG00000274481	processed_pseudogene	RP11-345P4.11	NA	0.00267543248667194	-6.00213977059406	FALSE	-0.116326383037617	-1.25648096206709	0.209523017389936	NA	-5.87921287991851	0.301217844048014	1.75130463199578	0.0805226522667516	NA	-4.26822451489317	NA	NA	NA	NA	NA	NA	NA
2085	ENSG00000228594.3	ENSG00000228594	protein_coding	FNDC10	643988	1.24451569306692	0.852628359308968	TRUE	-0.0583550465129497	-0.538188040142969	0.590684543542453	0.630248223061512	-6.84835715149234	-0.6958561402188	-5.02332063867894	7.14013864015423e-07	3.44076612602421e-05	5.57750995146825	0.0349843097777677	0.526459359595286	0.522022441401645	0.60197455407199	0.635102274807556	0.521563109784314	Not DEG
2038	ENSG00000272106.1	ENSG00000272106	antisense	RP11-345P4.9	NA	5.3581106366582	3.41733235064556	TRUE	-0.131840832497763	-3.07438056692546	0.00222363198842336	0.00355401440881658	-2.66949304588393	0.0703917713593413	1.03711194857327	0.300198097332712	0.513104205306094	-5.94742125595583	-0.0924306570089558	3.06528559705682	-3.09780474491716	0.00207343328730963	0.00299165305484233	-3.07950724296078	LIV DEG
8767	ENSG00000197530.12	ENSG00000197530	protein_coding	MIB2	142678	3.26085001163158	4.63662051671308	TRUE	-0.124723096235509	-1.5619441159905	0.118928080810102	0.146649775561769	-6.35212873610061	-0.0215413488523581	-0.38604274652553	0.699633515132997	0.83304705423755	-6.64427201194832	-0.124901478514868	4.32033834558633	-3.01698986950991	0.00271218277691056	0.00387109607985618	-2.9986054548991	LIV DEG
2273	ENSG00000189409.13	ENSG00000189409	protein_coding	MMP23B	8510	0.0205658040989909	-4.73362083667855	FALSE	1.13631593965431	5.92392591011964	5.82289825269626e-09	NA	10.116718763393	0.192767806184455	0.609228225797642	0.542657128986569	NA	-5.2089864295265	NA	NA	NA	NA	NA	NA	NA
3488	ENSG00000248333.8	ENSG00000248333	protein_coding	CDK11B	984	4.34623299739124	3.88357149950634	TRUE	0.0836940987322273	2.16090263600591	0.0311726973903415	0.0429277924220753	-5.10503000732742	-0.047446539237338	-0.843407072100658	0.399414668882364	0.607536476862699	-6.20661857045755	-0.000334135877463552	3.73642551297095	-0.0159095809596547	0.987313962202115	0.989280176558112	-0.0159002604726267	Not DEG
400	ENSG00000272004.1	ENSG00000272004	antisense	RP11-345P4.10	NA	0.444339527623815	-2.65949104928337	FALSE	0.09512941022839	0.632915601794362	0.527075478742654	NA	-6.18924671958104	-0.358320969729171	-1.18658111920762	0.23597112091279	NA	-4.807350196224	NA	NA	NA	NA	NA	NA	NA
8395	ENSG00000189339.11	ENSG00000189339	protein_coding	SLC35E2B	728661	5.01314418800077	5.26586455800559	TRUE	0.579448390553047	9.24170104275104	6.77604973931751e-19	4.29444846532353e-18	31.752974555766	-0.191097959933878	-1.90633418322536	0.0571948944091851	0.182483682911837	-5.0908577570555	0.445318275662051	5.18912304360461	9.82104484774456	8.91646255773697e-21	4.22950378067616e-20	9.3481849801004	PM DEG
1819	ENSG00000269737.2	ENSG00000269737	transcribed_processed_pseudogene	RP11-345P4.6	NA	0.0173330609712086	-4.90592293087321	FALSE	0.326246360316851	1.79754592823142	0.0728467389598044	NA	-4.74696562147926	0.244967375410492	0.694081681481277	0.487961765371101	NA	-5.12798276136415	NA	NA	NA	NA	NA	NA	NA
1017	ENSG00000215914.4	ENSG00000215914	unprocessed_pseudogene	MMP23A	8511	0.011852525521474	-5.50869431889668	FALSE	0.0248250638711363	0.158463069931699	0.87415531711437	NA	-6.45531431134982	0.378230956909455	1.39798559088299	0.162753454808239	NA	-4.65808731618019	NA	NA	NA	NA	NA	NA	NA
4701	ENSG00000008128.22	ENSG00000008128	protein_coding	CDK11A	728642	0.49693666286399	1.10433130213502	TRUE	0.299548136591981	3.28878707200984	0.00107643669183574	0.00178814434360308	-1.66792777371125	0.00942850167456836	0.0574860899342171	0.954181553063072	0.978283403243744	-5.99371595821709	0.0646645559860617	3.28412479826289	1.44087456319538	0.15032634438806	0.175572795337707	1.43837971711544	Not DEG
5079	ENSG00000268575.1	ENSG00000268575	processed_transcript	RP1-283E3.8	NA	1.42337677255248	2.64629333811712	TRUE	0.185527030059383	1.67368378185697	0.0948124936206634	0.11874013157383	-5.85281264117873	-0.31504356103608	-1.46703098608222	0.143012760657512	0.334228341991787	-5.27212831924749	0.200651081035449	4.22617498720938	4.38433490950365	1.4692582934551e-05	2.54808843117444e-05	4.33324741716583	PM DEG
2759	ENSG00000227775.3	ENSG00000227775	transcribed_processed_pseudogene	RP1-283E3.4	NA	0.0843563503634334	-2.443987343534	FALSE	-0.485113324879581	-3.17514452941378	0.00158914453287092	NA	-1.53306210095694	-0.252206472893983	-0.833829385069028	0.404785714791808	NA	-5.1136026648078	NA	NA	NA	NA	NA	NA	NA
3264	ENSG00000215790.6	ENSG00000215790	protein_coding	SLC35E2	NA	1.941549072454	2.51900719092338	TRUE	0.191302222365367	2.39556733393415	0.016958067908617	0.0242823830111542	-4.37832129300038	-0.144798132770283	-0.966943998573659	0.334051723020881	0.546703863387501	-5.83081392405588	0.3364387686264	5.06267809192697	7.0891916218089	5.13029068057132e-12	1.40214551382214e-11	6.90192393234823	PM DEG
5570	ENSG00000008130.15	ENSG00000008130	protein_coding	NADK	65220	2.58153056871578	3.78485314570533	TRUE	0.27712983438445	6.87563479061517	1.83002737968726e-11	6.22215191534619e-11	15.136714872229	-0.1267795514986	-2.79561427765419	0.00538465655239327	0.0354425666975357	-2.72896997823086	0.229244202008781	3.56166240312185	9.27664278648002	9.97995196442896e-19	4.13949886408015e-18	8.83533412180745	PM DEG
6417	ENSG00000078369.17	ENSG00000078369	protein_coding	GNB1	2782	49.9504713565003	8.25281587080628	TRUE	0.151439274114558	6.0351316260424	3.07834598458751e-09	8.69225965082071e-09	9.31029192037356	-0.00530101124020459	-0.137691141847075	0.890541401139205	0.944763261877207	-7.79625716871011	0.200762453171434	7.93063116363829	12.2767498533048	4.03075662274673e-30	3.59017783174662e-29	11.4031895878964	PM DEG
906	ENSG00000231050.1	ENSG00000231050	antisense	RP1-140A9.1	NA	0.685737323358337	-0.869979924707672	FALSE	-0.0345200290477781	-0.3747431308815	0.70800895704364	NA	-6.60025840835641	-0.0380065356677327	-0.231042895270214	0.817378462283264	NA	-5.6055757208601	NA	NA	NA	NA	NA	NA	NA
2321	ENSG00000169885.9	ENSG00000169885	protein_coding	CALML6	163688	0.270532200355465	-1.00476802026647	FALSE	-0.426272946348652	-3.80083089100599	0.000161830304619184	NA	0.354931614629822	-0.16599310636649	-0.892911544559419	0.372345326533722	NA	-5.27258859594172	NA	NA	NA	NA	NA	NA	NA
1594	ENSG00000178821.12	ENSG00000178821	protein_coding	TMEM52	339456	0.0661837092390535	-3.50622516522429	FALSE	-0.0696226173300903	-0.41299973511623	0.679782246357435	NA	-6.21960045218965	0.194745724048497	0.59933543998729	0.549227789094479	NA	-5.16297051395915	NA	NA	NA	NA	NA	NA	NA
10422	ENSG00000142609.17	ENSG00000142609	protein_coding	CFAP74	85452	0.78832356520861	2.5969292161999	TRUE	-0.110261725186244	-1.34156575878232	0.180340280365482	0.214886708974416	-6.377645258584	-0.0461733340945552	-0.395058380002151	0.692972689961036	0.829223217157403	-6.25460740946919	-0.0873502113481587	2.27017279665862	-1.58762574469636	0.113305708458715	0.13438049569698	-1.58350807137348	Not DEG
1954	ENSG00000233542.1	ENSG00000233542	antisense	RP11-547D24.1	NA	0.585387953238854	-0.427875065844869	TRUE	0.178619595882785	1.50692405738889	0.132455899301214	0.162065040469473	-5.69537547412069	0.230700570243468	1.03977637027255	0.29895948719952	0.5122014106662	-5.29882015881111	0.047658756058542	-0.756157677309766	0.586011328347596	0.558291126664957	0.592903422609284	0.585381646723316	Not DEG
1928	ENSG00000187730.7	ENSG00000187730	protein_coding	GABRD	2563	17.7750231639915	4.55420220777678	TRUE	-0.665572365621243	-7.23880788551127	1.69778499418653e-12	6.32922437111079e-12	17.2992718492279	-0.361177451281746	-2.77008570421579	0.00581814527035027	0.037468147091099	-3.07096530376079	-0.333662133791914	4.48904764508286	-5.75282743032958	1.51776948296416e-08	3.27485217551906e-08	-5.65954262653836	LIV DEG
538	ENSG00000226969.1	ENSG00000226969	antisense	RP11-547D24.3	NA	0.00222522506201906	-6.00253986919381	FALSE	-0.0820449427704656	-0.848462806026271	0.396582589125692	NA	-6.29661132807809	0.304518213661676	1.69278100153176	0.0911363954106294	NA	-4.35656185369824	NA	NA	NA	NA	NA	NA	NA
7636	ENSG00000067606.16	ENSG00000067606	protein_coding	PRKCZ	5590	10.0113219502773	6.18149382795197	TRUE	0.0746088724934668	1.88166139387024	0.0604573799486945	0.0794997155281882	-6.0909641909395	0.0825816132702706	1.85862488607952	0.0636830986642046	0.196387165049745	-5.42326789275397	0.059510892126106	5.8908538163616	3.02576136803247	0.00263598538063591	0.00376631513076595	3.00727804787743	PM DEG
4196	ENSG00000271806.1	ENSG00000271806	antisense	RP5-892K4.1	NA	0.00893092085367444	-4.88612260574739	FALSE	-0.346673967381828	-1.71982935156846	0.0860766441114202	NA	-4.87829743102102	-0.590576364831035	-1.69095420640971	0.0914850441861974	NA	-4.23778613584417	NA	NA	NA	NA	NA	NA	NA
1734	ENSG00000182873.5	ENSG00000182873	antisense	RP11-181G12.2	NA	0.1905986989294	-1.90550632227401	FALSE	1.38765325749889	11.8649654341098	8.23206339223432e-29	NA	54.1962538549158	-0.0139516644491917	-0.0679421854578236	0.945859528471589	NA	-5.48347959515803	NA	NA	NA	NA	NA	NA	NA
10916	ENSG00000162585.16	ENSG00000162585	protein_coding	FAAP20	199990	0.535470289748162	2.44733415234866	TRUE	0.238523782388844	4.08942037045433	5.03215681865264e-05	9.6584356286152e-05	0.99600652351787	0.0468378093946635	0.698280568307427	0.485334866824123	0.68094303672001	-6.02225853420412	0.205675674809657	2.12329139099297	5.54107551361449	5.27102696922072e-08	1.09274308623122e-07	5.44191688358786	PM DEG
326	ENSG00000234396.3	ENSG00000234396	lincRNA	RP11-181G12.4	NA	0.288405725194279	-3.66732947935924	FALSE	-0.255053563671387	-1.46791746363951	0.142749692352741	NA	-5.24488639519703	-0.731522780659149	-2.18679189175215	0.0292325199000704	NA	-3.50423441440875	NA	NA	NA	NA	NA	NA	NA
6080	ENSG00000157933.9	ENSG00000157933	protein_coding	SKI	6497	6.31285276871027	5.05236963000054	TRUE	0.826425187967394	12.459005305308	2.9731646867371e-31	5.79164815358411e-30	59.9709364246891	-0.18210327253235	-2.61772224840413	0.00912723017950634	0.0511894364919026	-3.47709464960215	0.645122649619523	4.72032600599228	14.9119423592801	1.17701234797829e-40	2.27160233260573e-39	13.3504717043068	PM DEG
11337	ENSG00000116151.13	ENSG00000116151	protein_coding	MORN1	79906	0.950440826568092	3.28018004111814	TRUE	-0.307045133314947	-6.04533357418127	2.9020925356338e-09	8.22531720141119e-09	10.259044862119	-0.0317258724013664	-0.562352780133325	0.574134302369099	0.747953071110438	-6.28348438235191	-0.185332162753905	2.97584959191341	-5.75739291173075	1.68932127724112e-08	3.63304829354987e-08	-5.64113572481298	LIV DEG
493	ENSG00000272161.1	ENSG00000272161	sense_intronic	RP4-713A8.1	NA	0.144587341220045	-4.11796439379856	FALSE	0.124945848590978	0.64490674847048	0.519280711057555	NA	-6.06062899536408	0.278609892793581	0.786812265493127	0.43177429240222	NA	-5.03850086479854	NA	NA	NA	NA	NA	NA	NA
2407	ENSG00000269896.2	ENSG00000269896	transcribed_processed_pseudogene	RP4-740C4.5	NA	1.01401247733733	0.955917265844911	TRUE	0.322659508969241	3.83056624420951	0.000143956650066146	0.000263465951392796	0.185054126891337	-0.0678749657201147	-0.487662963604309	0.626007935468795	0.784596117947886	-5.88915255617581	0.198423480355198	0.642073059197184	3.40538765188123	0.000723695758340238	0.00108919358133503	3.38044113186129	PM DEG
568	ENSG00000272420.1	ENSG00000272420	sense_intronic	RP4-740C4.7	NA	2.57246747788292	0.258747126698937	TRUE	0.160572260633406	1.98511935002003	0.0476721727302452	0.0637004051356959	-4.93655414008307	-0.0245453530580985	-0.183936695746503	0.854139639419488	0.926534113586899	-5.87830299940827	0.205750566488951	-0.0655096268083013	4.27714594090956	2.26815026741329e-05	3.86785142551324e-05	4.23671371807247	PM DEG
5691	ENSG00000157916.19	ENSG00000157916	protein_coding	RER1	11079	7.47319891881457	5.3881762336439	TRUE	0.143861760360596	5.33767360028239	1.42533382174794e-07	3.47624360146157e-07	6.16728015808134	-0.0857865782321045	-2.52839763207238	0.0117731641533653	0.0616335777442326	-3.75376150525113	0.110040405233376	5.07864542571481	7.72335286127103	8.5839127699445e-14	2.62232353541018e-13	7.46104468980825	PM DEG
3789	ENSG00000157911.9	ENSG00000157911	protein_coding	PEX10	5192	4.08991535124384	3.89137910176555	TRUE	-0.423478248221382	-7.749790170362	5.10282355921497e-14	2.15340579284246e-13	20.9125793407936	-0.0291948560742522	-0.530176112852445	0.596231350207394	0.763469173393707	-6.42051788626209	-0.324392750092581	3.56004997417641	-11.2728452821276	8.76149259613434e-26	5.72243616032387e-25	-10.498660072846	LIV DEG
10781	ENSG00000149527.17	ENSG00000149527	protein_coding	PLCH2	9651	2.61919159449708	4.62247742027021	TRUE	-0.0824574421729692	-0.901752253112926	0.367618707310354	0.411523640234445	-7.14539366040841	-0.0666559347380966	-0.483498814485489	0.628958802935723	0.786802878369418	-6.58189191904294	-0.227422627596663	4.32562364253411	-3.74503546323825	0.000205111813906954	0.000324006578116016	-3.71263595705582	LIV DEG
455	ENSG00000224387.1	ENSG00000224387	antisense	RP3-395M20.2	NA	0.0771249678151789	-4.87886574266455	FALSE	0.16247916935638	0.880813831214592	0.378837927518398	NA	-5.92020555233589	-0.188548816704676	-0.538887259241791	0.590210771441946	NA	-5.2095271334703	NA	NA	NA	NA	NA	NA	NA
514	ENSG00000229393.1	ENSG00000229393	antisense	RP3-395M20.3	NA	0.0402316233738933	-5.21186466038792	FALSE	0.0684396510629281	0.408114156126021	0.683362983720929	NA	-6.28336340231895	-0.196037655311306	-0.651426975095948	0.515078022084941	NA	-5.2266311415966	NA	NA	NA	NA	NA	NA	NA
5107	ENSG00000157881.13	ENSG00000157881	protein_coding	PANK4	55229	3.1858208176027	3.95895857699924	TRUE	0.150448359002181	3.27182928866269	0.00114167917388913	0.00188792487482408	-2.1615766195405	0.0120524428427053	0.255344563707276	0.798564732852745	0.894788621673914	-6.54685156785122	0.11117670258093	3.65153106933159	4.28324255476407	2.28601650338919e-05	3.89555506071402e-05	4.2349508994093	PM DEG
1306	ENSG00000197921.5	ENSG00000197921	protein_coding	HES5	388585	1.83611561290835	0.684073376025134	TRUE	-2.34910540739843	-17.078308605396	6.07159772695655e-52	9.58542163535565e-50	106.942951862529	-0.307562225722169	-1.72203677280743	0.0856974862512858	0.239425557533802	-4.57969193748288	-1.29428147894765	0.350217368499936	-14.2824970392426	4.89009563390212e-39	8.24608098514984e-38	-13.0699448663675	LIV DEG
996	ENSG00000272449.1	ENSG00000272449	lincRNA	RP3-395M20.12	NA	0.467178698834644	-1.49263008082105	FALSE	-0.725990478560806	-5.81942177512664	1.05057219647264e-08	NA	9.52065227474198	-0.141358600109817	-0.732679959216588	0.464105960049864	NA	-5.33086185279549	NA	NA	NA	NA	NA	NA	NA
6137	ENSG00000238164.6	ENSG00000238164	antisense	RP3-395M20.8	NA	0.10545690854374	-0.795277532141552	FALSE	-0.3400378866011	-3.22780256831968	0.00132856644348843	NA	-1.58222433891984	-0.474128225858611	-2.62192299639746	0.0090170701703082	NA	-2.64531572795808	NA	NA	NA	NA	NA	NA	NA
6219	ENSG00000157873.17	ENSG00000157873	protein_coding	TNFRSF14	8764	1.16006736819172	2.60473400909381	TRUE	-0.0560063952425012	-0.653860012754602	0.513499862727289	0.556026493115411	-7.0242314794579	-0.194415591737438	-1.77256765693043	0.0769251365052553	0.222869610231582	-4.77600981138707	-0.153882169448937	2.26996094754835	-2.58410737721595	0.0100970393122751	0.0135733469318425	-2.57248821624224	LIV DEG
1297	ENSG00000225931.3	ENSG00000225931	TEC	RP3-395M20.7	NA	0.0909754236523835	-3.88252360748051	FALSE	1.50996198102347	7.71164934957104	6.67042894261565e-14	NA	20.9051313913528	-0.0808235521774107	-0.250454067545031	0.802341792468081	NA	-5.29652892656332	NA	NA	NA	NA	NA	NA	NA
626	ENSG00000228037.1	ENSG00000228037	lincRNA	RP3-395M20.9	NA	0.171272524315687	-3.67674786914377	FALSE	1.11477007356927	5.84382639975449	9.16033294785395e-09	NA	9.69199106685739	0.0161089248938353	0.0451494455368208	0.964006687288999	NA	-5.28779310298411	NA	NA	NA	NA	NA	NA	NA
3371	ENSG00000157870.14	ENSG00000157870	protein_coding	FAM213B	NA	5.3958378793422	4.01930676606758	TRUE	0.0952297528556364	1.97416910080696	0.0489074508258788	0.065260320563988	-5.53599417799549	-0.0431817996496936	-0.695543946191127	0.487046074234552	0.682312759977109	-6.38816018615149	0.146498104786118	3.70610890188132	5.11328457169283	5.34931967283828e-07	1.03249648605457e-06	5.01334019481482	PM DEG
3844	ENSG00000142606.15	ENSG00000142606	protein_coding	MMEL1	79258	0.0704166773442897	-2.30572527519848	FALSE	1.17758221117429	7.36090664881216	7.47221959595834e-13	NA	18.6751724866525	-0.0904610945604604	-0.329810382346739	0.741684983708758	NA	-5.39125563889965	NA	NA	NA	NA	NA	NA	NA
373	ENSG00000237058.1	ENSG00000237058	antisense	RP13-436F16.1	NA	0.0605441784422824	-5.19973175322663	FALSE	-0.482377077066501	-2.74202775789777	0.00632300101714138	NA	-2.76482997026043	-0.0499082593111929	-0.142508200908027	0.886737510877898	NA	-5.3472136663678	NA	NA	NA	NA	NA	NA	NA
8814	ENSG00000215912.12	ENSG00000215912	protein_coding	TTC34	100287898	0.269171011394885	0.981090338589506	TRUE	-0.0345922725070763	-0.380634132072556	0.703634937815345	0.736208373781276	-6.90061974457704	-0.0377389037838775	-0.29279758244439	0.769801524442465	0.879043034091566	-5.93424034581033	-0.124226196806016	0.64834282448491	-2.08244528222911	0.0379507357983783	0.0478838379307117	-2.07538641965566	LIV DEG
1565	ENSG00000283259.1	ENSG00000283259	antisense	ABC14-1188822O7.1	NA	0.168121078354149	-3.2801649543487	FALSE	0.266507537714627	1.00543244292455	0.315170561285429	NA	-5.89932784597182	0.0393514308112414	0.0812468597497791	0.935278995833483	NA	-5.36894408780392	NA	NA	NA	NA	NA	NA	NA
607	ENSG00000233234.1	ENSG00000233234	lincRNA	RP11-740P5.2	NA	0.000934223469500106	-6.03784343700704	FALSE	-0.145669841816918	-1.57974660203685	0.114791535940394	NA	-5.44123166177788	0.266880593442856	1.5487589036879	0.122088934503195	NA	-4.56078973537074	NA	NA	NA	NA	NA	NA	NA
429	ENSG00000231630.1	ENSG00000231630	lincRNA	RP11-740P5.3	NA	0.000749386568136389	-6.04541493040938	FALSE	-0.123062712758498	-1.37120006871409	0.170922092185458	NA	-5.74340568024727	0.246067244986147	1.49688857114837	0.135069726957589	NA	-4.63064560854213	NA	NA	NA	NA	NA	NA	NA
1421	ENSG00000169717.6	ENSG00000169717	protein_coding	ACTRT2	140625	0.00152412418329543	-5.96304873201144	FALSE	-0.0992262018142702	-0.97423630194786	0.330406026840575	NA	-6.17833192807715	0.0877858864231978	0.454091948596478	0.649964850509233	NA	-5.48988390717022	NA	NA	NA	NA	NA	NA	NA
5600	ENSG00000177133.10	ENSG00000177133	antisense	LINC00982	NA	1.77952583012473	3.08960449970007	TRUE	-0.219723209210942	-2.02931564381543	0.0429505112671393	0.0578074860577893	-5.23765966320049	-0.00862385285027485	-0.0550792689921851	0.956097888946485	0.979384603944552	-6.40024175635473	0.0651854667707248	2.76236910945085	0.851414404841697	0.395067142561588	0.431855175289003	0.850464044235163	Not DEG
9767	ENSG00000142611.16	ENSG00000142611	protein_coding	PRDM16	63976	0.74855292630867	2.64801647701631	TRUE	0.57246421835754	6.35692200367279	4.61049259932593e-10	1.39554973442181e-09	12.134751605729	-0.0531444699444889	-0.421679246694938	0.673445127357657	0.816806081255087	-6.22776091083037	0.406392564923384	2.32366445027923	6.35499358753563	5.27944644732871e-10	1.26574494556689e-09	6.21056490549389	PM DEG
61	ENSG00000283572.1	ENSG00000283572	miRNA	MIR4251	100422968	0.742829507903328	-4.62682435484135	FALSE	0.441522458614283	2.18867749942353	0.0290778999060333	NA	-3.95283758453737	-0.644830059765128	-1.71020699747639	0.0878641937041591	NA	-4.1889681677238	NA	NA	NA	NA	NA	NA	NA
469	ENSG00000226286.1	ENSG00000226286	antisense	RP1-163G9.2	NA	0.00371373138128858	-5.96812123997199	FALSE	-0.119369126843561	-1.22121666107639	0.222574284606081	NA	-5.91384026754996	0.234258236248691	1.26916020557712	0.204989837160276	NA	-4.88542205879378	NA	NA	NA	NA	NA	NA	NA
2677	ENSG00000279839.1	ENSG00000279839	TEC	RP11-193J6.1	NA	0.118442620477658	-2.10305163566777	FALSE	0.489282097703067	2.81955457227912	0.00499814327968702	NA	-2.6101617331751	-0.0651372493136569	-0.220451561481545	0.825611831804193	NA	-5.43303409524272	NA	NA	NA	NA	NA	NA	NA
3461	ENSG00000272235.1	ENSG00000272235	lincRNA	RP11-22L13.1	NA	0.0358809241915102	-3.31473650243809	FALSE	0.503887553446919	2.78400518126009	0.00557078329536432	NA	-2.58766421928402	-0.368127336900372	-1.0478499567608	0.295227234366008	NA	-4.8871005564679	NA	NA	NA	NA	NA	NA	NA
5563	ENSG00000130762.14	ENSG00000130762	protein_coding	ARHGEF16	27237	0.209551303097918	-0.0187370470844628	TRUE	-0.406212027073791	-3.45767201487232	0.000590915205978011	0.00101073829094961	-0.936749697588264	-0.132934728056918	-0.708715405786422	0.478840036561457	0.675369089503142	-5.53941588615709	-0.402123165155648	-0.33119111941988	-5.71084919218584	2.10313757474715e-08	4.49440749008836e-08	-5.60329587966946	LIV DEG
382	ENSG00000272088.1	ENSG00000272088	lincRNA	RP11-168F9.2	NA	0.0650586007043056	-5.0299809501301	FALSE	0.118528116740979	0.64272111515582	0.520697007099519	NA	-6.11599732143469	0.0877603506058938	0.249231556149181	0.80328669830287	NA	-5.28516052768893	NA	NA	NA	NA	NA	NA	NA
7039	ENSG00000162591.15	ENSG00000162591	protein_coding	MEGF6	1953	0.454228928096139	1.36520930613736	TRUE	-0.545864959175426	-4.69071263704214	3.51013698313974e-06	7.52273810944394e-06	3.68650126376279	0.170963325362874	1.27789613641919	0.201894520655998	0.413459086160561	-5.27654814472815	-0.24144374195819	1.51872198183379	-3.78190948352996	0.000177116278108577	0.000281117355797745	-3.74960082194068	LIV DEG
96	ENSG00000207776.1	ENSG00000207776	miRNA	MIR551A	693135	0.116554989532308	-5.60431867870982	FALSE	0.11773310044201	0.742771195737623	0.457965864644113	NA	-6.22206886663118	0.341037094334738	1.21094265706	0.226504405460259	NA	-4.87361012801785	NA	NA	NA	NA	NA	NA	NA
622	ENSG00000238260.1	ENSG00000238260	antisense	RP11-46F15.2	NA	1.30521703465222	-0.486194652144924	TRUE	0.651645022791425	7.58302659595951	1.63410859336335e-13	6.61238854104853e-13	20.1469473506725	0.161583439576105	1.0805246486623	0.280443147129009	0.493117333109595	-5.17707575462535	0.413444424458307	-0.78459492283221	6.67645374060346	8.0019123714097e-11	2.02481139363098e-10	6.50056458892582	PM DEG
2414	ENSG00000158109.14	ENSG00000158109	protein_coding	TPRG1L	127262	36.3761472075883	6.27806812844269	TRUE	0.155432270227508	3.69220243228951	0.000246556482146159	0.000440123397164964	-1.16557657819903	-0.108550478582099	-1.68870372073852	0.0919160329611593	0.250792933096878	-5.80111991356013	0.257547830714983	5.95734327885319	10.0983132383325	1.09503750131447e-21	5.48787035926304e-21	9.56751714774656	PM DEG
7604	ENSG00000116213.15	ENSG00000116213	protein_coding	WRAP73	49856	1.57418141084379	3.54305973835227	TRUE	-0.0800607123430035	-2.21573576356947	0.0271551416324545	0.0377070575145766	-4.93112581240285	-0.0593439912874396	-1.26501967643311	0.206468940384198	0.419259976370485	-5.69452556250951	-0.0695055405889431	3.21701610133164	-3.34922235535628	0.000884859830594858	0.00132008981071023	-3.32478739466708	LIV DEG
6763	ENSG00000078900.14	ENSG00000078900	protein_coding	TP73	7161	0.0169004825236758	-3.48133469812823	FALSE	-0.144667250733732	-0.748861653621991	0.454289527135794	NA	-6.01100134338309	0.123493577310903	0.342944970065773	0.731787765664656	NA	-5.23091765768431	NA	NA	NA	NA	NA	NA	NA
754	ENSG00000227589.1	ENSG00000227589	antisense	RP5-1092A11.5	NA	0.000459450101872177	-6.03264092116543	FALSE	-0.156893503176475	-1.73965356295004	0.0825296207495562	NA	-5.18164015594794	0.218716241732853	1.30984902307649	0.190864138104596	NA	-4.85563838355378	NA	NA	NA	NA	NA	NA	NA
351	ENSG00000235131.1	ENSG00000235131	antisense	RP5-1092A11.2	NA	0.0594056078100062	-5.26580561811589	FALSE	-0.279253551208424	-1.7060780833665	0.0886088841120694	NA	-5.00104528349524	0.929097536141351	3.01675923879824	0.00268851456276013	NA	-1.80025793983187	NA	NA	NA	NA	NA	NA	NA
7209	ENSG00000227372.11	ENSG00000227372	unitary_pseudogene	TP73-AS1	57212	2.39568866437253	4.04580024752179	TRUE	0.316072093721156	7.99667713912804	8.79595602209829e-15	3.96840370329472e-14	22.6041295818465	-0.0448890291337896	-0.873147098191986	0.383013004685564	0.592125117956965	-6.20497385864301	0.180965018263113	3.68836531036289	7.04453159651293	7.71601251653553e-12	2.0869600049412e-11	6.84372472865161	PM DEG
161	ENSG00000276189.1	ENSG00000276189	misc_RNA	TP73-AS1	57212	0.00867285418900647	-6.00405547672035	FALSE	-0.0995768516101621	-1.00969923543246	0.313123334444891	NA	-6.15433192320097	0.193667317478255	1.02458974621785	0.306065205060702	NA	-5.13506385275078	NA	NA	NA	NA	NA	NA	NA
4285	ENSG00000162592.9	ENSG00000162592	protein_coding	CCDC27	148870	0.0133271751684599	-4.23881803254151	FALSE	-0.687235298468309	-3.82934207407997	0.0001446541259169	NA	0.72153689135136	-1.30841154628067	-3.63206924008581	0.000310961875763056	NA	-0.477113536970952	NA	NA	NA	NA	NA	NA	NA
954	ENSG00000235169.7	ENSG00000235169	protein_coding	SMIM1	388588	0.17103875373827	-2.98587339259045	FALSE	-0.492353063598977	-2.71838637949659	0.00678590829659444	NA	-2.77280040165528	-0.547532812746214	-1.84077878237115	0.066261820313062	NA	-4.02812153954308	NA	NA	NA	NA	NA	NA	NA
4516	ENSG00000130764.9	ENSG00000130764	protein_coding	LRRC47	57470	9.4290704820417	5.38722372464219	TRUE	-0.167349482653382	-4.89197588407455	1.34470019259435e-06	3.00614314428124e-06	4.00470163200458	0.0341013570357563	0.954368448163042	0.340370398958282	0.552612109743857	-6.46619125245618	-0.0897725091638938	5.05648303287627	-5.46829189076791	7.7550363788059e-08	1.59033376355892e-07	-5.3727370838899	LIV DEG
297	ENSG00000266075.2	ENSG00000266075	misc_RNA	RN7SL574P	106481079	0.100206414100712	-4.92512698364697	FALSE	0.379004853725832	2.10620276694847	0.0356800205012214	NA	-4.16125581886028	0.236701170909809	0.654649124302421	0.513002587881211	NA	-5.12535238502213	NA	NA	NA	NA	NA	NA	NA
531	ENSG00000272153.1	ENSG00000272153	antisense	RP1-286D6.5	NA	0.0652360822223895	-4.71331431484055	FALSE	0.110935260107436	0.621653061045522	0.534450776977798	NA	-6.07845096174929	-0.215784946385211	-0.62170361509728	0.534427546698386	NA	-5.13104164888537	NA	NA	NA	NA	NA	NA	NA
7876	ENSG00000116198.12	ENSG00000116198	protein_coding	CEP104	9731	4.30505787925882	5.05125053815189	TRUE	0.299306215315297	9.6414407461713	2.64731405007866e-20	1.90489553501409e-19	35.0076949070174	-0.0540015754034405	-1.27825844641674	0.201766889113443	0.413322217410177	-6.00974469485348	0.158677739271797	4.74150378288903	8.16706946363508	4.01460736051892e-15	1.33317007282927e-14	7.85447168992757	PM DEG
3870	ENSG00000169598.15	ENSG00000169598	protein_coding	DFFB	1677	3.03064361969972	3.51230186390851	TRUE	0.199101927046802	5.78064223944968	1.30489156770063e-08	3.48283889915555e-08	8.77163133470595	0.0136222735211528	0.262521909435526	0.793030054282262	0.891552967289607	-6.43414457106465	0.100729441471517	3.19094073142484	3.6449333502941	0.000300035929116164	0.000467233666337594	3.61526898404249	PM DEG
4388	ENSG00000198912.10	ENSG00000198912	protein_coding	C1orf174	339448	2.68928875388423	3.54201164085282	TRUE	0.101679070938596	3.2784151467745	0.0011159174608251	0.00184922715680362	-2.06034413483058	0.0571351405354411	1.07276807791047	0.283906207951654	0.496489694074336	-5.93374805476684	0.105449647913288	3.21421902497462	5.53892643073379	5.52511435970201e-08	1.14377427205199e-07	5.4335262749798	PM DEG
4064	ENSG00000236423.5	ENSG00000236423	lincRNA	LINC01134	100133612	0.100126902402457	-1.69143461941051	FALSE	1.01454195915629	7.16228734288204	2.82423036104425e-12	NA	17.4114793985365	-0.170693231548408	-0.709627573763454	0.478274558519672	NA	-5.29427466625328	NA	NA	NA	NA	NA	NA	NA
3894	ENSG00000233304.6	ENSG00000233304	lincRNA	LINC01346	728716	0.084664968116008	-2.18082686566796	FALSE	0.0162948681464597	0.117674337567605	0.906372526311065	NA	-6.52010857677416	-0.146476991299643	-0.54288592009596	0.587456592901719	NA	-5.37959897027614	NA	NA	NA	NA	NA	NA	NA
1852	ENSG00000226374.2	ENSG00000226374	lincRNA	RP13-614K11.2	NA	0.0141624197017634	-5.11471171313705	FALSE	-0.0225925635232887	-0.126435296332984	0.89943772747428	NA	-6.35251796905213	-0.253599189551574	-0.773477924397597	0.439614677676269	NA	-5.1261342575117	NA	NA	NA	NA	NA	NA	NA
372	ENSG00000229280.1	ENSG00000229280	processed_pseudogene	EEF1DP6	644357	0.00145280594481619	-6.02698513388937	FALSE	-0.2033122097743	-2.25295489812779	0.0246907157152112	NA	-4.17758450139918	0.11378897870098	0.684210728284819	0.494167396644104	NA	-5.39363851150039	NA	NA	NA	NA	NA	NA	NA
2104	ENSG00000235054.3	ENSG00000235054	lincRNA	RP5-1166F10.1	NA	0.012186259925337	-5.01386971380089	FALSE	-0.507975939879373	-2.98024683410978	0.0030190841474279	NA	-2.07827529547604	0.0300600904498915	0.0875383123841827	0.930279597510767	NA	-5.32668396710661	NA	NA	NA	NA	NA	NA	NA
356	ENSG00000227169.2	ENSG00000227169	lincRNA	RP1-37J18.1	NA	0.00393905518822785	-5.97592330370972	FALSE	-0.208726734816146	-2.19429899437438	0.0286690369899424	NA	-4.29396373419243	0.287931383080346	1.61102297517899	0.107822284419109	NA	-4.46966547788557	NA	NA	NA	NA	NA	NA	NA
1994	ENSG00000232596.2	ENSG00000232596	lincRNA	RP1-37J18.2	NA	0.007963318891387	-5.35977582194835	FALSE	-0.0863395703094225	-0.528531352637985	0.597362974614744	NA	-6.28347408921481	0.334386339845696	1.05622373448539	0.291389418784018	NA	-4.95869196568335	NA	NA	NA	NA	NA	NA	NA
12405	ENSG00000196581.10	ENSG00000196581	protein_coding	AJAP1	55966	8.32932532196578	6.42361529044912	TRUE	0.681528536378444	14.2762527764287	4.41914574058357e-39	1.85490135202471e-37	77.6920162880156	-0.171469281813342	-2.30774310860031	0.0214315307293106	0.0943370854304131	-4.6262537487161	0.61625407903585	6.09573550117442	17.171984627199	7.82559085502226e-51	3.60226932230652e-49	14.9957649192848	PM DEG
449	ENSG00000231510.1	ENSG00000231510	lincRNA	RP11-542C10.1	NA	0.00613147804668247	-5.91398025290193	FALSE	-0.117315607797235	-1.07001413723265	0.285124510582268	NA	-6.06433574086745	0.274884921303495	1.33574252736294	0.182257022728708	NA	-4.80099704796149	NA	NA	NA	NA	NA	NA	NA
1697	ENSG00000260972.1	ENSG00000260972	lincRNA	RP1-58B11.1	NA	0.00135717934566084	-5.94162494768196	FALSE	-0.0689818184381695	-0.647296023595622	0.51773473974311	NA	-6.42477773148469	0.462022145977582	2.30893315367282	0.0213648274645934	NA	-3.29480525166825	NA	NA	NA	NA	NA	NA	NA
135	ENSG00000283356.1	ENSG00000283356	unprocessed_pseudogene	RP3-491M17.1	NA	0.00104396377944428	-6.04471227521678	FALSE	-0.210389597009885	-2.39735658206455	0.0168764287350865	NA	-3.85393410809914	0.080205613293566	0.489109804440021	0.624984052957226	NA	-5.49720860786487	NA	NA	NA	NA	NA	NA	NA
1095	ENSG00000236948.2	ENSG00000236948	lincRNA	RP11-154H17.1	NA	0.310701951932139	-2.10401124245496	FALSE	-0.844505183500551	-6.08209816715893	2.34499516731111e-09	NA	10.974525081427	-0.00606186426676578	-0.02375190276089	0.981060229160426	NA	-5.49992732491212	NA	NA	NA	NA	NA	NA	NA
73	ENSG00000264341.1	ENSG00000264341	miRNA	MIR4417	NA	0.00107675317377761	-6.05085554072345	FALSE	-0.1565105323545	-1.7995254493321	0.0725328857171168	NA	-5.07976259255739	0.19996898886336	1.2434403513178	0.214303551803157	NA	-4.9322174207148	NA	NA	NA	NA	NA	NA	NA
70	ENSG00000264101.1	ENSG00000264101	miRNA	MIR4689	100616421	1.37962011756238	-3.76029197687864	FALSE	-0.0518330037836474	-0.285714065303031	0.775214380594295	NA	-6.24675441501623	-0.42522561701939	-1.30685457980288	0.19187854932488	NA	-4.65202043015392	NA	NA	NA	NA	NA	NA	NA
13167	ENSG00000131697.17	ENSG00000131697	protein_coding	NPHP4	261734	2.05886533033626	4.60709341194957	TRUE	-0.0640636411387304	-1.23780712993342	0.216363222061859	0.253976471130764	-6.80487714456096	-0.0740033204770307	-1.2678140515487	0.205469867732053	0.417993562060928	-5.91868830555157	-0.0755921055037173	4.28448326562244	-2.38093200870575	0.0177141317372569	0.0232199479027902	-2.37153994635888	LIV DEG
9534	ENSG00000069424.14	ENSG00000069424	protein_coding	KCNAB2	8514	17.1091009978342	6.98663643463895	TRUE	-0.0576139581525086	-0.85544514144116	0.392710766472021	0.436746728247061	-7.71067428479155	-0.269176461694457	-2.93623626903376	0.00347933098748428	0.0259654860776283	-3.19651117539561	0.000430913649213673	6.66234652327912	0.00802910484150228	0.99359694000233	0.994424286300153	0.00802513175640548	Not DEG
9890	ENSG00000116254.17	ENSG00000116254	protein_coding	CHD5	26038	25.4411077689038	7.58677896675404	TRUE	-0.183886826308732	-2.40858683396631	0.0163718756323901	0.0235034628802397	-5.32168760132995	-0.0400160515511699	-0.388521035998035	0.697800196189916	0.832081796426226	-7.54683462692499	-0.213807207281284	7.27435026044472	-3.26308151513903	0.00118984608650197	0.0017553576598343	-3.24130307786011	LIV DEG
4900	ENSG00000116251.9	ENSG00000116251	protein_coding	RPL22	6146	32.0698666991373	7.23089970192373	TRUE	-0.38466722831797	-7.96084136806079	1.13821073373307e-14	5.07885426537081e-14	21.8540861640426	0.0605956581346364	1.24266039324592	0.214590696988023	0.428785574578905	-6.65141381494122	-0.44241725165832	6.72708981635874	-15.5675012482194	1.93679848789247e-43	4.64552497622544e-42	-13.8197729187201	LIV DEG
378	ENSG00000226944.1	ENSG00000226944	antisense	RP1-120G22.11	NA	1.75577973315147	-0.874862098774991	FALSE	0.152122107249132	1.64672709248014	0.100236763045598	NA	-5.35811371879422	-0.270007887499647	-1.54275004264721	0.123540624228786	NA	-4.62093534834305	NA	NA	NA	NA	NA	NA	NA
6585	ENSG00000158286.12	ENSG00000158286	protein_coding	RNF207	388591	2.00157419693971	3.44242122744002	TRUE	-0.282599335235489	-4.14705255185946	3.95106249221064e-05	7.67043470888466e-05	1.05300555916267	0.036066338963569	0.381719890671711	0.702835556917119	0.834906457036866	-6.40720411936009	-0.192470240788088	3.12811950636071	-4.59440115301787	5.47974271830809e-06	9.81734297040373e-06	-4.54552909307765	LIV DEG
4910	ENSG00000116237.15	ENSG00000116237	protein_coding	ICMT	23463	8.94079679869621	5.42314725249858	TRUE	0.0276825692436859	0.813901946040595	0.416085034546195	0.460057435102951	-7.36767614331505	-0.157686176477597	-2.86829556873216	0.00430593013101759	0.030283228697366	-2.88385048506835	-0.0333993471124951	5.09301927861089	-1.50272530589458	0.133856564370356	0.157279463973967	-1.49906579397783	Not DEG
1685	ENSG00000225077.2	ENSG00000225077	lincRNA	LINC00337	NA	0.0123868591975094	-5.18520797154892	FALSE	-0.280378595155116	-1.5967260199119	0.110952831879803	NA	-5.13523609394392	-0.127340965792309	-0.372070983035369	0.710001763584192	NA	-5.29572820354481	NA	NA	NA	NA	NA	NA	NA
697	ENSG00000173673.7	ENSG00000173673	protein_coding	HES3	390992	0.0015993359044748	-6.01625462810282	FALSE	-0.139361560107624	-1.49968191272459	0.134322206841739	NA	-5.55540557461044	0.151524957692327	0.874646529622402	0.382197175623675	NA	-5.26394479150273	NA	NA	NA	NA	NA	NA	NA
4082	ENSG00000158292.6	ENSG00000158292	protein_coding	GPR153	387509	1.03371595761176	1.6237826187163	TRUE	0.395110688330279	4.76883263894576	2.42846009796003e-06	5.29356758087011e-06	3.95029924565189	-0.0327380268040621	-0.241773390703208	0.809057477589833	0.900339608422234	-6.13204402440384	0.3333847936958	1.30797114890464	5.26402801360626	2.3616566818547e-07	4.67854979506698e-07	5.16835320993016	PM DEG
4124	ENSG00000097021.19	ENSG00000097021	protein_coding	ACOT7	11332	8.13462113573695	4.81082123984391	TRUE	-0.216496610921342	-3.59840054116326	0.000351752162175196	0.000617793025389478	-1.23370995967701	-0.617395477103251	-8.39659028523747	5.04334150094869e-16	5.33459447262848e-13	25.7570621686306	-0.093330851681882	4.50774691836782	-2.6798148663948	0.00765345603717729	0.0104198931070625	-2.66698731560919	LIV DEG
837	ENSG00000271746.1	ENSG00000271746	antisense	RP1-202O8.3	NA	0.372386128243021	-1.81438919192723	FALSE	-0.191575992964746	-1.65180484198191	0.0991964635801589	NA	-5.17223812919527	0.0707544533479448	0.326063585147738	0.744516240437819	NA	-5.42195903879404	NA	NA	NA	NA	NA	NA	NA
5407	ENSG00000069812.11	ENSG00000069812	protein_coding	HES2	54626	0.00239312338035792	-5.51952868628448	FALSE	0.0619557807562061	0.391135613887239	0.695862098322114	NA	-6.40639326326402	0.363839874552781	1.23477768830463	0.217508377727426	NA	-4.8273157788818	NA	NA	NA	NA	NA	NA	NA
6943	ENSG00000187017.15	ENSG00000187017	protein_coding	ESPN	83715	0.00819929298001392	-4.29532410266087	FALSE	-0.249330424746577	-1.2909009826423	0.197329135602632	NA	-5.44975897803691	0.120310565090271	0.335111056210542	0.737685536051618	NA	-5.22045644315396	NA	NA	NA	NA	NA	NA	NA
63	ENSG00000265392.1	ENSG00000265392	miRNA	MIR4252	100422975	0	-6.05392717347678	FALSE	-0.152887514971211	-1.77178663803609	0.0770334299130336	NA	-5.12896206190441	0.195218323272989	1.21646857861348	0.224395419341199	NA	-4.96138680449924	NA	NA	NA	NA	NA	NA	NA
351	ENSG00000231868.1	ENSG00000231868	antisense	RP1-202O8.2	NA	0.00238902819695092	-5.99435310022973	FALSE	-0.186179766592279	-2.03402463838954	0.0424716427268366	NA	-4.62303057565364	0.22027542324668	1.25566177245689	0.209840428120937	NA	-4.90967630194107	NA	NA	NA	NA	NA	NA	NA
3918	ENSG00000215788.9	ENSG00000215788	protein_coding	TNFRSF25	8718	6.02600777282523	4.07449920608465	TRUE	0.0370485929840375	0.446946036095817	0.655105795890748	0.690693402046787	-7.43381595241784	-0.403754318962753	-3.38002475608029	0.000782989815235433	0.00855586236637686	-1.07570049299169	-0.0314286318945395	3.75961290627775	-0.503987797920201	0.614490937747158	0.647123804427559	-0.503673351452343	Not DEG
6920	ENSG00000171680.20	ENSG00000171680	protein_coding	PLEKHG5	57449	7.42229910413275	5.23126740538608	TRUE	-0.181859372530976	-2.09991989159057	0.0362317955263532	0.0493423222840223	-5.52984178490998	-0.324798883050862	-3.02995182902842	0.00257591117019653	0.0210480497510651	-2.39512594821277	-0.200286484101066	4.92254149760514	-3.1634960521031	0.00165342797729538	0.00240774815163125	-3.14631327951908	LIV DEG
7293	ENSG00000162408.10	ENSG00000162408	protein_coding	NOL9	79707	5.98623528344884	5.4214624352519	TRUE	0.0721991982760915	2.94280804605896	0.00340220658900232	0.00532940987710804	-3.40383819124166	-0.026902738367721	-0.71231666844689	0.476609647157222	0.673390575409806	-6.66866768934695	0.0671372376663184	5.09076748955667	4.30825221691607	2.08399739331953e-05	3.56280391975251e-05	4.25569596655526	PM DEG
111	ENSG00000253022.1	ENSG00000253022	snRNA	RNU6-731P	106481411	0.00391631720391736	-6.03264092116543	FALSE	-0.125791761124022	-1.38365299229381	0.167076509868999	NA	-5.72355042011963	0.282315850893399	1.67977735767247	0.0936416553679795	NA	-4.377846732359	NA	NA	NA	NA	NA	NA	NA
401	ENSG00000229519.2	ENSG00000229519	processed_pseudogene	RP11-58A11.2	NA	0.0101425118105911	-5.86380599955264	FALSE	-0.0735223368098611	-0.63470729464551	0.525907005999457	NA	-6.40852222301211	0.333176430666612	1.50269656537752	0.133565124238148	NA	-4.59326069523957	NA	NA	NA	NA	NA	NA	NA
2892	ENSG00000173662.20	ENSG00000173662	protein_coding	TAS1R1	80835	0.0325972528940092	-3.50921617862796	FALSE	-0.502513362643618	-2.9553264000935	0.00326942311833564	NA	-2.09049797886907	0.0855888378794554	0.252727060152016	0.800585718092698	NA	-5.24632385595385	NA	NA	NA	NA	NA	NA	NA
4503	ENSG00000204859.12	ENSG00000204859	protein_coding	ZBTB48	3104	2.53975566023758	3.47262812859337	TRUE	-0.273894023632271	-7.63098651861577	1.17157052134161e-13	4.79392154332336e-13	20.1409112514768	-0.0329316341009307	-0.653330380072167	0.513851482063867	0.702710993982643	-6.24861945806295	-0.25022128789233	3.15667866731493	-10.6048740909046	2.39806959067425e-23	1.33579391334288e-22	-9.95500660252289	LIV DEG
6901	ENSG00000162413.16	ENSG00000162413	protein_coding	KLHL21	9903	5.28441837967194	5.02578401152488	TRUE	1.15539153374725	19.8609159591792	2.7640004488409e-65	2.08830105340104e-62	137.922066455748	-0.100907366922416	-1.51205344307496	0.131168558710899	0.316802244494699	-5.71017650198251	0.934310827657915	4.70294440475037	21.2041543481141	1.07586090087535e-69	3.18852747814222e-67	17.6468532942883	PM DEG
3681	ENSG00000116273.5	ENSG00000116273	protein_coding	PHF13	148479	3.37040393090543	3.58875954046586	TRUE	0.466199543818747	11.8070947165271	1.4124508207257e-28	2.15431846520924e-27	54.0198720783864	-0.202898093921538	-3.57758086930394	0.000381449991634073	0.00489658651275414	-0.324378113193323	0.445002198431809	3.26090677610141	16.4252481081673	1.08496055568357e-47	3.79210365463878e-46	14.5075702763447	PM DEG
4072	ENSG00000041988.15	ENSG00000041988	protein_coding	THAP3	90326	2.82613682936315	3.47949647946179	TRUE	0.258791012660433	5.50719139156449	5.81652176101385e-08	1.46625974564166e-07	7.33121088567012	-0.165206653209628	-3.13540955895523	0.00181979501138311	0.0163403070737732	-1.71020771835109	0.148969288482177	3.16702044127039	4.68519611883041	3.72436033301182e-06	6.74958416859698e-06	4.62619980100489	PM DEG
5083	ENSG00000007923.15	ENSG00000007923	protein_coding	DNAJC11	55735	7.26268580876932	5.16702448396757	TRUE	0.0219640516513068	0.869714391715723	0.384870025841657	0.428928742844813	-7.2761040889902	-0.0313090394332955	-1.01963276617137	0.308408656647683	0.521033791038311	-6.34830029505197	0.010074248230688	4.86486786402936	0.765910401033257	0.44419665065062	0.480966645154205	0.765125778874263	Not DEG
2188	ENSG00000228750.6	ENSG00000228750	lincRNA	RP11-242F24.1	NA	0.00303380879247385	-5.71910554415965	FALSE	0.0623493143961952	0.453957545150794	0.650054572458903	NA	-6.4436218521913	0.874932755018359	3.32590760037128	0.000947846430978375	NA	-0.932513462164009	NA	NA	NA	NA	NA	NA	NA
415	ENSG00000237436.1	ENSG00000237436	antisense	RP11-312B8.1	NA	0.707279580080017	-1.85738678467268	FALSE	-0.667211210818155	-6.42652228331455	3.02585270027831e-10	NA	12.9309138322203	-0.28185403900798	-1.3629516764273	0.173527268323206	NA	-4.70245021548445	NA	NA	NA	NA	NA	NA	NA
10033	ENSG00000171735.18	ENSG00000171735	protein_coding	CAMTA1	23261	18.5705216815983	7.41321930560114	TRUE	-0.0147794194999079	-0.463715893981927	0.643051275117921	0.679813588782151	-8.01287827359434	-0.0569931279107487	-1.25154427122687	0.211336490478807	0.424902438327234	-6.75842395619423	0.0324536913798894	7.09847185010897	1.80175719143915	0.0722859429747604	0.0881074014793769	1.79731300363925	Not DEG
286	ENSG00000227950.1	ENSG00000227950	processed_pseudogene	RP11-312B8.2	NA	0.00310004891321356	-5.99618142672514	FALSE	-0.192092274959819	-2.08730294080405	0.0373619018943839	NA	-4.51848116730363	0.128298880887692	0.71772830597481	0.473268788776323	NA	-5.36611447910279	NA	NA	NA	NA	NA	NA	NA
349	ENSG00000237365.1	ENSG00000237365	antisense	RP11-334N17.1	NA	0.00249031166033934	-6.01299807371174	FALSE	-0.149315175216323	-1.62853418912516	0.104035814039531	NA	-5.35804710189948	0.0732999934695877	0.423877810302562	0.671841991222352	NA	-5.5179348105449	NA	NA	NA	NA	NA	NA	NA
165	ENSG00000207056.1	ENSG00000207056	snRNA	RNU1-8P	106481604	0.958595435470858	-2.83715953701945	FALSE	0.33254588566365	2.40776897430728	0.0164081665090381	NA	-3.57910871593734	-0.23255628089773	-0.8550482489619	0.392944670763982	NA	-5.06579640792204	NA	NA	NA	NA	NA	NA	NA
365	ENSG00000237402.1	ENSG00000237402	sense_intronic	CAMTA1-IT1	100874340	2.18128679943102	-0.522569931674629	TRUE	0.544777226301408	6.09369558492591	2.19202711633362e-09	6.28181165619584e-09	10.9567762407358	0.139141582860831	0.940009643906409	0.347678380655539	0.560045148152126	-5.30297019205684	0.27143767576617	-0.759942754013298	5.15112663905853	3.71942290599291e-07	7.25475248567947e-07	5.08278415152141	PM DEG
744	ENSG00000237728.2	ENSG00000237728	antisense	RP3-453P22.2	NA	0.0120349187100195	-5.67482211544588	FALSE	-0.1390824884582	-1.02067211868264	0.307898909153442	NA	-6.03584635547456	0.44737944530571	1.76552806574501	0.0781013347796752	NA	-4.19960954873044	NA	NA	NA	NA	NA	NA	NA
361	ENSG00000225126.1	ENSG00000225126	antisense	RP4-549F15.1	NA	0.0178045966596026	-5.75148819406113	FALSE	-0.210020345861953	-1.6267811634125	0.10440786251956	NA	-5.27517905283779	0.00507492980305429	0.0201279489031288	0.983949544286276	NA	-5.5296985294838	NA	NA	NA	NA	NA	NA	NA
1721	ENSG00000270171.1	ENSG00000270171	lincRNA	RP11-338N10.1	NA	0.659602338800905	-0.113548742564789	TRUE	0.149510855076768	1.42943856080478	0.153497029823738	0.185577189731466	-5.7611181940512	0.24150343881101	1.17609769256485	0.240130138658986	0.447454688921945	-5.15210935829786	0.0853271234373978	-0.438072946534841	1.17740281638442	0.239695275752431	0.271465596550481	1.17574878960554	Not DEG
570	ENSG00000270035.1	ENSG00000270035	lincRNA	RP11-338N10.2	NA	1.12272445783045	-0.943840903896724	TRUE	-0.269650291485961	-2.74518890577587	0.00626331450212127	0.00949619567780229	-2.94307576323238	0.155448951803861	0.832361588935017	0.405612648081492	0.613884069378557	-5.32521665139929	-0.378767071371689	-1.23171130191059	-5.77395626648394	1.64004584895758e-08	3.5298837984677e-08	-5.64622981147992	LIV DEG
267	ENSG00000269978.1	ENSG00000269978	lincRNA	RP11-338N10.3	NA	2.94932864912292	-0.627529852309325	TRUE	-0.672536818585606	-7.70928084757636	6.78210016782272e-14	2.82988814694851e-13	21.0098106435031	-0.118294522088954	-0.746359982476503	0.455809937267482	0.655915104312246	-5.43798296817242	-0.521602653757445	-0.944168814877733	-8.51046190664745	3.91729160820436e-16	1.38980983836506e-15	-8.14109182123514	LIV DEG
2760	ENSG00000049245.12	ENSG00000049245	protein_coding	VAMP3	9341	26.3069674284276	5.97925013432646	TRUE	-0.181167842746529	-5.63302676933562	2.94576724837162e-08	7.63884605777171e-08	7.60348785069025	-0.171680060425139	-2.97594217906226	0.00306608512604369	0.0238828265451091	-2.70658972233729	-0.192920479931304	5.6518131902112	-9.03987615355315	6.91845351894061e-18	2.74442137664613e-17	-8.61624682007836	LIV DEG
393	ENSG00000269925.1	ENSG00000269925	sense_intronic	RP3-467L1.6	NA	3.92529058015142	0.556101588415288	TRUE	0.259296497596103	3.90359827853758	0.000107642802798352	0.000199612858800765	0.547055965250033	-0.0258802857143314	-0.248480591178035	0.803867278703539	0.897524249259345	-5.87565853067578	0.234514971733068	0.265977122891937	5.12632956181523	4.51406020618315e-07	8.75889619379125e-07	5.04589383539926	PM DEG
8099	ENSG00000049246.14	ENSG00000049246	protein_coding	PER3	8863	8.39078981123188	6.04762361217925	TRUE	0.0628721419862309	1.62149731751827	0.105535679187365	0.131144695324759	-6.49657654934788	-0.149915880721312	-2.39859797792749	0.0168329267162818	0.0796289277019099	-4.22354460555022	0.00806883490990634	5.7330683536404	0.321932358176121	0.747674650168268	0.772490021795152	0.321707031878613	Not DEG
830	ENSG00000236266.1	ENSG00000236266	antisense	RP3-467L1.4	NA	0.0542714138424662	-4.56452615652218	FALSE	-0.0749248940510939	-0.372921524029505	0.709363451086751	NA	-6.19274025726179	0.00249407035028843	0.00659212117611667	0.994742984464845	NA	-5.27886373012406	NA	NA	NA	NA	NA	NA	NA
1791	ENSG00000049247.13	ENSG00000049247	protein_coding	UTS2	10911	0.0235943817825693	-4.79017164395259	FALSE	-0.724173450832788	-3.56068285150632	0.000404904400211306	NA	-0.246035531750741	-0.608038628342561	-1.51123593498956	0.131376603402009	NA	-4.4418545736998	NA	NA	NA	NA	NA	NA	NA
6331	ENSG00000049249.8	ENSG00000049249	protein_coding	TNFRSF9	3604	0.0114264525633966	-3.99812815397455	FALSE	-0.295167677270379	-1.51908479624964	0.129367453873626	NA	-5.13305463029817	-0.267834157179878	-0.685292367540773	0.493485336394507	NA	-5.07251385942641	NA	NA	NA	NA	NA	NA	NA
355	ENSG00000270330.1	ENSG00000270330	processed_pseudogene	RP5-892F13.2	NA	0.00880480844087366	-5.8867659120459	FALSE	-0.289552860271653	-2.60138126038724	0.00955754014571695	NA	-3.31105023897722	0.093866694662192	0.443013493507062	0.65795259383624	NA	-5.48209675502746	NA	NA	NA	NA	NA	NA	NA
2397	ENSG00000116288.12	ENSG00000116288	protein_coding	PARK7	11315	35.1680719062453	6.36257540179305	TRUE	-0.330496017441291	-8.58099452288004	1.1669215551268e-16	6.12257576852862e-16	26.5203148910883	-0.0987578034702906	-2.17907845567326	0.0298041716739668	0.11763194995574	-4.8273263911842	-0.215546200313929	6.09885343973884	-11.7216497178456	7.13200572018626e-28	5.41787021615975e-27	-10.9435883183733	LIV DEG
103	ENSG00000200344.1	ENSG00000200344	misc_RNA	Y_RNA	NA	0.0370144186113999	-5.88105300046321	FALSE	-0.119597655225157	-1.03899800262333	0.299303268730529	NA	-6.09376965772547	-0.0524838641609447	-0.241421470215563	0.809330037382518	NA	-5.52969550577736	NA	NA	NA	NA	NA	NA	NA
4186	ENSG00000116285.12	ENSG00000116285	protein_coding	ERRFI1	54206	7.95084985453817	5.02562542452136	TRUE	0.161714835989499	4.36831697174723	1.52044382389575e-05	3.06683725157462e-05	1.73633615016942	-0.167056370820105	-2.98331901653356	0.00299444584532094	0.0234359977276228	-2.46294337226954	0.152062703214301	4.7061192427344	5.77122143159323	1.57227396236783e-08	3.38839995774759e-08	5.65348439074792	PM DEG
2044	ENSG00000238290.1	ENSG00000238290	lincRNA	RP11-431K24.1	NA	0.161961877637578	-1.71850193021795	FALSE	-0.0832741206110254	-0.712919982115224	0.476224826075762	NA	-6.26081334884687	0.139099623842933	0.642032320000038	0.521154136489462	NA	-5.3263394717876	NA	NA	NA	NA	NA	NA	NA
800	ENSG00000232848.1	ENSG00000232848	processed_pseudogene	CTA-215D11.4	NA	0.00377747832480003	-5.92249249596933	FALSE	-0.175340253981619	-1.57204175900547	0.116567663754999	NA	-5.42300747023207	0.163762390823113	0.786268461419208	0.432092442562908	NA	-5.30468843395663	NA	NA	NA	NA	NA	NA	NA
1075	ENSG00000229305.1	ENSG00000229305	processed_pseudogene	RP11-431K24.2	NA	0.0059678232110825	-5.7353439469429	FALSE	-0.195323779443998	-1.47788111349891	0.140063498153109	NA	-5.50253593481855	0.242145671975434	0.983959993099861	0.325623516938538	NA	-5.09608018315561	NA	NA	NA	NA	NA	NA	NA
950	ENSG00000227634.2	ENSG00000227634	lincRNA	RP11-431K24.3	NA	0.0269561404331734	-5.01974260211537	FALSE	-0.34417134417846	-1.89444860762556	0.0587369968744233	NA	-4.59695322307725	0.0359372325120674	0.100627113088044	0.919887864306745	NA	-5.30570882479388	NA	NA	NA	NA	NA	NA	NA
164	ENSG00000200975.1	ENSG00000200975	snRNA	RNU1-7P	106481952	0.00143785942108108	-6.04848656316272	FALSE	-0.159205077170396	-1.79949160208722	0.0725382428561185	NA	-5.0793044980858	0.202996603970564	1.2501029799929	0.211861996031208	NA	-4.92466145153541	NA	NA	NA	NA	NA	NA	NA
477	ENSG00000233645.1	ENSG00000233645	lincRNA	RP11-431K24.4	NA	0.000677144696425625	-6.03714078181443	FALSE	-0.196726246255565	-2.18303341238412	0.0294934600510132	NA	-4.33177265518444	0.192236045699963	1.13739686542175	0.25593142762314	NA	-5.03947985444814	NA	NA	NA	NA	NA	NA	NA
107	ENSG00000251977.1	ENSG00000251977	snRNA	RNU6-991P	106480004	0.00134201170694477	-6.04471227521678	FALSE	-0.151244260240713	-1.71788130854852	0.0864317624621705	NA	-5.21777304693627	0.130850257108089	0.794751101018384	0.427145238396119	NA	-5.32697932290905	NA	NA	NA	NA	NA	NA	NA
2888	ENSG00000162426.14	ENSG00000162426	protein_coding	SLC45A1	50651	1.76475150367426	2.12019219593982	TRUE	-0.186061789861835	-2.70096139951328	0.00714641686838805	0.0107580195581548	-3.56007974397949	-0.578751720898846	-6.66095234079783	7.36407406992579e-11	1.48368558999314e-08	14.205765513619	-0.025642898656606	1.78713526424347	-0.612136348263001	0.540826363617428	0.575967431792422	-0.611563847242351	Not DEG
113	ENSG00000252254.1	ENSG00000252254	misc_RNA	Y_RNA	NA	0.887685346094545	-3.51484840473974	FALSE	-0.716158638806214	-4.38821802449365	1.39244642363151e-05	NA	2.85194376413203	-0.747249222515866	-2.27286679789113	0.023468840649338	NA	-3.36318433235686	NA	NA	NA	NA	NA	NA	NA
11503	ENSG00000142599.17	ENSG00000142599	protein_coding	RERE	473	15.4740434095859	7.43594267017591	TRUE	0.387593337842706	13.8594728614745	3.04361191256289e-37	1.04865814348971e-35	73.3472097689941	-0.0585969961879295	-1.43091563975242	0.153095417439668	0.348663317465409	-6.46096465134855	0.297667388967803	7.02282743351775	14.6135448848263	3.45164069448515e-39	5.91260858473367e-38	13.0964186756962	PM DEG
702	ENSG00000232912.5	ENSG00000232912	antisense	RP5-1115A15.1	NA	0.186504453078992	-3.1550179658598	FALSE	1.12424026484055	7.5192075684543	2.53804931342635e-13	NA	19.6532246410532	0.998068999716926	3.30796340138061	0.00100927281242675	NA	-1.18037756778414	NA	NA	NA	NA	NA	NA	NA
125	ENSG00000221083.1	ENSG00000221083	snoRNA	SNORA77	677843	3.48421212366972	-1.30775534725893	FALSE	0.691465123921898	8.07450529070491	5.01052132105723e-15	NA	23.5276778202776	0.326238320613615	2.09763777079672	0.03645172735984	NA	-3.68904113966808	NA	NA	NA	NA	NA	NA	NA
369	ENSG00000270282.1	ENSG00000270282	processed_pseudogene	RP5-1115A15.2	NA	0.00314437560089637	-5.98678160682739	FALSE	-0.0996222539470408	-1.03461850567901	0.301342696169775	NA	-6.11385511666698	0.110822053114887	0.611448898840334	0.541187605458038	NA	-5.42270699668888	NA	NA	NA	NA	NA	NA	NA
658	ENSG00000234619.1	ENSG00000234619	processed_pseudogene	RPL7P11	100270823	0.0114534927164612	-5.7545256200183	FALSE	-0.0657211067120204	-0.488701186198089	0.625265589584228	NA	-6.467945609795	0.164444202775294	0.62562436477151	0.531854274634832	NA	-5.35946245663274	NA	NA	NA	NA	NA	NA	NA
703	ENSG00000224315.2	ENSG00000224315	processed_pseudogene	RPL7P7	644896	4.1807004850639	1.45351497789815	TRUE	0.104254240033083	1.92601946651884	0.0546634157471888	0.0724065218290513	-5.19086603052692	0.131335522244992	1.55091776950235	0.121570648886169	0.301036766678113	-4.9206586164845	0.0169146122058636	1.15598882400026	0.542668788790728	0.587598235921053	0.621191685030637	0.542319773816372	Not DEG
103	ENSG00000222511.2	ENSG00000222511	misc_RNA	Y_RNA	NA	7.0489555523115	-0.597655324172951	TRUE	0.116607882250638	1.25727894995737	0.209234255058748	0.246264085110037	-5.91525944692646	0.250149336064731	1.61031383744622	0.107976971595088	0.278431598500011	-4.53458959683556	-0.0243719390261418	-0.889332074731295	-0.446630711021005	0.655332193799992	0.685661670029153	-0.446366961785476	Not DEG
415	ENSG00000226545.1	ENSG00000226545	unprocessed_pseudogene	RP4-633I8.3	NA	0.0100184196439834	-5.8548408509452	FALSE	-0.0330825292916549	-0.284688952615287	0.775999255002076	NA	-6.56931463904106	0.253269476148846	1.18345203343349	0.23720711473255	NA	-4.95488058138386	NA	NA	NA	NA	NA	NA	NA
353	ENSG00000228423.2	ENSG00000228423	lincRNA	RP4-633I8.4	NA	6.00330121133878	0.963380226502075	TRUE	-0.0740771436955188	-1.24020312479953	0.215476663958419	0.253048119575906	-6.18180029206409	0.0488507281304102	0.477717757465271	0.633065336511086	0.790211068792307	-5.85510972670437	-0.22820682103521	0.809141370754657	-6.82209885149339	3.32458183193295e-11	8.60374736051068e-11	-6.63142645350663	LIV DEG
369	ENSG00000229716.2	ENSG00000229716	processed_pseudogene	RPL23AP19	100131143	0.00107167225532998	-6.03549737695677	FALSE	-0.093967631063647	-1.0285772364302	0.304171169933856	NA	-6.1432379360624	0.259301903637192	1.53314630500864	0.125888828265464	NA	-4.58216152552218	NA	NA	NA	NA	NA	NA	NA
3958	ENSG00000074800.13	ENSG00000074800	protein_coding	ENO1	2023	109.863071746535	8.73061844149889	TRUE	-0.220719421747493	-5.52804865781598	5.20082803013063e-08	1.31746258232167e-07	6.47508036755493	-0.0409535407067838	-0.884220828472691	0.377013114361447	0.586500588328401	-7.58100321236036	-0.112195162745725	8.43989881856581	-4.9096796010861	1.2313206709228e-06	2.31246724960198e-06	-4.85052990390789	LIV DEG
89	ENSG00000274258.1	ENSG00000274258	miRNA	MIR6728	102465436	0.33843296927019	-4.90962260421992	TRUE	0.0221602606605631	0.119781247546543	0.904704112420161	0.917674314262011	-6.28698272349321	0.353423058699124	1.00013575334172	0.317741237180675	0.530362622104875	-4.92754814106189	0.252167677203143	-0.23905446226422	5.78147167541572	1.29799130106913e-08	2.81693668358216e-08	5.68632912801274	PM DEG
744	ENSG00000236269.1	ENSG00000236269	sense_intronic	ENO1-IT1	106480431	1.7311229416643	0.246456073607938	FALSE	0.392096915312549	4.71810768232939	3.08653323146958e-06	NA	3.94974946291427	-0.00386268867129644	-0.028058734006579	0.977626794981828	NA	-5.83659077461008	NA	NA	NA	NA	NA	NA	NA
456	ENSG00000230679.1	ENSG00000230679	antisense	ENO1-AS1	100505975	0.406584161072393	-2.58040101110172	FALSE	-0.495014250053313	-3.44480535422132	0.00061908343612341	NA	-0.668805190904864	-0.199093826666332	-0.68856360269382	0.491425640976044	NA	-5.17554516641114	NA	NA	NA	NA	NA	NA	NA
107	ENSG00000201725.1	ENSG00000201725	snRNA	RNU6-304P	106481275	0.00271228430575338	-6.0385690097101	FALSE	-0.166565529523528	-1.88750355661926	0.0596662508702201	NA	-4.91871175577726	0.13516339474219	0.812637778043482	0.416822633664427	NA	-5.31397127986923	NA	NA	NA	NA	NA	NA	NA
743	ENSG00000238249.2	ENSG00000238249	processed_pseudogene	HMGN2P17	100113373	0.00218006392367713	-5.97355432614899	FALSE	-0.195747418919058	-1.94024493473297	0.0529066654582071	NA	-4.8062765119983	0.248212749729563	1.28192934220384	0.200477063058381	NA	-4.87823137113321	NA	NA	NA	NA	NA	NA	NA
352	ENSG00000232208.2	ENSG00000232208	processed_pseudogene	RP3-477M7.5	NA	0.0276920744315409	-5.58920752700005	FALSE	-0.189501876077968	-1.2960890987008	0.195537285602761	NA	-5.68592971333769	-0.0142610586864412	-0.0516209860329787	0.958851852699231	NA	-5.46092527318531	NA	NA	NA	NA	NA	NA	NA
163	ENSG00000232663.2	ENSG00000232663	processed_pseudogene	RP3-477M7.6	NA	5.40103644345172e-05	-6.05085554072345	FALSE	-0.160192072449112	-1.86334666326347	0.0629942184979791	NA	-4.96605184312568	0.184828997341736	1.15501753254554	0.248649363584291	NA	-5.02398341833305	NA	NA	NA	NA	NA	NA	NA
2662	ENSG00000131686.14	ENSG00000131686	protein_coding	CA6	765	0.00551125040446049	-5.47731072389714	FALSE	-0.0306812034117405	-0.196952714825106	0.843943845321348	NA	-6.46206049284747	0.4687237714697	1.57843813007235	0.115113952201268	NA	-4.42582094286584	NA	NA	NA	NA	NA	NA	NA
299	ENSG00000265141.2	ENSG00000265141	misc_RNA	RN7SL451P	106480377	0.00228213941318123	-6.01421112464541	FALSE	-0.162443889426944	-1.77048972912934	0.0772493144218691	NA	-5.12147346031921	0.0883623030224836	0.512742590334963	0.608363759376899	NA	-5.47760997227695	NA	NA	NA	NA	NA	NA	NA
1539	ENSG00000197241.3	ENSG00000197241	protein_coding	SLC2A7	155184	0.00411681639115646	-5.80688736955518	FALSE	0.107182939197308	0.808002811078629	0.41946971467562	NA	-6.26214593888479	0.261847503697058	1.01278227529729	0.311666824043436	NA	-5.10006351612656	NA	NA	NA	NA	NA	NA	NA
6693	ENSG00000142583.17	ENSG00000142583	protein_coding	SLC2A5	6518	2.20514524475785	3.68112078495458	TRUE	0.352928165062826	3.77650955993827	0.000177986209806819	0.000322647666534984	-0.375337532713766	0.277243284661885	2.18864786263689	0.0290963927164032	0.115767197275815	-4.18817056094975	0.202976241391663	3.34638468076969	2.95760305736135	0.00326898420437927	0.00462886794042448	2.94124258172753	PM DEG
184	ENSG00000252404.1	ENSG00000252404	scaRNA	SCARNA16	677781	0.00180530053076167	-6.0340691490611	FALSE	-0.139785649576526	-1.55214366536706	0.121254803334324	NA	-5.48084311469885	0.218133497358106	1.28296564086614	0.200114038549799	NA	-4.8851875931665	NA	NA	NA	NA	NA	NA	NA
5372	ENSG00000180758.11	ENSG00000180758	protein_coding	GPR157	80045	0.193580782067119	-0.0803582400072161	TRUE	-0.258187410295231	-3.1030799872293	0.00202255845241871	0.00324810020958914	-2.06960526066859	-0.513190319994727	-3.30376981657174	0.00102415145307601	0.0105021444448972	-0.882403482465811	-0.171781253319323	-0.388502541627884	-3.02658807944899	0.00259853053257115	0.00371648099902008	-3.01162539462678	LIV DEG
4571	ENSG00000228526.5	ENSG00000228526	lincRNA	MIR34A	407040	1.0059039506676	1.97859310914326	TRUE	-0.714024051092787	-8.83584819637245	1.6534774941952e-17	9.37029638084633e-17	28.9964716139262	-0.524465177581855	-3.75224309389377	0.000196365583239748	0.0029399249210452	0.486196040969922	-0.524050947043046	2.47961841222401	-9.1449274688973	2.08814245805379e-18	8.5303931419928e-18	-8.7524261075154	LIV DEG
1662	ENSG00000234546.3	ENSG00000234546	lincRNA	RP3-510D11.2	NA	0.14315244137273	-2.25703727374083	FALSE	0.420646512393183	3.17828120915632	0.00157238819166476	NA	-1.5584746608448	-0.393637965046502	-1.51400264197599	0.130673547977901	NA	-4.4923224095726	NA	NA	NA	NA	NA	NA	NA
1764	ENSG00000281937.1	ENSG00000281937	lincRNA	RP3-510D11.4	NA	0.981058024304157	0.0435095144841553	FALSE	-0.935265318899432	-6.61065877636947	9.75566092122107e-11	NA	13.8909420848893	-0.764827264672244	-3.25726666283732	0.00120336143817003	NA	-1.02373798691676	NA	NA	NA	NA	NA	NA	NA
9321	ENSG00000049239.12	ENSG00000049239	protein_coding	H6PD	9563	2.60163626501251	4.4980425354956	TRUE	0.31027208109128	5.5009404706543	6.01445602313714e-08	1.51453180775463e-07	7.15373507267119	-0.153610846080948	-2.36363757133236	0.0184880359453882	0.0852472537978829	-3.95400363343245	0.267132944094933	4.16596648580413	7.59631753427922	1.8383457895344e-13	5.48966337564896e-13	7.36005492055762	PM DEG
3403	ENSG00000171621.13	ENSG00000171621	protein_coding	SPSB1	80176	2.22050966977681	2.68282242223984	TRUE	0.404552685367007	7.33607594855852	8.83709696737037e-13	3.37635518050786e-12	18.2506842069847	-0.203534144004062	-2.44965054221385	0.0146504394025981	0.0721392386479408	-3.43048959392726	0.318486969338337	2.36029200580126	7.75363339900667	7.27447937784924e-14	2.23555910993989e-13	7.4828194457312	PM DEG
110	ENSG00000252956.1	ENSG00000252956	rRNA	RNA5SP40	100873279	0.0230740909897762	-5.93947114708322	FALSE	-0.206096811494512	-1.85538170220222	0.0641246902007445	NA	-4.95751649217873	0.107280374757553	0.504385342801831	0.61421862386799	NA	-5.4589366619659	NA	NA	NA	NA	NA	NA	NA
708	ENSG00000235263.1	ENSG00000235263	lincRNA	RP13-392I16.1	NA	0.00589612287418546	-5.8158231399401	FALSE	0.0214022075231701	0.178989503107804	0.858017788931971	NA	-6.56734954892416	0.236201942406166	1.01381683567933	0.311173321970101	NA	-5.10054507308057	NA	NA	NA	NA	NA	NA	NA
3854	ENSG00000171612.6	ENSG00000171612	protein_coding	SLC25A33	84275	5.07613896065284	4.21999388086046	TRUE	-0.708825786533419	-12.6719497904085	3.82479531915651e-32	8.03510873651995e-31	62.122948958298	-0.271728624773946	-3.68209262324468	0.000257195845224069	0.00362973856285202	-0.05061078752267	-0.48955833435793	3.70668246035259	-12.9539308606611	3.06890863793222e-32	3.16472060923087e-31	-11.8202169788229	LIV DEG
559	ENSG00000231181.1	ENSG00000231181	processed_pseudogene	RP13-15M17.1	NA	1.26959504213962	-0.61410782839761	FALSE	-0.0245182965605654	-0.282477137952462	0.777693504980886	NA	-6.6576823143566	-0.0567657399858878	-0.367664771502399	0.713282861943897	NA	-5.62023222633771	NA	NA	NA	NA	NA	NA	NA
6966	ENSG00000188807.12	ENSG00000188807	protein_coding	TMEM201	199953	1.22503124595633	2.94594676173741	TRUE	0.332221903380227	5.0124504027051	7.45034846994919e-07	1.7046519779556e-06	4.93679820954005	-0.309377556916626	-4.21946930637221	2.92111431801972e-05	0.000683048407262328	2.13313963386701	0.305177079239735	2.61543828873776	7.65787641747605	1.44431986671435e-13	4.34541236495131e-13	7.39218811632371	PM DEG
6332	ENSG00000171608.15	ENSG00000171608	protein_coding	PIK3CD	5293	1.96278048164903	3.48312870375864	TRUE	0.628640368215948	10.8843898841247	6.297033946627e-25	6.90584516023297e-24	45.704156588896	0.255773889368566	2.60873138017987	0.00936706481146966	0.052285027991198	-3.18725143748276	0.550909044747735	3.15921511477908	13.462592904133	8.06516560882506e-35	9.83041453222141e-34	12.3093686067843	PM DEG
1823	ENSG00000179840.5	ENSG00000179840	antisense	PIK3CD-AS1	644997	0.00494992187737397	-5.6282715842334	FALSE	-0.244042176026615	-1.74398199786631	0.0817711862342702	NA	-5.0696946861819	-0.181274019566521	-0.64828361456481	0.517106914645144	NA	-5.30197173341069	NA	NA	NA	NA	NA	NA	NA
421	ENSG00000233268.3	ENSG00000233268	processed_pseudogene	RP11-558F24.2	NA	0.000569047314096503	-6.04185581942543	FALSE	-0.122808341211074	-1.35737705726387	0.17526821611095	NA	-5.76186949081586	0.197860860998355	1.17075542435666	0.242269358844684	NA	-5.0073166442334	NA	NA	NA	NA	NA	NA	NA
939	ENSG00000231789.2	ENSG00000231789	antisense	PIK3CD-AS2	101929074	0.065485091429723	-4.15693619203403	FALSE	-0.336576140797989	-1.72969446289196	0.0842963973014765	NA	-4.80090348491576	0.21760738656306	0.564879284636842	0.572415845924568	NA	-5.12281206853394	NA	NA	NA	NA	NA	NA	NA
5559	ENSG00000171603.16	ENSG00000171603	protein_coding	CLSTN1	22883	86.3974325442611	8.6344425171377	TRUE	0.399946710633155	7.54975052619205	2.05654994849011e-13	8.26801865456259e-13	18.600919296562	-0.401172288770061	-6.76811325355748	3.75861620237343e-11	8.54984147969999e-09	13.8436344809073	0.506833643970572	8.32160090006516	14.1029360946044	7.12049667709167e-38	1.08870632939137e-36	12.8646050274009	PM DEG
246	ENSG00000271264.1	ENSG00000271264	processed_pseudogene	MZT1P1	106480302	0.0044222877433224	-5.99575841061494	FALSE	-0.206886956164951	-2.16663536222471	0.0307299974275954	NA	-4.35393076857535	0.0619047362382805	0.34729797039093	0.728517435810999	NA	-5.53756144648028	NA	NA	NA	NA	NA	NA	NA
649	ENSG00000280113.1	ENSG00000280113	protein_coding	AL357140.1	NA	0.187243109047903	-3.25532959533407	FALSE	-0.195281493400023	-1.14784335473421	0.251577137345517	NA	-5.66517905738891	-0.220651093956044	-0.658128401199298	0.510766450682362	NA	-5.1279216147505	NA	NA	NA	NA	NA	NA	NA
3339	ENSG00000178585.14	ENSG00000178585	protein_coding	CTNNBIP1	56998	6.10625743298242	4.28038832950584	TRUE	0.129197731751035	2.50260609155724	0.0126434409811235	0.0184020368658174	-4.38566270877534	0.00287021254072152	0.0432097914917188	0.965552001268326	0.983639246211665	-6.66440462376185	0.210241743507326	3.95955970684813	5.88431379230657	8.12529611956294e-09	1.78862025368361e-08	5.76583824834106	PM DEG
424	ENSG00000223989.1	ENSG00000223989	antisense	RP11-84A14.5	NA	0.466700208157543	-2.60431386455981	FALSE	0.139268168187181	0.88520931437445	0.376465379144993	NA	-6.0259947565118	-0.482308399180542	-1.56685682509558	0.11779734574898	NA	-4.4081344324795	NA	NA	NA	NA	NA	NA	NA
2794	ENSG00000162441.11	ENSG00000162441	protein_coding	LZIC	84328	12.197346793115	5.0392890635932	TRUE	-0.0915608418269048	-3.21551523985733	0.00138556480666422	0.00226887711780955	-2.49600266941775	-0.164748482474514	-3.90492939016028	0.000107546785119115	0.00187255328328797	0.612642111915258	-0.1401359570372	5.45557662507081	-8.39666565366069	4.58706118592323e-16	1.61867670457428e-15	-8.12196222395519	LIV DEG
440	ENSG00000228150.1	ENSG00000228150	sense_intronic	RP11-84A14.4	NA	0.944444576015522	-1.40477307055215	FALSE	-0.43117889107221	-4.15531767476309	3.81547364387775e-05	NA	1.78394557336908	-0.353282966985688	-1.80864748748372	0.0711220898688209	NA	-4.15120681830739	NA	NA	NA	NA	NA	NA	NA
4610	ENSG00000173614.13	ENSG00000173614	protein_coding	NMNAT1	64802	2.83674273986965	3.68067307024605	TRUE	-0.266980052501253	-7.99107438431832	9.15817714593246e-15	4.12390884466158e-14	22.6250710805182	-0.147902446079368	-2.93168057851625	0.00352986262804517	0.0262198890085308	-2.33252015338485	-0.249997705757446	3.48333729402037	-12.4777374489639	1.59808239054752e-30	1.46502171692778e-29	-11.4834321616954	LIV DEG
319	ENSG00000202415.1	ENSG00000202415	misc_RNA	RN7SKP269	106480915	1.15544558108353	-1.5761682415884	FALSE	-0.285783845904443	-2.76895937350891	0.00583054591167548	NA	-2.80109050390964	-0.0584455021387624	-0.301302851583042	0.763312107310477	NA	-5.46239983835292	NA	NA	NA	NA	NA	NA	NA
412	ENSG00000283611.1	ENSG00000283611	unitary_pseudogene	RP11-84A14.6	NA	0.279544701840568	-3.78113229347466	FALSE	-0.42614525103489	-2.37253664632253	0.0180403548346255	NA	-3.6231631247024	-0.147267552413837	-0.406682584169456	0.684419706877536	NA	-5.26644056297578	NA	NA	NA	NA	NA	NA	NA
78	ENSG00000265521.1	ENSG00000265521	miRNA	MIR5697	100847055	2.1553783255723	-2.79881169818663	FALSE	-0.597542614217889	-4.078775600657	5.26041264514026e-05	NA	1.59822428157812	-0.482045097092649	-1.64925123387834	0.0997406971458788	NA	-4.28426972481682	NA	NA	NA	NA	NA	NA	NA
436	ENSG00000241326.1	ENSG00000241326	sense_intronic	RP11-807G9.2	NA	0	-6.05392717347678	TRUE	-0.152887514971211	-1.77178663803609	0.0770334299130336	0.0977883114197555	-5.12896206190441	0.195218323272989	1.21646857861348	0.224395419341199	0.428785574578905	-4.96138680449924	-0.210668860692512	0.777762774078651	-6.21041913441182	1.10376609398335e-09	2.58777410525897e-09	-6.09363291228195	LIV DEG
861	ENSG00000162444.11	ENSG00000162444	protein_coding	RBP7	116362	7.51934701127504	1.87826527465433	TRUE	-0.851718711887459	-8.12068980775444	3.58113660166467e-15	1.66943465862089e-14	23.7435194261976	-0.00197054130341608	-0.012948849995314	0.989673901370154	0.995130537738753	-6.20284723076176	-0.679583312334605	1.55854910938721	-9.6976704359932	1.54905984437663e-19	6.75275231373933e-19	-9.04123896620767	LIV DEG
9128	ENSG00000130939.18	ENSG00000130939	protein_coding	UBE4B	10277	9.00951586921032	6.32684219415274	TRUE	0.416425868222266	11.7001120819046	3.81716120923086e-28	5.61558034640326e-27	52.7083489771267	-0.0620805175128606	-1.89004198428611	0.0593456005042894	0.187241786527702	-5.38146544242768	0.268090770035465	5.99135114418474	10.699200500751	9.70794055921609e-24	5.57703913963463e-23	10.0445605537931	PM DEG
337	ENSG00000224340.1	ENSG00000224340	processed_pseudogene	RP11-496H15.2	NA	0.0042016192095718	-5.99128146747639	FALSE	-0.104140382133446	-1.05398257880703	0.292395311772391	NA	-6.10417803295272	0.181543661512723	0.991368359977074	0.321997797112711	NA	-5.16088923954907	NA	NA	NA	NA	NA	NA	NA
680	ENSG00000233623.2	ENSG00000233623	processed_pseudogene	PGAM1P11	100420660	1.33190726437118	-0.26649680590569	TRUE	0.225667738172257	2.783613242782	0.0055774149495152	0.00850686469048264	-2.95192941816483	0.0660120189851248	0.458389200021218	0.646877227627374	0.798846375884814	-5.63509689215633	-0.0296827260127298	-0.580805825585115	-0.581542274458521	0.561131975028657	0.595628018827642	-0.581160962399586	Not DEG
107	ENSG00000201746.1	ENSG00000201746	snRNA	RNU6-828P	106479932	4.49482593839179	-1.21419665509035	FALSE	-0.134094909912879	-1.29495603548459	0.195927593596077	NA	-5.76451052761565	-0.170147203537986	-0.918321357663475	0.358905001589509	NA	-5.20360179836418	NA	NA	NA	NA	NA	NA	NA
17720	ENSG00000054523.17	ENSG00000054523	protein_coding	KIF1B	23095	46.7021617145351	9.65811268095546	TRUE	0.430268516432442	13.7087841302164	1.38709493885913e-36	4.49372028048468e-35	71.3647987223198	-0.0678313212690029	-1.89170068803015	0.0591236039456162	0.186813487776654	-6.5758439619442	0.365468567611936	9.35596659813007	16.3468105673088	1.35543886444981e-47	4.69950638339288e-46	14.4922917380885	PM DEG
86	ENSG00000264881.1	ENSG00000264881	miRNA	MIR1273D	NA	2.95339890691195	-2.12793439841892	FALSE	-0.18669791906977	-1.37433310066524	0.169948378541846	NA	-5.52909910132925	-0.407230162956184	-1.69063668997769	0.0915457526083215	NA	-4.2740777390638	NA	NA	NA	NA	NA	NA	NA
107	ENSG00000199562.1	ENSG00000199562	snRNA	RNU6-37P	106478920	18.2422315867655	0.845448153870078	TRUE	-0.160068343484117	-2.0663527452129	0.0393048831183477	0.0532190733722891	-4.82591722555891	-0.142114977209754	-1.10933538538984	0.26783274114636	0.479040704866406	-5.37492184355496	-0.169509594549026	0.575739398304595	-4.70086533447746	3.55807490519256e-06	6.45634073419785e-06	-4.63565586932608	LIV DEG
293	ENSG00000264501.2	ENSG00000264501	misc_RNA	RN7SL731P	107048981	0	-6.05392717347678	TRUE	-0.152887514971211	-1.77178663803609	0.0770334299130336	0.0977883114197555	-5.12896206190441	0.195218323272989	1.21646857861348	0.224395419341199	0.428785574578905	-4.96138680449924	0.0694405372685151	1.81706807508265	2.61521703455164	0.00918362461333674	0.0124001571808987	2.60514179086	PM DEG
2966	ENSG00000142657.20	ENSG00000142657	protein_coding	PGD	5226	16.0885987419367	5.548922557685	TRUE	-0.0146241923150494	-0.39261215952756	0.694771751950955	0.72772671250792	-7.6371443253035	-0.1001070367869	-1.86259468932525	0.0631209227528201	0.195083724801089	-5.24753055398383	-0.00215512360192934	5.32156197949149	-0.0976781411807129	0.922239847714238	0.931714177226129	-0.0976126896908025	Not DEG
797	ENSG00000271989.1	ENSG00000271989	antisense	RP4-736L20.3	NA	0.0548932040825161	-4.51833795446694	FALSE	-0.0129341893644633	-0.0722274351600743	0.942449531571175	NA	-6.27493413197417	-0.350562792623383	-1.03520021126278	0.301088918406678	NA	-4.88756205345125	NA	NA	NA	NA	NA	NA	NA
2244	ENSG00000251503.8	ENSG00000251503	protein_coding	APITD1-CORT	NA	0.0503649253085209	-3.34149688772489	TRUE	-0.863067466212223	-5.19259230083171	3.01293779313783e-07	7.1264198360723e-07	6.413438428144	0.00882076991399625	0.0303828439563529	0.975774167893015	0.989043533168868	-5.31673402569717	-0.279499655138799	2.30986548644842	-8.79499742554132	4.77693354012163e-17	1.7951877217393e-16	-8.39206089453881	LIV DEG
1739	ENSG00000175279.21	ENSG00000175279	protein_coding	APITD1	NA	0.389472907248988	-0.67733274951482	TRUE	0.0567922506091395	0.733213223357692	0.46376888366031	0.50723972359807	-6.42805337148574	0.222274057305265	1.69742379778497	0.0902551263758974	0.247934969287379	-4.41656546190101	-0.0340340191457707	1.89357273433842	-1.3833609174724	0.167161515467837	0.193947519018966	-1.38138207137999	Not DEG
1130	ENSG00000241563.3	ENSG00000241563	protein_coding	CORT	1325	1.08312768399867	0.0691741136310796	TRUE	-0.614884918953611	-6.0138814835602	3.47968806133184e-09	9.77593637947877e-09	10.4804710703651	0.00156858999973455	0.00927031580603234	0.992607258401021	0.996706215657566	-5.82063471803974	-0.666323320395417	1.13621230650917	-10.4349913608849	1.23957916119014e-22	6.56828193787625e-22	-9.7902753001334	LIV DEG
6622	ENSG00000160049.11	ENSG00000160049	protein_coding	DFFA	1676	9.49246260324045	5.9377521924198	TRUE	0.0224550268084594	0.632414393223402	0.527402585268007	0.569739145756252	-7.58288590056355	-0.16008296929079	-3.38067123213533	0.000781192614974978	0.00854505158727801	-1.42196399637507	-0.0608440347796154	5.62360916695627	-2.71965160908127	0.00686044618063789	0.00938987493630041	-2.7035435282455	LIV DEG
467	ENSG00000203469.2	ENSG00000203469	antisense	RP5-1113E3.3	NA	0.0720788277813189	-4.86583305279898	FALSE	-0.424814552322007	-2.26662215646095	0.0238358195569218	NA	-3.83212698896077	-0.316470434507708	-0.862785868116409	0.388679670732825	NA	-5.02141071422785	NA	NA	NA	NA	NA	NA	NA
2995	ENSG00000142655.12	ENSG00000142655	protein_coding	PEX14	5195	2.4615524746103	2.7841535277918	TRUE	0.169326125677699	3.70826705654301	0.00023182192280292	0.000415011659210948	-0.497935072060018	-0.217341626019203	-4.00396052483724	7.20031182848876e-05	0.00138244909177555	1.31415749723521	0.104278312470888	2.49205182483384	4.14877265690853	4.14545511465053e-05	6.92402697486792e-05	4.09921963005727	PM DEG
280	ENSG00000243267.3	ENSG00000243267	misc_RNA	RN7SL614P	106481089	0.339621791075596	-3.5648709950138	FALSE	0.314573868548612	2.01459326441675	0.0444772921204456	NA	-4.3349454963948	-0.269371568377471	-0.888796078657555	0.374551250129777	NA	-4.97794010666143	NA	NA	NA	NA	NA	NA	NA
11336	ENSG00000130940.14	ENSG00000130940	protein_coding	CASZ1	54897	0.0784773440033481	-0.365195310487964	TRUE	0.758038350154472	7.72738927920367	5.97302052690843e-14	2.50513975509016e-13	21.1204277338835	0.25507584371366	1.54753415196941	0.122383733732479	0.302491866702956	-4.66214863837247	0.63637488042778	-0.689263460363066	9.52156737224208	1.60103987737234e-19	6.97372614192685e-19	9.03763086282164	PM DEG
7923	ENSG00000272078.1	ENSG00000272078	antisense	RP4-734G22.3	NA	0.0940255275020971	-0.890429067606929	TRUE	-0.680341399810931	-5.12946472462604	4.15046780170446e-07	9.71488673877605e-07	5.96291556649162	-0.637143631541831	-2.76246150303633	0.00595359517113023	0.0380623468858447	-2.32130241093938	-0.400162165938741	-1.2331754827022	-4.64053364653651	4.42817359506138e-06	7.98762178832357e-06	-4.59020195004058	LIV DEG
238	ENSG00000225158.2	ENSG00000225158	processed_pseudogene	HSPE1P24	106480259	0.00203367128578901	-6.0347718042537	FALSE	-0.141249210319568	-1.54309592508657	0.123434389459233	NA	-5.49375942130727	0.275122829606032	1.62182274247646	0.10548816946091	NA	-4.4614614508982	NA	NA	NA	NA	NA	NA	NA
3573	ENSG00000175262.14	ENSG00000175262	protein_coding	C1orf127	148345	0.0198379327704413	-4.01916187805141	FALSE	-0.283143834129526	-1.44246487812627	0.14979168804022	NA	-5.24034870094503	-0.0138100063331331	-0.0362660608358269	0.971085064366874	NA	-5.24183780586876	NA	NA	NA	NA	NA	NA	NA
494	ENSG00000215785.2	ENSG00000215785	processed_pseudogene	CFL1P6	390996	0.0692354758892573	-4.87104270769337	FALSE	-0.260398347721779	-1.42495776086292	0.154787625840492	NA	-5.32691945559854	-0.395001797082008	-1.14441581552238	0.253013101991318	NA	-4.82741294785446	NA	NA	NA	NA	NA	NA	NA
6071	ENSG00000120948.15	ENSG00000120948	protein_coding	TARDBP	23435	11.7500055132802	6.1432419526667	TRUE	0.144754212491535	5.52256358031615	5.35631069453866e-08	1.35444361394891e-07	6.98177144930495	0.00316480326172127	0.0878253124330016	0.93005160197857	0.965480080017317	-7.10142006786648	0.106265740649958	6.68415109844597	7.45473600879058	3.90356094767707e-13	1.14373701385419e-12	7.25886351733602	PM DEG
2205	ENSG00000277726.4	ENSG00000277726	protein_coding	RP4-635E18.9	NA	0.0273440241039883	-4.11551585332377	TRUE	-0.695235568533524	-3.82641086175152	0.000146337188989717	0.000267614387368384	0.713468943856451	0.462210814657174	1.31917814734808	0.187729152123352	0.395953161831458	-4.61642675969076	0.114321842845165	6.03178495081997	8.51035620057909	1.94466544534218e-16	7.02736544345718e-16	8.22544558249498	PM DEG
4251	ENSG00000009724.16	ENSG00000009724	protein_coding	MASP2	10747	0.0277337677599737	-4.19679705947728	FALSE	2.02844757932975	8.84005492726066	1.60044984515248e-17	NA	28.8730798068281	-0.0722787856743138	-0.18418062779406	0.85394838352742	NA	-5.31591834263244	NA	NA	NA	NA	NA	NA	NA
870	ENSG00000271895.2	ENSG00000271895	antisense	RP4-635E18.8	NA	4.05478019605315	1.780039433874	TRUE	-0.18385779789408	-3.5867778447257	0.000367389602966223	0.000643388000889937	-0.757566273131686	0.112023500570034	1.52763869490111	0.127251143077617	0.310746615699755	-5.02862846811903	-0.235351130814949	2.80002400613283	-8.24871666207783	3.95396125255693e-15	1.31403919660629e-14	-7.85637942470207	LIV DEG
1898	ENSG00000116649.9	ENSG00000116649	protein_coding	SRM	6723	4.68102295473372	3.07661402886672	TRUE	0.0913994335349098	1.86153175517485	0.0632503452206596	0.0829291015273042	-5.58060672267573	-0.227555009303512	-3.79135186383798	0.000168626364782797	0.00262493800366451	0.497888035459826	0.0841863575564661	2.75888598777579	3.16958289107151	0.00165038208457828	0.00240347444802444	3.14685247446089	PM DEG
6003	ENSG00000171824.13	ENSG00000171824	protein_coding	EXOSC10	5394	11.167130677691	6.04038618799583	TRUE	-0.246274445670724	-8.11916764969603	3.62107951971295e-15	1.6861971657391e-14	23.1867393060759	0.076756495545857	1.78510192750625	0.0748667381893301	0.218727502609485	-5.47873531978815	-0.194807854824687	5.73641234613643	-9.72179353060706	3.50532254309505e-20	1.59927569000129e-19	-9.20224981931223	LIV DEG
2682	ENSG00000226849.1	ENSG00000226849	antisense	RP4-635E18.7	NA	0.205614019971701	-0.985916607292531	FALSE	0.660849636903599	7.53058945173224	2.34686141147707e-13	NA	19.809289608396	0.40891444092578	2.52883633537238	0.0117586540852536	NA	-2.84828656797483	NA	NA	NA	NA	NA	NA	NA
536	ENSG00000230337.1	ENSG00000230337	antisense	RP4-635E18.6	NA	0.2808359026603	-2.85030390096566	FALSE	-0.248262005700614	-1.69066430797503	0.0915184897116994	NA	-4.97516635802686	-0.123089424039321	-0.434254137862762	0.664296134660052	NA	-5.28090030602369	NA	NA	NA	NA	NA	NA	NA
12119	ENSG00000198793.12	ENSG00000198793	protein_coding	MTOR	2475	9.56453700495227	6.81252195423259	TRUE	0.192349555749433	7.74536459968304	5.26420044588223e-14	2.21973610589273e-13	20.3865049861763	-0.0553442329287894	-1.62250596762392	0.105341869582537	0.273838307422947	-5.99955099453984	0.190926313898171	6.49870066035728	13.2477451070186	1.32883039225824e-33	1.4919172566947e-32	12.0811286747514	PM DEG
763	ENSG00000225602.5	ENSG00000225602	antisense	MTOR-AS1	100873935	0.0120240189131479	-5.61933923313633	FALSE	-0.379078476906557	-2.71175522856236	0.0069211232268267	NA	-2.95210202063656	-0.370209184251043	-1.3683176935069	0.171843265854074	NA	-4.70607545095074	NA	NA	NA	NA	NA	NA	NA
103	ENSG00000253086.1	ENSG00000253086	snRNA	RNU6-537P	106479804	0.00461588509423109	-6.02956928841209	FALSE	-0.151145308487438	-1.66107062059638	0.0973204307622315	NA	-5.30980340491714	0.257199672048935	1.51404713085158	0.130662266752289	NA	-4.60645243119873	NA	NA	NA	NA	NA	NA	NA
2238	ENSG00000171819.4	ENSG00000171819	protein_coding	ANGPTL7	10218	0.125003308952671	-2.37982409223168	FALSE	0.448533290712641	2.28964348057211	0.0224539759419103	NA	-3.90173967499405	0.230080800046507	0.632771577854873	0.527179663312122	NA	-5.25826482211618	NA	NA	NA	NA	NA	NA	NA
107	ENSG00000207451.1	ENSG00000207451	snRNA	RNU6-291P	106479696	0.000885347796300367	-6.04778390797011	FALSE	-0.139746944250517	-1.60043469596352	0.110128054492535	NA	-5.40876172079061	0.223119185994946	1.3740405712897	0.170060821111176	NA	-4.78430487882513	NA	NA	NA	NA	NA	NA	NA
150	ENSG00000238173.1	ENSG00000238173	processed_pseudogene	RPL39P6	100270891	0.00551747121278001	-6.00213977059406	FALSE	-0.176785060639852	-1.90345228719204	0.0575502683789946	NA	-4.87745602722491	0.343064675483371	1.9314692750545	0.054004654413005	NA	-3.98328113074178	NA	NA	NA	NA	NA	NA	NA
5082	ENSG00000120942.13	ENSG00000120942	protein_coding	UBIAD1	29914	2.65051000640815	3.71564344619747	TRUE	0.150966638899403	5.24949393356891	2.25105225983776e-07	5.39492585894049e-07	5.99647563734711	-0.11127956179277	-2.2971491742318	0.0220333927704701	0.0962050857842449	-3.946140411	0.0828786827796946	3.39497413383641	4.73258763879825	2.8772217199482e-06	5.25749087086819e-06	4.6793953483103	PM DEG
437	ENSG00000238199.1	ENSG00000238199	processed_pseudogene	UBE2V2P3	100421341	0.00186779134690278	-6.00499622638541	FALSE	-0.172278628718407	-1.82455651767673	0.0686591494123473	NA	-5.02528472801838	0.133305260205426	0.744546217813123	0.45690502923459	NA	-5.35138850043116	NA	NA	NA	NA	NA	NA	NA
565	ENSG00000224338.2	ENSG00000224338	processed_pseudogene	RP11-149P14.1	NA	0.0109151746029602	-5.76903145714217	FALSE	-0.103272660563641	-0.770261923730097	0.441505006855733	NA	-6.28477752074517	0.535261598798716	2.04026963450686	0.0418621023925937	NA	-3.76658655695808	NA	NA	NA	NA	NA	NA	NA
6142	ENSG00000204624.7	ENSG00000204624	protein_coding	DISP3	57540	1.35678265100946	2.86299121613915	TRUE	0.474673562493023	5.30988159182941	1.64727614712086e-07	3.99497041067773e-07	6.40292118143452	0.0595929619215452	0.423240288652253	0.672306701937832	0.816267692808473	-6.25828032491293	0.361866605577933	2.53322984271093	5.92397928239915	6.91846931765805e-09	1.53079447420262e-08	5.79289177418328	PM DEG
1285	ENSG00000235643.1	ENSG00000235643	lincRNA	RP1-69M21.2	NA	0.00425664582725583	-5.81181075752171	FALSE	-0.150307203579233	-1.19857350041634	0.231256434522379	NA	-5.88628277269867	0.0445992577490877	0.181281696356947	0.856221856007405	NA	-5.52321617315153	NA	NA	NA	NA	NA	NA	NA
2333	ENSG00000116661.9	ENSG00000116661	protein_coding	FBXO2	26232	15.4549831733494	5.0773818641234	TRUE	-0.159933481325291	-2.3452093798846	0.0194028825039332	0.0275518847745138	-4.90522645961039	-0.131462123827431	-1.46033127976984	0.144843526892417	0.336832451512484	-5.7912759682061	-0.116609800777202	4.8315660994877	-2.98659666593465	0.00301451742512559	0.00428368371051509	-2.96625366428827	LIV DEG
3527	ENSG00000132879.13	ENSG00000132879	protein_coding	FBXO44	93611	17.6054590239379	5.81885711689812	TRUE	-0.0854010319872129	-2.15844802487754	0.0313639224162391	0.0431575243082827	-5.47467046126751	-0.06585395465348	-1.16952004784626	0.242765952711743	0.450580253519646	-6.364790491894	-0.053592987295954	5.48954576808583	-2.18565738264296	0.0293853749437258	0.0376186391184962	-2.17827761150813	LIV DEG
1811	ENSG00000116663.10	ENSG00000116663	protein_coding	FBXO6	26270	2.01563519601351	1.80391880790253	TRUE	-0.0485565143871775	-0.972649329420409	0.331193640253808	0.374293576556937	-6.62642565201801	0.126116727461764	1.73913243270932	0.0826430277195598	0.233669239696243	-4.7148899717116	0.0202024156856944	1.52934496258782	0.693080429413163	0.488678231231849	0.52462824316281	0.692412638368063	Not DEG
3324	ENSG00000116670.14	ENSG00000116670	protein_coding	MAD2L2	10459	2.35623200234257	2.8850112772684	TRUE	0.086228507548039	1.641930924904	0.101227367626208	0.126154047842853	-5.92043699741003	-0.0356281037993181	-0.554716882836992	0.579342863559605	0.751407367918184	-6.20137614006027	0.0609149621798604	2.57482662676306	2.08923507845656	0.0372784756896317	0.0470981366480167	2.08270111578661	PM DEG
7346	ENSG00000162490.6	ENSG00000162490	protein_coding	DRAXIN	374946	0.361795164142369	0.761964711729262	TRUE	0.758686393446325	5.3959412324089	1.05017543395469e-07	2.58842611037068e-07	7.10767500037441	-0.10705352090976	-0.427787441057365	0.668994887952864	0.814209346142149	-5.8875787779326	0.821107063144936	0.415407065761098	7.70100117439035	8.36688604934579e-14	2.56001478504905e-13	7.46441758889324	PM DEG
2435	ENSG00000177674.15	ENSG00000177674	protein_coding	AGTRAP	57085	1.29527056447669	1.45015380061698	TRUE	0.50952809275341	7.62788897274879	1.19707926714289e-13	4.89451331588865e-13	20.3341797384766	-0.176752953327315	-1.62939149170628	0.103876462626037	0.271263617683473	-4.81883287239347	0.371162089555713	1.11809324874942	8.54709123454454	2.54098750375775e-16	9.12890478973745e-16	8.19332881931488	PM DEG
6499	ENSG00000215910.7	ENSG00000215910	protein_coding	C1orf167	284498	0.0166381082390006	-3.58153440125864	FALSE	-0.862835198508445	-4.11841655020032	4.45718361000217e-05	NA	1.7921389555688	-0.321777253693812	-0.876970453679233	0.380934860453497	NA	-4.99216002846324	NA	NA	NA	NA	NA	NA	NA
1868	ENSG00000177553.6	ENSG00000177553	antisense	RP11-56N19.5	NA	0.00162754623589494	-5.93416806878728	FALSE	0.0162352830236933	0.147505394982583	0.88279204171852	NA	-6.61616796166643	0.214629176545731	1.04266722094627	0.297619492211351	NA	-5.10427549595461	NA	NA	NA	NA	NA	NA	NA
10214	ENSG00000177000.10	ENSG00000177000	protein_coding	MTHFR	4524	3.21612660577095	4.96178525551873	TRUE	0.336690634596029	8.49977101363527	2.15654213301734e-16	1.10732157339762e-15	26.1156735102158	-0.0584340877114526	-1.19630783958204	0.232158254028356	0.438079374183379	-6.09217113549868	0.211484367498272	4.72614198003603	8.79689599179852	4.1653663402821e-17	1.57081577082104e-16	8.4081476375542	PM DEG
6938	ENSG00000011021.21	ENSG00000011021	protein_coding	CLCN6	1185	9.93463261261546	6.0365166828908	TRUE	0.407492076199218	11.3739301890117	7.66370802678388e-27	9.9769688188685e-26	49.7648852913373	-0.154152650889716	-3.96818947308552	8.33130313674552e-05	0.00153526757715899	0.610940070830017	0.339830551483965	5.77762560789023	14.6561057918312	5.86176420882075e-40	1.07292105463483e-38	13.230345056702	PM DEG
1427	ENSG00000242349.5	ENSG00000242349	antisense	NPPA-AS1	100379251	0.135714407522886	-2.60838300129705	FALSE	-0.0928214931709102	-0.630282409338527	0.528795153215734	NA	-6.20272349824633	-0.54316821130491	-1.84301180244475	0.0659345043330791	NA	-4.03361956394667	NA	NA	NA	NA	NA	NA	NA
173	ENSG00000276470.1	ENSG00000276470	misc_RNA	NPPA-AS1_1	NA	0	-6.05392717347678	FALSE	-0.152887514971211	-1.77178663803609	0.0770334299130336	NA	-5.12896206190441	0.195218323272989	1.21646857861348	0.224395419341199	NA	-4.96138680449924	NA	NA	NA	NA	NA	NA	NA
149	ENSG00000278852.1	ENSG00000278852	misc_RNA	NPPA-AS1_2	NA	0	-6.05392717347678	FALSE	-0.152887514971211	-1.77178663803609	0.0770334299130336	NA	-5.12896206190441	0.195218323272989	1.21646857861348	0.224395419341199	NA	-4.96138680449924	NA	NA	NA	NA	NA	NA	NA
1120	ENSG00000175206.10	ENSG00000175206	protein_coding	NPPA	4878	0.623993959637011	-0.872080538889743	TRUE	-0.297443494193335	-2.36319856505691	0.018496186130946	0.0263421851083992	-3.92467185927042	0.685738160681379	3.06481610828305	0.00229883282573669	0.0193829447702111	-1.55554608273747	-0.133833635172003	-1.21034703365552	-1.44389480494996	0.149487135560498	0.174644562127127	-1.44134537036624	Not DEG
108	ENSG00000275915.1	ENSG00000275915	misc_RNA	NPPA-AS1_3	NA	0	-6.05392717347678	FALSE	-0.152887514971211	-1.77178663803609	0.0770334299130336	NA	-5.12896206190441	0.195218323272989	1.21646857861348	0.224395419341199	NA	-4.96138680449924	NA	NA	NA	NA	NA	NA	NA
694	ENSG00000120937.8	ENSG00000120937	protein_coding	NPPB	4879	0.0660365585852435	-4.47541759368788	FALSE	0.271340537781537	1.45967347097181	0.14500210558174	NA	-5.22929928607598	0.277432026391879	0.755363784381134	0.45039571642341	NA	-5.04852918179633	NA	NA	NA	NA	NA	NA	NA
2637	ENSG00000224904.1	ENSG00000224904	processed_pseudogene	RP5-934G17.6	NA	0.00195188698378477	-5.83092047804715	FALSE	0.0902223254594265	0.710108850443164	0.477964676740187	NA	-6.33665131226197	0.0198143065488201	0.0834233692766255	0.933549168919084	NA	-5.53944027215253	NA	NA	NA	NA	NA	NA	NA
120	ENSG00000199347.1	ENSG00000199347	snRNA	RNU5E-1	26829	16.7936695362348	0.45109091808266	TRUE	-0.202795812972919	-1.22210966395413	0.222236740127131	0.260091736965559	-6.12040361758792	0.119752728335546	0.467854636052208	0.640097736313495	0.794442218346259	-5.77075117381052	-0.410146775477611	0.978204190531985	-4.09155231611299	5.09851002891355e-05	8.44676196305572e-05	-4.05106472543819	LIV DEG
120	ENSG00000201801.1	ENSG00000201801	snRNA	RNU5E-4P	100873829	2.92238057537249	-2.11529474919317	FALSE	-0.768620405453672	-4.40150536744679	1.31279671403787e-05	NA	2.84224325568341	-0.552454083860299	-1.78199445048321	0.0753727988580468	NA	-4.13913535081749	NA	NA	NA	NA	NA	NA	NA
3281	ENSG00000116685.15	ENSG00000116685	protein_coding	KIAA2013	90231	4.50062460840073	3.83453069690621	TRUE	0.0279411242184067	0.643026357567524	0.520499089387616	0.56297143187254	-7.20770596292733	-0.235605613206896	-4.62643857024568	4.7743700814516e-06	0.000159812973216944	3.73185073173325	0.00366765860281607	3.51757974589187	0.170080778689744	0.86502794279485	0.880493038925739	0.169977358533034	Not DEG
5320	ENSG00000083444.16	ENSG00000083444	protein_coding	PLOD1	5351	6.62140014243409	5.03503570047916	TRUE	0.649466078625514	11.3161571005198	1.29708681925717e-26	1.65400070291654e-25	49.3878150461773	-0.210344584970511	-3.40218951141187	0.000723518408944632	0.00805580628485457	-1.15738531061171	0.4428123918138	4.70856317496983	10.4639512520688	5.09458244031779e-23	2.77286266908869e-22	9.8797776533542	PM DEG
4973	ENSG00000116688.16	ENSG00000116688	protein_coding	MFN2	9927	31.3211954115628	7.25588461465547	TRUE	-0.161684787028015	-5.11798477776054	4.39785699301257e-07	1.02621514104546e-06	4.72747383560552	-0.0212129342155663	-0.587527147314003	0.557121890777748	0.735909153658754	-7.27946830107245	-0.0935092831677039	6.93974848399699	-5.64587647954392	3.01691874550475e-08	6.37288000966561e-08	-5.54045203037509	LIV DEG
93	ENSG00000270914.1	ENSG00000270914	processed_pseudogene	RP5-1077B9.5	NA	0.121545938082041	-5.59438608193982	FALSE	-0.304200699807071	-2.03621932549342	0.0422500118606509	NA	-4.49525028316846	-0.0162113436870129	-0.0571323818533675	0.954463162731636	NA	-5.47787775548528	NA	NA	NA	NA	NA	NA	NA
2821	ENSG00000116691.10	ENSG00000116691	protein_coding	MIIP	60672	2.89073981588826	2.92682500471034	TRUE	-0.0588564271568434	-0.900493283317305	0.368287365804844	0.412184912898184	-6.86118962635316	-0.0156702863279503	-0.225370421591308	0.821785613057566	0.907464108439484	-6.32498908902887	-0.0259697241657316	2.60727637300903	-0.75120370695947	0.4529769052643	0.489444905628184	-0.750461330162538	Not DEG
113	ENSG00000202461.1	ENSG00000202461	misc_RNA	Y_RNA	NA	0.00962612645757069	-5.99928331480272	FALSE	-0.189795739829649	-1.98876707096623	0.0472665650479721	NA	-4.72028961135443	0.044151181904909	0.244117535210829	0.807242549515818	NA	-5.56371031187329	NA	NA	NA	NA	NA	NA	NA
65	ENSG00000276869.1	ENSG00000276869	miRNA	MIR6729	102466982	0	-6.05392717347678	FALSE	-0.152887514971211	-1.77178663803609	0.0770334299130336	NA	-5.12896206190441	0.195218323272989	1.21646857861348	0.224395419341199	NA	-4.96138680449924	NA	NA	NA	NA	NA	NA	NA
275	ENSG00000243539.3	ENSG00000243539	misc_RNA	RN7SL649P	106481100	0.00123616336604906	-6.04185581942544	FALSE	-0.174386046661496	-1.91940798180967	0.0554963510179493	NA	-4.86032275034931	0.135377767995885	0.809111751678571	0.418845782956043	NA	-5.31511585457076	NA	NA	NA	NA	NA	NA	NA
3738	ENSG00000120949.14	ENSG00000120949	protein_coding	TNFRSF8	943	0.0220958042100427	-3.94201397738863	FALSE	0.142338281676333	0.68690166129754	0.492460255517147	NA	-6.02738513177534	0.196648604439635	0.499498286466116	0.617653862015713	NA	-5.16747736629968	NA	NA	NA	NA	NA	NA	NA
104	ENSG00000201135.1	ENSG00000201135	snRNA	RNU6-777P	106481426	0	-6.05392717347678	FALSE	-0.152887514971211	-1.77178663803609	0.0770334299130336	NA	-5.12896206190441	0.195218323272989	1.21646857861348	0.224395419341199	NA	-4.96138680449924	NA	NA	NA	NA	NA	NA	NA
255	ENSG00000227875.2	ENSG00000227875	processed_pseudogene	RPL23AP89	106480336	0.000308246987003002	-6.05085554072345	FALSE	-0.1565105323545	-1.7995254493321	0.0725328857171168	NA	-5.07976259255739	0.19996898886336	1.2434403513178	0.214303551803157	NA	-4.9322174207148	NA	NA	NA	NA	NA	NA	NA
3826	ENSG00000028137.17	ENSG00000028137	protein_coding	TNFRSF1B	7133	1.67679334014579	2.41298609850737	TRUE	0.970643389171329	9.56253027389022	5.05796562286773e-20	3.55367860351268e-19	34.6524980116145	0.280085933079394	2.30459957742038	0.0216086044975247	0.0948993207691789	-3.72658468778991	0.734070850228898	2.09103548701106	9.92619898118209	4.54791606340956e-21	2.19875226886851e-20	9.41914140424491	PM DEG
61	ENSG00000263676.1	ENSG00000263676	miRNA	MIR4632	100616438	0.253056617525759	-5.46848288402678	FALSE	0.148620354326293	0.920887303127301	0.35754932251222	NA	-6.05386950270349	-0.413112016879028	-1.46291424409158	0.144135582375694	NA	-4.58138023151368	NA	NA	NA	NA	NA	NA	NA
316	ENSG00000225196.2	ENSG00000225196	processed_pseudogene	RP5-1118D24.2	NA	0.00240045020748308	-6.03099751630776	FALSE	-0.108797175737468	-1.17964880811481	0.238695787507817	NA	-5.97845894235874	0.176178732215339	1.01378998505223	0.311186123615593	NA	-5.15081075361812	NA	NA	NA	NA	NA	NA	NA
124	ENSG00000252969.1	ENSG00000252969	snoRNA	SNORA70	26778	0.0023678541583949	-6.0387841866721	FALSE	-0.122040480948995	-1.35439837775	0.176215487102844	NA	-5.76234003690654	0.229622057886562	1.35594491621419	0.175744762977047	NA	-4.80243317406378	NA	NA	NA	NA	NA	NA	NA
20023	ENSG00000048707.13	ENSG00000048707	protein_coding	VPS13D	55187	14.6129687259727	8.14384662410057	TRUE	0.38864234555133	12.3775124900441	6.48621577617581e-31	1.21322630190097e-29	58.7077952184861	-0.0126085534253977	-0.285257342557639	0.775568206082828	0.882152018908663	-7.69589141272427	0.329450750123794	7.83328374716148	16.1808766142733	4.55493425472803e-46	1.36679615258032e-44	14.2488853603466	PM DEG
152	ENSG00000239149.1	ENSG00000239149	snoRNA	SNORA59A	677885	5.6247017771505	-0.333403403310165	TRUE	-0.239659323917815	-2.61602291722525	0.00916258600733753	0.0135928826777858	-3.36949673450529	-0.208721067961535	-1.45835936691729	0.145385789508099	0.337648081792055	-4.77690807687597	-0.165926393284586	-0.289570277989151	-3.40552182732174	0.00071269498371533	0.00107330892194634	-3.38464833674162	LIV DEG
438	ENSG00000229484.1	ENSG00000229484	lincRNA	RP5-888M10.2	NA	0.344868548737032	-3.03645699189401	FALSE	0.761001965298263	4.40194653947913	1.31022840798823e-05	NA	2.88274937783648	0.140663031591469	0.414154377599095	0.678943302521213	NA	-5.25317518684297	NA	NA	NA	NA	NA	NA	NA
3036	ENSG00000162496.8	ENSG00000162496	protein_coding	DHRS3	9249	4.11415590993591	3.57918046519876	TRUE	0.244119078130717	4.47705760769201	9.36494895402809e-06	1.92569493703795e-05	2.43310247753677	-0.293108027203341	-3.67294636996628	0.000266322660855995	0.00372376463344916	0.0206153738962005	0.132449137407807	3.31903170033139	3.33084228502511	0.000940126257517132	0.00139993334581755	3.30785752295606	PM DEG
101	ENSG00000221340.1	ENSG00000221340	snRNA	RNU6ATAC18P	106479551	0.732803185997183	-3.86872178083344	FALSE	0.161001449237147	0.921366879062585	0.357299214190131	NA	-5.84009256805757	-0.442203694388641	-1.27476364942849	0.20300046962153	NA	-4.65602178680218	NA	NA	NA	NA	NA	NA	NA
67	ENSG00000276830.1	ENSG00000276830	miRNA	MIR6730	102466722	0.702536107514931	-4.49113247187035	FALSE	-0.0646318375024818	-0.330054224340141	0.741495971416886	NA	-6.19438661819097	0.0102694275236081	0.0265624971763138	0.978819560937341	NA	-5.24655841656576	NA	NA	NA	NA	NA	NA	NA
345	ENSG00000272482.1	ENSG00000272482	lincRNA	RP11-474O21.5	NA	0.492287306192683	-2.71594250477606	FALSE	0.289370962827135	1.94961936752376	0.0517750470925972	NA	-4.54179270003154	-0.504865799714822	-1.74802528665823	0.0810894988403849	NA	-4.16687950536668	NA	NA	NA	NA	NA	NA	NA
1575	ENSG00000204518.2	ENSG00000204518	protein_coding	AADACL4	343066	0.00314182684116022	-5.80791298961098	FALSE	-0.0350600775541976	-0.277308596548182	0.78165673003584	NA	-6.5518110568164	0.28154374556944	1.16063588644952	0.246358336987293	NA	-4.96665802558315	NA	NA	NA	NA	NA	NA	NA
112	ENSG00000226166.2	ENSG00000226166	processed_pseudogene	RP11-474O21.2	NA	0.00288818212481226	-6.03549737695677	FALSE	-0.125172292338435	-1.41883145356834	0.156565530050165	NA	-5.67839919287346	0.223962158950057	1.36998857737722	0.171321409699083	NA	-4.78571565631132	NA	NA	NA	NA	NA	NA	NA
4049	ENSG00000188984.11	ENSG00000188984	protein_coding	AADACL3	126767	0.00148447078812253	-5.84978690287992	FALSE	-0.309520715708583	-2.48848528906786	0.0131502894473942	NA	-3.58598084102141	0.240029707183518	1.01504783314364	0.310586790195605	NA	-5.11297709184798	NA	NA	NA	NA	NA	NA	NA
4118	ENSG00000157330.9	ENSG00000157330	protein_coding	C1orf158	NA	0.0103669466530174	-4.97741878795052	FALSE	0.316040243884702	1.38929996912768	0.165354312124154	NA	-5.35483444726616	0.368820527477853	0.872846293737703	0.383176798857313	NA	-5.0152812691627	NA	NA	NA	NA	NA	NA	NA
1786	ENSG00000116726.4	ENSG00000116726	protein_coding	PRAMEF12	390999	0.000588345368667191	-6.01019874222702	FALSE	-0.146024080458532	-1.54125521360337	0.12388154684723	NA	-5.49574613907716	0.21555046924467	1.21965595972796	0.223185365925876	NA	-4.94968264730943	NA	NA	NA	NA	NA	NA	NA
2439	ENSG00000116721.9	ENSG00000116721	protein_coding	PRAMEF1	65121	0.000194754063414163	-6.03170017150037	FALSE	-0.150473047022787	-1.6647080045622	0.0965917936757703	NA	-5.30425324511577	0.224831532582975	1.35023783851714	0.177566546524063	NA	-4.80782676485024	NA	NA	NA	NA	NA	NA	NA
378	ENSG00000228338.1	ENSG00000228338	lincRNA	RP5-845O24.8	NA	0.000967149450790539	-6.0432840473211	FALSE	-0.149717935153297	-1.670473891917	0.0954457515997814	NA	-5.2968145438418	0.204138599588053	1.24239625187828	0.214688004899911	NA	-4.93161076015573	NA	NA	NA	NA	NA	NA	NA
1845	ENSG00000239810.3	ENSG00000239810	protein_coding	PRAMEF11	440560	0.000411505837220998	-6.03679083560195	FALSE	-0.179048482042455	-1.95409508288043	0.0512419743740788	NA	-4.79328124689608	0.19535285595267	1.16916075628708	0.242910514584816	NA	-5.00633381601444	NA	NA	NA	NA	NA	NA	NA
1417	ENSG00000231103.2	ENSG00000231103	unprocessed_pseudogene	PRAMEF30P	441870	0.000291386218903599	-6.04164064246344	FALSE	-0.152713637664065	-1.70250580409669	0.0892764659006234	NA	-5.24449021349645	0.258178317928203	1.56513544064205	0.118200360483178	NA	-4.54067656873092	NA	NA	NA	NA	NA	NA	NA
1108	ENSG00000179172.9	ENSG00000179172	protein_coding	HNRNPCL1	343069	0.00736564518770308	-5.62575513885066	FALSE	-0.2110534677998	-1.54520419259024	0.122923789520142	NA	-5.35623582734777	-0.326899490626484	-1.21823487045572	0.223724286728503	NA	-4.85593483090108	NA	NA	NA	NA	NA	NA	NA
1642	ENSG00000120952.4	ENSG00000120952	protein_coding	PRAMEF2	65122	0.000517706884440971	-6.03812326241273	FALSE	-0.13614980075397	-1.4552286247234	0.146227798656083	NA	-5.62497889221706	0.164675764313271	0.96059149441909	0.337234042279309	NA	-5.19905038641066	NA	NA	NA	NA	NA	NA	NA
1828	ENSG00000243073.3	ENSG00000243073	protein_coding	PRAMEF4	400735	0.000244149771513805	-6.0385690097101	FALSE	-0.158124479540196	-1.76092035582037	0.078857566743568	NA	-5.14483806214317	0.228390251182423	1.38497482712852	0.166693948751235	NA	-4.76932529267088	NA	NA	NA	NA	NA	NA	NA
1525	ENSG00000187545.5	ENSG00000187545	protein_coding	PRAMEF10	343071	0.000235698327805192	-6.04234329765605	FALSE	-0.102734027961423	-1.12823034899461	0.259758795902331	NA	-6.03947011211737	0.243055209878833	1.43844956294793	0.150948534854093	NA	-4.70402738119835	NA	NA	NA	NA	NA	NA	NA
1660	ENSG00000204510.5	ENSG00000204510	protein_coding	PRAMEF7	441871	0.000120058046027125	-6.04234329765605	FALSE	-0.193710569940153	-2.1600707179478	0.0312373947529915	NA	-4.37970435723184	0.109389768151735	0.643842742597157	0.519980349744243	NA	-5.42102924240192	NA	NA	NA	NA	NA	NA	NA
107	ENSG00000207434.1	ENSG00000207434	snRNA	RNU6-1072P	106480037	0	-6.05392717347678	FALSE	-0.152887514971211	-1.77178663803609	0.0770334299130336	NA	-5.12896206190441	0.195218323272989	1.21646857861348	0.224395419341199	NA	-4.96138680449924	NA	NA	NA	NA	NA	NA	NA
1139	ENSG00000234064.1	ENSG00000234064	unprocessed_pseudogene	PRAMEF29P	729356	4.64972306131072e-05	-6.05085554072345	FALSE	-0.147826040672457	-1.70307643522546	0.0891695554116829	NA	-5.24525915566233	0.190792684976172	1.18641325081083	0.236037312968576	NA	-4.99213198472872	NA	NA	NA	NA	NA	NA	NA
1784	ENSG00000232423.6	ENSG00000232423	protein_coding	PRAMEF6	440561	0.000200584394886163	-6.04471227521678	FALSE	-0.154216016366525	-1.71810024513852	0.0863917923355691	NA	-5.21807011359724	0.212982655866654	1.28821910489154	0.198281109336079	NA	-4.88273307766425	NA	NA	NA	NA	NA	NA	NA
1450	ENSG00000274178.2	ENSG00000274178	unprocessed_pseudogene	PRAMEF28	NA	7.22324685549959e-05	-6.04778390797011	FALSE	-0.162287223832274	-1.86765747306397	0.0623893061439568	NA	-4.95635333741495	0.209112385997708	1.30285508023113	0.193239634129118	NA	-4.86661342277982	NA	NA	NA	NA	NA	NA	NA
1863	ENSG00000274764.5	ENSG00000274764	protein_coding	PRAMEF27	101929983	0	-6.05392717347678	FALSE	-0.152887514971211	-1.77178663803609	0.0770334299130336	NA	-5.12896206190441	0.195218323272989	1.21646857861348	0.224395419341199	NA	-4.96138680449924	NA	NA	NA	NA	NA	NA	NA
2013	ENSG00000229571.6	ENSG00000229571	protein_coding	PRAMEF25	441873	0.000236388104880418	-6.04021241456777	FALSE	-0.149176144964778	-1.6494981694665	0.0996679649375752	NA	-5.33155587403832	0.227772647297271	1.36693772149943	0.172275162396273	NA	-4.79123093611241	NA	NA	NA	NA	NA	NA	NA
1148	ENSG00000277058.2	ENSG00000277058	protein_coding	HNRNPCL3	649330	0.00275197097064485	-5.88749148474897	FALSE	-0.124874652397806	-1.10767271032777	0.268530912877162	NA	-6.01528510341348	0.299031928055877	1.42295672080085	0.15538863128103	NA	-4.69524220076685	NA	NA	NA	NA	NA	NA	NA
1447	ENSG00000277862.1	ENSG00000277862	unprocessed_pseudogene	PRAMEF34P	649324	0	-6.05392717347678	FALSE	-0.152887514971211	-1.77178663803609	0.0770334299130336	NA	-5.12896206190441	0.195218323272989	1.21646857861348	0.224395419341199	NA	-4.96138680449924	NA	NA	NA	NA	NA	NA	NA
891	ENSG00000236179.1	ENSG00000236179	unprocessed_pseudogene	PRAMEF35P	100419649	0.000191665848473601	-6.04778390797011	FALSE	-0.147475204070967	-1.66175945753727	0.097182106400779	NA	-5.31227420417564	0.160497162614989	0.98205684043999	0.326559219556656	NA	-5.18298606363653	NA	NA	NA	NA	NA	NA	NA
1148	ENSG00000275774.2	ENSG00000275774	protein_coding	HNRNPCL2	440563	0.0138175268400549	-5.30333064701968	FALSE	-0.291086903848094	-1.88843731275143	0.0595406061641067	NA	-4.67953312273874	0.29577988383233	0.995594781479571	0.319941234938839	NA	-4.99888112216733	NA	NA	NA	NA	NA	NA	NA
1452	ENSG00000229978.1	ENSG00000229978	transcribed_unprocessed_pseudogene	PRAMEF36P	645354	0	-6.05392717347678	FALSE	-0.152887514971211	-1.77178663803609	0.0770334299130336	NA	-5.12896206190441	0.195218323272989	1.21646857861348	0.224395419341199	NA	-4.96138680449924	NA	NA	NA	NA	NA	NA	NA
384	ENSG00000233336.1	ENSG00000233336	lincRNA	RP13-221M14.2	NA	0	-6.05392717347678	FALSE	-0.152887514971211	-1.77178663803609	0.0770334299130336	NA	-5.12896206190441	0.195218323272989	1.21646857861348	0.224395419341199	NA	-4.96138680449924	NA	NA	NA	NA	NA	NA	NA
1863	ENSG00000280267.4	ENSG00000280267	protein_coding	PRAMEF26	645359	0	-6.05392717347678	FALSE	-0.152887514971211	-1.77178663803609	0.0770334299130336	NA	-5.12896206190441	0.195218323272989	1.21646857861348	0.224395419341199	NA	-4.96138680449924	NA	NA	NA	NA	NA	NA	NA
882	ENSG00000179412.10	ENSG00000179412	protein_coding	HNRNPCL4	101060301	0	-6.05392717347678	FALSE	-0.152887514971211	-1.77178663803609	0.0770334299130336	NA	-5.12896206190441	0.195218323272989	1.21646857861348	0.224395419341199	NA	-4.96138680449924	NA	NA	NA	NA	NA	NA	NA
1863	ENSG00000204505.4	ENSG00000204505	protein_coding	PRAMEF9	343070	0	-6.05392717347678	FALSE	-0.152887514971211	-1.77178663803609	0.0770334299130336	NA	-5.12896206190441	0.195218323272989	1.21646857861348	0.224395419341199	NA	-4.96138680449924	NA	NA	NA	NA	NA	NA	NA
1035	ENSG00000279169.1	ENSG00000279169	unprocessed_pseudogene	PRAMEF13	400736	4.63613110066083e-05	-6.05085554072345	FALSE	-0.151765392660691	-1.74901816044684	0.0808958906933549	NA	-5.16817083781295	0.228738726996936	1.41747527851117	0.156983154050202	NA	-4.73214347225041	NA	NA	NA	NA	NA	NA	NA
2104	ENSG00000279804.1	ENSG00000279804	protein_coding	PRAMEF18	391003	0.000167553864476751	-6.03927166490271	FALSE	-0.197016403658037	-2.21305623357691	0.0273405085379847	NA	-4.26789863235226	0.192355611009265	1.15993828581217	0.246641991762645	NA	-5.01761895708278	NA	NA	NA	NA	NA	NA	NA
1371	ENSG00000250894.1	ENSG00000250894	unprocessed_pseudogene	PRAMEF31P	100129611	0.0020128075858313	-5.95552462822872	FALSE	-0.28105283564501	-2.75041356393569	0.00616578066011478	NA	-2.94687883900664	0.150941477018897	0.7808166964575	0.435289492914109	NA	-5.31697044065167	NA	NA	NA	NA	NA	NA	NA
1720	ENSG00000270601.4	ENSG00000270601	protein_coding	PRAMEF5	343068	0.000171245989650319	-6.04541493040938	FALSE	-0.160771915639016	-1.7943751273661	0.0733517918654359	NA	-5.08781798655894	0.19857011713738	1.20127187385326	0.230229351400019	NA	-4.97531164855995	NA	NA	NA	NA	NA	NA	NA
1068	ENSG00000231219.1	ENSG00000231219	unprocessed_pseudogene	PRAMEF32P	650236	0.000131342767654247	-6.04471227521678	FALSE	-0.160791458648772	-1.83233798164342	0.0674902467748312	NA	-5.02065243640859	0.229896283051324	1.40200259279326	0.161551199963092	NA	-4.74956945600164	NA	NA	NA	NA	NA	NA	NA
107	ENSG00000207511.1	ENSG00000207511	snRNA	RNU6-443P	106481318	0.00145439381744947	-6.04635568007444	FALSE	-0.169051801404957	-1.92502073967533	0.0547885638504409	NA	-4.84941386025725	0.219573371959287	1.33123721278902	0.183733491597004	NA	-4.8338117625543	NA	NA	NA	NA	NA	NA	NA
1937	ENSG00000182330.10	ENSG00000182330	protein_coding	PRAMEF8	391002	0.000153746478380877	-6.0387841866721	FALSE	-0.19311041072341	-2.15802480947328	0.0313969945770862	NA	-4.38257865532294	0.147823408937974	0.872575909553386	0.38332406529473	NA	-5.27000743113093	NA	NA	NA	NA	NA	NA	NA
1960	ENSG00000204501.6	ENSG00000204501	protein_coding	PRAMEF15	653619	0.000266871739454154	-6.03714078181443	FALSE	-0.159847733485258	-1.75136797736339	0.080490106101762	NA	-5.16070955463911	0.255687201258696	1.54333005926738	0.123399910439818	NA	-4.56877096061582	NA	NA	NA	NA	NA	NA	NA
1425	ENSG00000237700.1	ENSG00000237700	unitary_pseudogene	PRAMEF33P	NA	0.000129008687490683	-6.0385690097101	FALSE	-0.149843471754466	-1.7060258321034	0.08861861958288	NA	-5.23582459781622	0.211823738735683	1.29644056379022	0.195437415317935	NA	-4.8717621637972	NA	NA	NA	NA	NA	NA	NA
384	ENSG00000228229.2	ENSG00000228229	lincRNA	RP11-219C24.10	NA	0	-6.05392717347678	FALSE	-0.152887514971211	-1.77178663803609	0.0770334299130336	NA	-5.12896206190441	0.195218323272989	1.21646857861348	0.224395419341199	NA	-4.96138680449924	NA	NA	NA	NA	NA	NA	NA
2301	ENSG00000204481.7	ENSG00000204481	protein_coding	PRAMEF14	729528	0.000120227847484436	-6.04164064246344	FALSE	-0.161316439256364	-1.82660196718109	0.0683502844872966	NA	-5.0289026658128	0.191060538705078	1.16389543544765	0.245035995404312	NA	-5.01315417826059	NA	NA	NA	NA	NA	NA	NA
1233	ENSG00000204480.7	ENSG00000204480	protein_coding	PRAMEF19	645414	0.000616806631866284	-6.00949608703441	FALSE	-0.245941741577997	-2.67040916738925	0.00782034705872046	NA	-3.17700840241569	0.149549751078701	0.865006682091578	0.387460792283928	NA	-5.26861555267082	NA	NA	NA	NA	NA	NA	NA
1578	ENSG00000204479.4	ENSG00000204479	protein_coding	PRAMEF17	391004	0.000460833692813733	-6.03784343700704	FALSE	-0.166804607606729	-1.8136587060842	0.0703241805000645	NA	-5.05405542155153	0.269347048232772	1.60516756518067	0.109104835402635	NA	-4.48482075233836	NA	NA	NA	NA	NA	NA	NA
1597	ENSG00000204478.9	ENSG00000204478	protein_coding	PRAMEF20	645425	0.000457002876016592	-6.03517190285345	FALSE	-0.183228639193257	-1.97284711352235	0.0490583889873464	NA	-4.75746384718712	0.22682837401004	1.33686556917139	0.181890360688052	NA	-4.82370638146098	NA	NA	NA	NA	NA	NA	NA
2209	ENSG00000162494.5	ENSG00000162494	protein_coding	LRRC38	126755	0.215551882283853	-1.55680187773149	FALSE	-0.098131391015891	-0.782818147739442	0.434101137751021	NA	-6.30414381816605	-0.563984628708472	-2.42986791570031	0.0154645394176754	NA	-3.05600863087278	NA	NA	NA	NA	NA	NA	NA
477	ENSG00000259961.1	ENSG00000259961	antisense	RP4-597A16.2	NA	0.120663708175171	-4.26837096285243	FALSE	-0.676243183876296	-3.89502968175541	0.0001114039877879	NA	0.934729867355225	-0.101371293407502	-0.301228378301813	0.763368857931079	NA	-5.26751124569805	NA	NA	NA	NA	NA	NA	NA
371	ENSG00000215909.3	ENSG00000215909	processed_pseudogene	BRWD1P1	106481724	0.00957272755760754	-5.86645461619577	FALSE	-0.282859483938803	-2.48615653909779	0.0132355861428057	NA	-3.59481526026673	0.0798066627461792	0.36212551926257	0.717415236576901	NA	-5.50700370279983	NA	NA	NA	NA	NA	NA	NA
3707	ENSG00000162493.16	ENSG00000162493	protein_coding	PDPN	10630	1.68859611014131	2.51565499572316	TRUE	0.305896177234024	4.07845146817019	5.26751507756599e-05	0.000100882021968051	0.951724230315211	-0.200061646076179	-1.74243156705104	0.0820638884195792	0.23249786520908	-4.82661605298495	0.243612623541476	2.20085619518577	4.34836462299341	1.68918494821749e-05	2.91431549877874e-05	4.30245170886623	PM DEG
101	ENSG00000222952.1	ENSG00000222952	rRNA	RNA5SP41	100873280	0.0197202309168032	-5.9622085448007	FALSE	-0.278257044079051	-2.73032055439179	0.00654854581536414	NA	-3.00437035217248	0.173237107660273	0.886096653103575	0.376002556855162	NA	-5.24647363860703	NA	NA	NA	NA	NA	NA	NA
379	ENSG00000237445.2	ENSG00000237445	lincRNA	CTA-520D8.2	NA	0.0106550644453863	-5.87438288241706	FALSE	-0.23029860754494	-1.96104031055327	0.0504239032065129	NA	-4.73479917316033	0.000170292943014736	0.000749411739892088	0.9994023627181	NA	-5.56113124875594	NA	NA	NA	NA	NA	NA	NA
130	ENSG00000253085.1	ENSG00000253085	scaRNA	SCARNA11	677780	0.303753580688222	-4.55781206818441	FALSE	-0.286345044990318	-1.61446824332149	0.107051010016665	NA	-4.99912728128773	-0.196798419149944	-0.54821322135164	0.583796577150222	NA	-5.14864500284432	NA	NA	NA	NA	NA	NA	NA
10923	ENSG00000116731.22	ENSG00000116731	protein_coding	PRDM2	7799	12.6085099619901	6.99335871787123	TRUE	0.435144058869072	9.4721193503642	1.05733041609373e-19	7.20612917282953e-19	33.2942398241478	-0.159563721122915	-3.09570186339139	0.00207653225140207	0.0180629275404649	-2.64631290479386	0.35672272491307	6.6481611226159	12.6075412900154	2.6253217662396e-31	2.54589136766444e-30	11.6385198210347	PM DEG
13841	ENSG00000189337.16	ENSG00000189337	protein_coding	KAZN	23254	4.65827977518085	5.96217314849274	TRUE	0.203157447673646	4.81449436210921	1.95337556172905e-06	4.29872672509914e-06	3.53847218050944	-0.151762264280873	-2.90223679531994	0.00387293333761523	0.0280684839867249	-2.89465869372821	0.161076822624807	5.63886829256815	5.67466462051191	2.67048024924981e-08	5.66096807686848e-08	5.56177266649919	PM DEG
103	ENSG00000252151.1	ENSG00000252151	snRNA	RNU6-1265P	106481579	0.00230003268953401	-6.04021241456777	FALSE	-0.185120071210496	-2.13228674874541	0.0334654965424117	NA	-4.43878746843985	0.147387909931424	0.923145792408965	0.35638813938564	NA	-5.2289844787424	NA	NA	NA	NA	NA	NA	NA
282	ENSG00000231606.1	ENSG00000231606	lincRNA	RP11-344F13.1	NA	0.0875453773252304	-5.0695200003012	FALSE	-0.485036108033648	-2.67059366466272	0.00781611154267493	NA	-2.92544327829941	-0.13737884202248	-0.378044035546945	0.705562519368716	NA	-5.26646783818038	NA	NA	NA	NA	NA	NA	NA
764	ENSG00000234593.2	ENSG00000234593	lincRNA	RP4-704D23.1	NA	0.023235243867037	-5.38225541689243	FALSE	-0.305229325918586	-1.78870085422826	0.0742627726174141	NA	-4.88182552518687	0.209270045398321	0.656781885099065	0.511631252351185	NA	-5.25108105416504	NA	NA	NA	NA	NA	NA	NA
326	ENSG00000235829.1	ENSG00000235829	processed_pseudogene	TBCAP2	494541	0.0119459760289854	-5.88995371390561	FALSE	-0.137867715934401	-1.21200083109469	0.226079275560104	NA	-5.89293348980248	-0.0917994649664729	-0.428995503349745	0.668116105111195	NA	-5.48290781796566	NA	NA	NA	NA	NA	NA	NA
7100	ENSG00000175147.11	ENSG00000175147	antisense	TMEM51-AS1	200197	0.367158125096317	1.29973605444926	TRUE	0.0496976034015751	0.691401724167512	0.489631093982663	0.532760771246437	-6.76621723730342	-0.0031187361960172	-0.024840457472999	0.980192390436278	0.991061034253189	-6.04555578880918	0.226855095692015	1.06683553657023	4.40933811802418	1.32362859819906e-05	2.3055071831605e-05	4.35616194888274	PM DEG
2240	ENSG00000171729.13	ENSG00000171729	protein_coding	TMEM51	55092	0.902672357873206	0.925991626847369	TRUE	0.0713147376580978	0.986680288663319	0.324272273424927	0.36712562758142	-6.4622174934725	-0.258546559260042	-2.35863271461286	0.0187363073669556	0.0858903394102796	-3.37518912552019	0.0349352748908284	0.597688425555963	0.698194299131723	0.48546386821372	0.521474146705915	0.697541674501356	Not DEG
559	ENSG00000204464.7	ENSG00000204464	lincRNA	C1orf195	NA	0.0595580869276871	-4.86935608779963	FALSE	-0.336328734785546	-1.79463145503393	0.0733108569246318	NA	-4.74723159442174	0.274197313643381	0.730305943064548	0.465554180593365	NA	-5.09505639666986	NA	NA	NA	NA	NA	NA	NA
710	ENSG00000215720.4	ENSG00000215720	processed_pseudogene	RP1-21O18.3	NA	0.0841134666715671	-4.21168386889479	FALSE	-0.640398069268248	-3.33437345883297	0.00091780054853131	NA	-0.94285455340914	0.554922474207282	1.48355005234611	0.138574875379223	NA	-4.45055814815696	NA	NA	NA	NA	NA	NA	NA
966	ENSG00000278480.1	ENSG00000278480	processed_pseudogene	RP5-903E17.2	NA	0.0335863647481459	-4.78646440598991	FALSE	-0.419263963318101	-2.39664017868998	0.0169090749066841	NA	-3.52300969406843	-0.596946321934262	-1.71971074730947	0.0861200587028198	NA	-4.18098976499304	NA	NA	NA	NA	NA	NA	NA
12805	ENSG00000142621.19	ENSG00000142621	protein_coding	FHAD1	114827	0.218467163363116	1.22519837545614	TRUE	-0.172098882394685	-1.81043752239011	0.070822646164441	0.0920585609590629	-5.39003933977671	0.361268966249369	2.13638737003992	0.0331454417783934	0.126431990772072	-3.89961901712594	0.0713791703764424	0.904065492480454	1.07884518442484	0.281268863098263	0.315249021039783	1.07747332161663	Not DEG
3105	ENSG00000233485.1	ENSG00000233485	antisense	RP3-467K16.2	NA	0.0270700306542698	-3.80241841217605	FALSE	-0.509270542699824	-2.6111934986531	0.0092912127701511	NA	-2.98363834541229	0.448012188738846	1.13332018366116	0.257637151633358	NA	-4.77860669509431	NA	NA	NA	NA	NA	NA	NA
727	ENSG00000236045.1	ENSG00000236045	antisense	RP3-467K16.7	NA	0.0185080860926551	-5.44058243471397	FALSE	-0.0961003353392559	-0.614819153836358	0.538951303425929	NA	-6.2732727748989	0.0484449912087258	0.156011630593593	0.876088468678406	NA	-5.40677121942908	NA	NA	NA	NA	NA	NA	NA
5178	ENSG00000228140.1	ENSG00000228140	lincRNA	RP3-467K16.4	NA	0.184864460454208	-0.333244991319816	TRUE	-0.432503971763918	-3.7967475563163	0.000164442375849796	0.000299301252783485	0.26669681463485	0.0631785514500971	0.301259484684504	0.763345153885192	0.874451652674633	-5.71989614061611	-0.0691145115810634	-0.643523733457236	-0.94049341606832	0.347422955328931	0.383338210859926	-0.939599651079521	Not DEG
2531	ENSG00000142634.12	ENSG00000142634	protein_coding	EFHD2	79180	10.4368163084403	4.45191586017635	TRUE	-0.00449244197780078	-0.0450858500847295	0.964056716616725	0.969879201066522	-7.54597763161423	-0.2636363557935	-1.94838427081312	0.0519427020136419	0.171587735961679	-4.85319159523918	0.0736797156274034	4.12256230885699	1.18645291380261	0.236162219225725	0.267758600406067	1.18463392096441	Not DEG
3486	ENSG00000162438.11	ENSG00000162438	protein_coding	CTRC	11330	0.0400564247303212	-3.20442173314343	FALSE	0.21829518839878	1.2964696633476	0.195406320265215	NA	-5.5352654024085	0.690569886015936	2.11346894640122	0.0350683475242869	NA	-3.61697140838254	NA	NA	NA	NA	NA	NA	NA
1519	ENSG00000142615.7	ENSG00000142615	protein_coding	CELA2A	63036	0.0019090193036924	-5.89005272176123	FALSE	0.0621601810247591	0.548030822041696	0.583913090444153	NA	-6.45816069401412	0.536233703083087	2.53462771727219	0.0115685906929647	NA	-2.82919690869374	NA	NA	NA	NA	NA	NA	NA
1457	ENSG00000215704.9	ENSG00000215704	protein_coding	CELA2B	51032	0.00591810314776268	-5.66107459197249	FALSE	-0.0486548722687547	-0.355706225598751	0.722209237303723	NA	-6.46459939601113	0.15145751070589	0.581331528109404	0.561285855170414	NA	-5.35060094777816	NA	NA	NA	NA	NA	NA	NA
5269	ENSG00000132906.17	ENSG00000132906	protein_coding	CASP9	842	2.64779493274485	3.76868288386723	TRUE	0.297080922358949	9.41846706297289	1.6340781149346e-19	1.09429954167272e-18	33.3696271708792	-0.0131517678431683	-0.272637082649449	0.785247707309424	0.887186302218071	-6.49176821999607	0.22511571437167	3.44218942047116	10.9032685572862	2.62140669046854e-24	1.56065310259458e-23	10.1728440393196	PM DEG
8563	ENSG00000116138.12	ENSG00000116138	protein_coding	DNAJC16	23341	6.03849304490894	5.66350643728237	TRUE	0.0931644803467805	3.84098406837609	0.000138148263204355	0.000253251863785799	-0.471273575159369	-0.142527258784499	-4.66263586992872	4.03659248950856e-06	0.000137954950105903	3.56817736607829	0.0978986381248441	5.3357225877689	6.20639005194312	1.26348666606469e-09	2.94849897748999e-09	6.07197238166096	PM DEG
140	ENSG00000251866.1	ENSG00000251866	scaRNA	SCARNA21	677763	1.68202553248399	-2.16490139278081	FALSE	-0.184472978174453	-1.62979515603038	0.103768850101289	NA	-5.15310358142754	-0.512833196020628	-2.40526714894773	0.0165324489204493	NA	-3.09341647688577	NA	NA	NA	NA	NA	NA	NA
346	ENSG00000272510.1	ENSG00000272510	antisense	RP4-680D5.8	NA	0.342617001241221	-3.21568227479626	FALSE	0.181685797139628	1.15139479598873	0.250115129291826	NA	-5.6901807962851	0.22171187427311	0.724021324345519	0.469400118595528	NA	-5.11968556843778	NA	NA	NA	NA	NA	NA	NA
2500	ENSG00000116771.5	ENSG00000116771	protein_coding	AGMAT	79814	1.21576599305679	1.45208557602402	TRUE	-0.714256424499253	-9.15232789586568	1.38109107444376e-18	8.53050559995846e-18	31.4752501316887	-0.293332754993472	-2.40639233272635	0.0164822226261397	0.0784082346876511	-3.35170072295585	-0.488430555290694	1.38303725133716	-10.6354268135092	5.67437722286916e-24	3.31171165947597e-23	-10.0973696224257	LIV DEG
2845	ENSG00000237301.1	ENSG00000237301	antisense	RP4-680D5.2	NA	0.171712569753568	-1.19223162588746	FALSE	-0.0602380935190064	-0.598575904291377	0.549724327287978	NA	-6.44170806653396	-0.0588670393725598	-0.311100072980748	0.755857596081041	NA	-5.54659139385294	NA	NA	NA	NA	NA	NA	NA
447	ENSG00000235084.3	ENSG00000235084	processed_pseudogene	CHCHD2P6	645317	0.660861765480861	-2.01366787304012	FALSE	-0.251657269415734	-1.94328748403591	0.0525371385258989	NA	-4.62338332662924	-0.404915620542299	-1.67429005035696	0.0947153220486487	NA	-4.30289224213265	NA	NA	NA	NA	NA	NA	NA
68	ENSG00000252417.1	ENSG00000252417	snRNA	RNU7-179P	106479092	0.0106051376797196	-6.01892616225641	FALSE	-0.182976754791721	-1.95861085597471	0.0507088089951334	NA	-4.78170784091517	0.122840970226252	0.698291337768262	0.485328139145568	NA	-5.38333563778056	NA	NA	NA	NA	NA	NA	NA
225	ENSG00000236500.1	ENSG00000236500	processed_pseudogene	RP4-680D5.4	NA	0.00899590208336237	-5.95577006051495	FALSE	-0.140563519988997	-1.35893776640874	0.174773407873268	NA	-5.73664959851021	0.239043509132265	1.2088086630185	0.227322635949776	NA	-4.95031466385459	NA	NA	NA	NA	NA	NA	NA
12136	ENSG00000197312.11	ENSG00000197312	protein_coding	DDI2	84301	4.96186127976852	5.89442824419796	TRUE	-0.0182170891039906	-0.700240703853502	0.484099721748532	0.527403935193645	-7.53420745922014	0.00135395158861264	0.0379247760415115	0.969763191817823	0.986124799216788	-7.0456609722643	0.028648343683835	5.90451784422726	1.66705009609276	0.0962964643317218	0.115230863153584	1.66307979229265	Not DEG
1854	ENSG00000215695.1	ENSG00000215695	protein_coding	RSC1A1	6248	0	-6.05392717347678	TRUE	-0.152887514971211	-1.77178663803609	0.0770334299130336	0.0977883114197555	-5.12896206190441	0.195218323272989	1.21646857861348	0.224395419341199	0.428785574578905	-4.96138680449924	0.13123273689183	3.78632750005117	6.65108618193704	1.01633682482554e-10	2.55323353519514e-10	6.46450091499146	PM DEG
256	ENSG00000271742.1	ENSG00000271742	lincRNA	RP4-680D5.9	NA	0.030081101960147	-5.71891037662758	FALSE	-0.275550992510711	-2.20127288324859	0.0281687207235651	NA	-4.1931389414834	0.384126232702361	1.59736490584375	0.110832679646838	NA	-4.44774988007712	NA	NA	NA	NA	NA	NA	NA
4122	ENSG00000116786.11	ENSG00000116786	protein_coding	PLEKHM2	23207	17.4867962782324	6.0138111546558	TRUE	0.357551567121189	5.60064096041201	3.51373713144584e-08	9.0605934928982e-08	7.39080839051084	-0.06817051314071	-1.0739784026107	0.283363932777856	0.495813570047166	-6.51446088573842	0.266273525861169	5.69672323173599	7.92930559480313	1.4109518903593e-14	4.52303217482939e-14	7.69536104797491	PM DEG
1533	ENSG00000237938.5	ENSG00000237938	antisense	RP11-288I21.1	NA	0.00519606481463827	-5.67971460429872	FALSE	-0.0302682342520572	-0.228306521223895	0.819500445382017	NA	-6.51503027064096	0.0838815970148109	0.341639275188782	0.732769667191448	NA	-5.45376348449871	NA	NA	NA	NA	NA	NA	NA
3195	ENSG00000162461.7	ENSG00000162461	protein_coding	SLC25A34	284723	0.915456710454896	1.33947360682433	TRUE	0.189283451246368	2.59962420155138	0.00960594522239703	0.0142157237621412	-3.7053364945095	0.149472093033455	1.28559084097603	0.199196563083328	0.410697690421355	-5.26610128654695	0.16925305367031	1.03647476005581	3.49317839994186	0.000527194936446468	0.000803173188509213	3.46654425696814	PM DEG
639	ENSG00000224459.1	ENSG00000224459	antisense	RP11-169K16.4	NA	0.0246343687530368	-5.40975238703187	FALSE	0.0138570052804429	0.0857594840381418	0.931691632141516	NA	-6.43075818232789	0.036394767975896	0.119580929333292	0.904864415599885	NA	-5.41340467417359	NA	NA	NA	NA	NA	NA	NA
1520	ENSG00000162460.6	ENSG00000162460	protein_coding	TMEM82	388595	0.00231127308624703	-5.92403443609897	FALSE	-0.154630033349867	-1.40079438960128	0.16189022610125	NA	-5.670936975184	0.0761802118005668	0.362397807384629	0.717211909934234	NA	-5.51512438748585	NA	NA	NA	NA	NA	NA	NA
4716	ENSG00000162458.12	ENSG00000162458	protein_coding	FBLIM1	54751	0.273109131504953	0.0427140232634511	TRUE	-0.114061660011198	-0.976003805853615	0.329530248250176	0.372652611414576	-6.33519202435032	0.0138215745045366	0.0699449137445051	0.944266201420717	0.972633727288697	-5.81698995683199	0.110659439867382	-0.29203908759982	1.25276024679145	0.21095284206668	0.24083354305185	1.25094966570171	Not DEG
490	ENSG00000224321.1	ENSG00000224321	processed_pseudogene	RPL12P14	729500	0.0469840342623621	-5.3247266485995	FALSE	-0.27829525156446	-1.82016642332298	0.0693259432276753	NA	-4.84756069103601	0.0132501714717924	0.0437691714908708	0.965106332071248	NA	-5.39637660520865	NA	NA	NA	NA	NA	NA	NA
2180	ENSG00000233954.6	ENSG00000233954	protein_coding	UQCRHL	440567	5.1089042146773	3.39810484900719	TRUE	-0.247080304130973	-4.7569776522467	2.56893726317793e-06	5.58430609877582e-06	3.69324041911374	-0.0465779373747203	-0.57045992431122	0.568628761729361	0.743791594285824	-6.31801535673542	-0.117217184565678	2.30312424630082	-3.0812289342006	0.00219975160573032	0.00316665287044883	-3.06184795166868	LIV DEG
438	ENSG00000178715.8	ENSG00000178715	processed_pseudogene	RP11-169K16.8	NA	0.0475702997782704	-5.21705978439518	FALSE	-0.554310587036525	-3.28785160021337	0.0010799436730785	NA	-1.20044177530624	0.327758318668854	0.989326081262211	0.322994657453448	NA	-4.98860737203861	NA	NA	NA	NA	NA	NA	NA
2473	ENSG00000179743.4	ENSG00000179743	antisense	FLJ37453	NA	1.83559645786123	2.07075381940794	TRUE	0.0489739003125563	0.926241865911794	0.354763085691432	0.398461007581749	-6.70089305406011	-0.0496800076979174	-0.641947267745454	0.521209313714984	0.708304941969582	-5.98449302613886	-0.0325664429425449	1.75962016900225	-1.0170195160268	0.309752259033086	0.34458505369091	-1.01574200623959	Not DEG
13294	ENSG00000065526.10	ENSG00000065526	protein_coding	SPEN	23013	12.2930107844965	7.26428087623995	TRUE	0.882156644563276	20.0913971150796	2.10003003876736e-66	1.64541242481939e-63	140.315850614959	-0.122599221311041	-2.69764111515776	0.00722542015514377	0.0435980734941099	-3.84353716302845	0.673165407677769	6.93861006917919	21.8184928707467	3.24798399589717e-72	1.3513487259853e-69	17.9716683565533	PM DEG
211	ENSG00000270620.1	ENSG00000270620	unprocessed_pseudogene	RP1-134O19.3	NA	0.0333165410023917	-5.72891280047094	FALSE	-0.353790734666203	-2.74494704632644	0.0062678630820599	NA	-2.90678308660385	-0.228070225211129	-0.901693604796069	0.367665145794397	NA	-5.17287210761812	NA	NA	NA	NA	NA	NA	NA
4240	ENSG00000116809.11	ENSG00000116809	protein_coding	ZBTB17	7709	4.14306599117257	4.0401028720386	TRUE	-0.143115486980136	-2.28473243403531	0.0227427526676498	0.0319831770713376	-4.85309744337815	-0.0971217801451408	-1.97014783521602	0.0493872627739923	0.165392994140226	-4.6818264626479	-0.1589239328724	3.72300427968364	-5.7884166139096	1.40410588311813e-08	3.03869468653203e-08	-5.67288732375169	LIV DEG
563	ENSG00000234607.2	ENSG00000234607	processed_pseudogene	RP11-5P18.1	NA	0.0908869401882248	-4.48248715524318	FALSE	-0.0147867250310062	-0.0825680396499275	0.934227757866157	NA	-6.29502349541284	0.539280828146275	1.53385490167221	0.125714386494387	NA	-4.41266886943679	NA	NA	NA	NA	NA	NA	NA
260	ENSG00000231353.1	ENSG00000231353	unprocessed_pseudogene	RP11-5P18.3	NA	1.5314529280355e-05	-6.05085554072345	FALSE	-0.150719563280953	-1.7815854622524	0.0754182026657434	NA	-5.11123953311094	0.194256317977011	1.23493642407399	0.217449342827057	NA	-4.94056482356424	NA	NA	NA	NA	NA	NA	NA
236	ENSG00000275503.1	ENSG00000275503	processed_pseudogene	RP11-5P18.11	NA	0.00039038350325103	-6.04778390797011	FALSE	-0.164801413423912	-1.9022306822133	0.0577100999932999	NA	-4.89266606456707	0.190861349016745	1.17923188470228	0.23888133769797	NA	-4.99930675896145	NA	NA	NA	NA	NA	NA	NA
962	ENSG00000224966.4	ENSG00000224966	unprocessed_pseudogene	TBC1D3P6	101928566	0.00199073406860837	-5.97810840302408	FALSE	-0.149191886242175	-1.44302748170518	0.149633210540949	NA	-5.63171744144387	0.0830706420992739	0.435839665539863	0.66314608625224	NA	-5.5001258851554	NA	NA	NA	NA	NA	NA	NA
3039	ENSG00000183888.4	ENSG00000183888	protein_coding	C1orf64	NA	1.53175914611037	2.08585897049491	TRUE	0.324785728091468	3.89749727595385	0.000110308278942148	0.000204376566913745	0.308203498331241	0.419605016834324	2.9157980316604	0.00371131386244267	0.0271953047315465	-2.14404415699349	0.269312166615856	1.75597911906267	4.73088306505363	3.05581378397652e-06	5.57112422822381e-06	4.66703225202919	PM DEG
466	ENSG00000233078.1	ENSG00000233078	antisense	RP11-5P18.5	NA	0.00758732282696425	-5.86421343596616	FALSE	-0.209418353450203	-1.85372448255184	0.0643619994781389	NA	-4.93380847473581	0.118233349576083	0.54605251441399	0.585279763265932	NA	-5.42123974390792	NA	NA	NA	NA	NA	NA	NA
3910	ENSG00000173641.17	ENSG00000173641	protein_coding	HSPB7	27129	0.134185482932374	-1.26943725224495	FALSE	0.953107982490628	6.70973480979068	5.25003549822085e-11	NA	14.5939631962707	-0.0247716280456132	-0.0915064483773398	0.92712779016259	NA	-5.59148365926483	NA	NA	NA	NA	NA	NA	NA
3476	ENSG00000186510.11	ENSG00000186510	protein_coding	CLCNKA	1187	0.0443248052258844	-3.09714505772129	FALSE	-0.130093053658097	-0.707414867300509	0.479635288026101	NA	-6.09633586492946	-0.335034349191251	-0.928539657779716	0.353587457301485	NA	-4.99061038274747	NA	NA	NA	NA	NA	NA	NA
704	ENSG00000232456.1	ENSG00000232456	unprocessed_pseudogene	RP11-5P18.10	NA	0.178354228391692	-3.35429061833649	FALSE	0.0951146778172976	0.493121069803365	0.622141574393607	NA	-6.19108986008236	-0.446462700707739	-1.25714596254109	0.209303049294386	NA	-4.70195467050439	NA	NA	NA	NA	NA	NA	NA
2939	ENSG00000184908.17	ENSG00000184908	protein_coding	CLCNKB	1188	0.0179385445344243	-4.37625887423188	FALSE	-0.203371164075999	-0.98511233817074	0.325041009199347	NA	-5.77359686737936	0.312241922199666	0.768393441586237	0.442625728404677	NA	-5.02565130564253	NA	NA	NA	NA	NA	NA	NA
1701	ENSG00000185519.8	ENSG00000185519	protein_coding	FAM131C	348487	0.62851820559656	-0.113509827946305	TRUE	0.403631854821078	3.9766797296442	8.01033411396192e-05	0.000150549589712922	0.908848694418764	-0.173540701500274	-0.969800529197385	0.332627081544699	0.545308725341639	-5.36201546002762	0.226640071157546	-0.263506118713628	3.4794662344886	0.000569990953621197	0.000866237305534883	3.44550617044876	PM DEG
4159	ENSG00000142627.12	ENSG00000142627	protein_coding	EPHA2	1969	0.263074290598158	-0.292953240932692	TRUE	1.23683616001363	9.62504217145469	3.02944856470628e-20	2.16879811798177e-19	35.2423006137891	0.380218509971881	1.85209756820752	0.0646164671939654	0.198283162719119	-4.21717411068447	1.08289526041343	-0.61588166244904	12.3662891151055	3.21611354189147e-30	2.88476851073059e-29	11.4228238150468	PM DEG
904	ENSG00000227959.1	ENSG00000227959	antisense	RP11-276H7.2	NA	0.0462092843349942	-4.643179315537	FALSE	-0.22365561223038	-1.22473707433622	0.221245742852607	NA	-5.56755718795837	-0.549462682842653	-1.49375250197351	0.135887592470639	NA	-4.44509445071209	NA	NA	NA	NA	NA	NA	NA
544	ENSG00000224621.1	ENSG00000224621	antisense	RP11-276H7.3	NA	0.0568495296303476	-4.93959345411534	FALSE	0.292310166904472	1.66400872115886	0.0967315325514295	NA	-4.9914549456675	0.051931745477804	0.152200417993612	0.879091865615093	NA	-5.31612827811874	NA	NA	NA	NA	NA	NA	NA
439	ENSG00000234166.1	ENSG00000234166	antisense	ARHGEF19-AS1	100874233	0	-6.05392717347678	FALSE	-0.152887514971211	-1.77178663803609	0.0770334299130336	NA	-5.12896206190441	0.195218323272989	1.21646857861348	0.224395419341199	NA	-4.96138680449924	NA	NA	NA	NA	NA	NA	NA
3745	ENSG00000142632.16	ENSG00000142632	protein_coding	ARHGEF19	128272	0.138301013192943	-1.14009255773234	FALSE	0.266425307688456	2.28882953006636	0.0225016152579656	NA	-4.04957398333595	0.142732844097847	0.681346789986896	0.495975779404368	NA	-5.38264519283801	NA	NA	NA	NA	NA	NA	NA
1990	ENSG00000237276.8	ENSG00000237276	transcribed_unprocessed_pseudogene	ANO7P1	NA	0.253100057533946	-1.14844697724831	FALSE	0.314502064407655	3.08722497747852	0.00213147215099989	NA	-1.97996270806521	-0.0203025348740708	-0.0993888666943517	0.920870399285044	NA	-5.58048103352596	NA	NA	NA	NA	NA	NA	NA
1545	ENSG00000132881.11	ENSG00000132881	protein_coding	RSG1	NA	2.5013469710091	1.84861293195091	TRUE	-0.18805470002539	-2.97356746697932	0.00308440250420169	0.0048567573484471	-2.74348550622215	0.0688929387080279	0.757564830835455	0.449077749594595	0.650434053996553	-5.88363967766281	-0.135965670588493	1.54942224364788	-3.43961945888888	0.000643440062375601	0.000971988950530382	-3.41260977462222	LIV DEG
186	ENSG00000233929.1	ENSG00000233929	processed_pseudogene	MT1XP1	645652	0.938452123603048	-2.72416646017121	FALSE	0.862716892769956	6.06331259266445	2.61516589571565e-09	NA	10.8803310521982	0.222106470832902	0.789948370286278	0.429942186996621	NA	-5.12255210399002	NA	NA	NA	NA	NA	NA	NA
8984	ENSG00000037637.10	ENSG00000037637	protein_coding	FBXO42	54455	4.80384648531316	5.40051138553802	TRUE	0.217877872299659	10.739894071042	2.26269719014984e-24	2.35451839929266e-23	44.22465087236	-0.070624047643026	-2.27396732985953	0.0234020631540653	0.100216729964423	-4.36442712498332	0.189857334312675	5.06563156642518	12.6565180260013	3.47314222928732e-31	3.3351723093933e-30	11.6146236715929	PM DEG
4747	ENSG00000055070.16	ENSG00000055070	protein_coding	SZRD1	26099	4.75729440650096	4.44058691140033	TRUE	0.442233759527465	11.620342484162	7.98451200116267e-28	1.14052904378526e-26	52.2313445743225	-0.0861665575978962	-1.76854783439624	0.0775949952412214	0.224142791812067	-5.14672115625083	0.302463353821435	4.12685527430497	13.261474760774	5.56550230648834e-34	6.40817681750267e-33	12.1524747626353	PM DEG
381	ENSG00000226457.1	ENSG00000226457	processed_pseudogene	RP11-430L17.1	NA	0.0227768487667436	-5.6469423833064	FALSE	-0.475991056889703	-3.66530963330212	0.000273211615964339	NA	-0.0455645592426563	0.000243307200562057	0.000919220234711899	0.999266944688346	NA	-5.47784523808359	NA	NA	NA	NA	NA	NA	NA
4506	ENSG00000187144.11	ENSG00000187144	protein_coding	SPATA21	374955	0.029079149231937	-3.2500784923476	FALSE	0.88523755589837	4.98746319449779	8.42938154954531e-07	NA	5.44758110886696	0.287358718367153	0.805181903038457	0.421107451271008	NA	-5.05779683243409	NA	NA	NA	NA	NA	NA	NA
5559	ENSG00000157191.19	ENSG00000157191	protein_coding	NECAP2	55707	2.79638216113443	3.88888033206166	TRUE	0.0622196004698509	1.82704264569307	0.0682838918097567	0.0889772547727381	-5.75800485501802	-0.0803104539527255	-1.55482597869896	0.120636784910538	0.299363188830784	-5.36530646087024	-0.00038589587258302	3.57750162004724	-0.0192032510120912	0.984688518437947	0.987015200908311	-0.0191912742802933	Not DEG
3245	ENSG00000226029.1	ENSG00000226029	lincRNA	RP4-798A10.2	NA	0.489547192006414	0.463022735579603	TRUE	0.898919346092435	11.1649338513766	5.10436794416041e-26	6.14936810129348e-25	48.2884873137681	-0.0743019304591682	-0.555953020921411	0.57849816754121	0.750782184839283	-5.73597817735358	0.620134306870634	0.139220662640754	10.3262607100347	1.52796792034725e-22	8.06085977973977e-22	9.76910437888765	PM DEG
6813	ENSG00000080947.14	ENSG00000080947	transcribed_unprocessed_pseudogene	CROCCP3	114819	3.61585774641714	4.50891926605058	TRUE	0.134242190338667	2.97741471492452	0.00304662369198274	0.00479977094160671	-3.15583435943893	0.0335108915574792	0.679222316266694	0.49731952532488	0.689752478741746	-6.45126163952497	-0.0309673723324547	4.19975535664267	-1.14329479658689	0.253581018442227	0.286203001408398	-1.14169452245907	Not DEG
164	ENSG00000206652.1	ENSG00000206652	snRNA	RNU1-1	26871	40.4884444361273	1.71926759573445	TRUE	-0.447214175872953	-1.96328789326222	0.0501615250492426	0.0668283306515981	-5.13400225430836	0.361433311669247	1.00435372537197	0.315706655915211	0.528384043187206	-5.64275527573155	-0.276915342019685	3.41233582619727	-2.47056548888731	0.0138858766876516	0.0184047627358538	-2.46020217823416	LIV DEG
1110	ENSG00000261135.1	ENSG00000261135	lincRNA	RP4-798A10.7	NA	0.690475826435947	-0.621187521753535	TRUE	-1.14484594117876	-10.4033777740857	4.27100906199106e-23	3.92033355254939e-22	41.5861151237378	-0.346913458128288	-1.82268054534421	0.0689645000104843	0.206913061653921	-4.21135162155868	-0.905776777125175	-0.96049801925847	-14.2649383878381	1.34409438171546e-37	2.02503356186727e-36	-12.8154195176721	LIV DEG
327	ENSG00000224174.2	ENSG00000224174	lincRNA	RP4-798A10.4	NA	0.185874457953636	-4.24037351548634	FALSE	-0.932519084582515	-4.94781640762173	1.02426170269582e-06	NA	5.27567627983529	-0.502035319761197	-1.33624942456511	0.182091457783982	NA	-4.60213293270869	NA	NA	NA	NA	NA	NA	NA
2068	ENSG00000233421.4	ENSG00000233421	lincRNA	RP5-875O13.1	NA	0.754960717692955	0.233112228895381	TRUE	-1.00050541668483	-7.68126333672311	8.25145354549701e-14	3.41670580847503e-13	20.7974972168527	-1.29079705292837	-6.29353455096139	6.92337474664663e-10	9.82979817216843e-08	11.5219754660341	-0.920147598498419	-0.325732616646739	-11.3721645918401	2.24887303622444e-26	1.53001157668917e-25	-10.6262874971236	LIV DEG
144	ENSG00000277344.1	ENSG00000277344	snRNA	RNU1-6P	106480152	0.0119840762516147	-5.96525726004358	FALSE	-0.268186189708291	-2.57715914707344	0.0102444380593886	NA	-3.4012863717319	0.0152438793181834	0.0768100986873174	0.938806145989524	NA	-5.57385637753017	NA	NA	NA	NA	NA	NA	NA
510	ENSG00000268991.2	ENSG00000268991	protein_coding	FAM231B	NA	0.0571556145997612	-4.92537412784302	FALSE	-0.215501345567614	-1.1600853292358	0.246562664722047	NA	-5.66347472459905	0.366356133176857	1.001523381585	0.317070951385296	NA	-4.92562969006376	NA	NA	NA	NA	NA	NA	NA
882	ENSG00000225710.1	ENSG00000225710	unprocessed_pseudogene	RP5-875O13.6	NA	0.0397199710130913	-4.80030233172391	FALSE	-0.224133149259581	-1.14859018141447	0.251269198733346	NA	-5.6377467549116	-0.101248461099851	-0.258172541643909	0.796382760316566	NA	-5.25774201565162	NA	NA	NA	NA	NA	NA	NA
12212	ENSG00000219481.10	ENSG00000219481	protein_coding	NBPF1	55672	6.85125509403254	6.29924136084422	TRUE	0.058509851624237	0.957827070532848	0.338608658438826	0.381915674342307	-7.39289183213999	-0.275177216656168	-2.28554015831966	0.0227098098985467	0.0981725925572674	-4.5480761771066	0.195500032434744	4.34768369566338	4.81715433798651	1.96792156126582e-06	3.64302070488458e-06	4.75669088262871	PM DEG
339	ENSG00000271732.1	ENSG00000271732	lincRNA	RP5-1182A14.5	NA	0.0834112457467023	-5.01750302555218	FALSE	-0.40906579261456	-2.2182572076987	0.0269817054465814	NA	-3.97994575050005	-0.344222331186736	-0.917713063644504	0.359223136656861	NA	-4.99988645833458	NA	NA	NA	NA	NA	NA	NA
3943	ENSG00000215908.9	ENSG00000215908	transcribed_unprocessed_pseudogene	CROCCP2	84809	5.30204408740167	4.22877707129423	TRUE	-0.0422360457153605	-0.578793173010246	0.562986998448834	0.603893618912133	-7.3179123561772	-0.0527347413540837	-0.494717146937321	0.62102278638999	0.781506174650487	-6.48950970404369	-0.0301298237529882	4.44302202736382	-0.701936776077655	0.483071885412292	0.519110924397504	-0.701370406536083	Not DEG
2291	ENSG00000186301.8	ENSG00000186301	unprocessed_pseudogene	MST1P2	11209	1.12429364614234	1.27084329074336	TRUE	-0.24006388889585	-3.32530837849387	0.000947501415001348	0.00158378574860568	-1.55838519946748	0.0380578491086846	0.289959106438727	0.771970876332303	0.879874516780935	-5.98493451071601	-0.154112415263138	0.639039095222687	-3.13859476101235	0.00181841463990001	0.00263823771018218	-3.11839087878545	LIV DEG
817	ENSG00000282143.1	ENSG00000282143	lincRNA	RP1-163M9.8	NA	0.0156685715401301	-5.47850182765058	FALSE	-0.314091593742183	-2.0747513915055	0.0385158719082507	NA	-4.3982824626267	-0.000638374387007445	-0.00209882961580514	0.998326236493452	NA	-5.43681297912518	NA	NA	NA	NA	NA	NA	NA
164	ENSG00000207513.1	ENSG00000207513	snRNA	RNU1-3	26869	12.9078307650135	-1.14688003633887	TRUE	-0.0996758366951201	-0.372178454695267	0.709916240884616	0.741643361773533	-6.52934909634368	0.29252364062262	0.660350056090997	0.509341266998679	0.698776743971431	-5.4216577965627	-0.264130573560231	3.15850054155213	-2.157910097899	0.0315179781050204	0.0401869080800398	-2.15047099236534	LIV DEG
510	ENSG00000237847.2	ENSG00000237847	protein_coding	FAM231A	NA	0.000594899698091113	-6.03242574420343	FALSE	-0.158398748732147	-1.77600970632415	0.0763338697448347	NA	-5.11537165983781	0.288896016938953	1.72415990444168	0.0853132426709482	NA	-4.31483111212089	NA	NA	NA	NA	NA	NA	NA
1351	ENSG00000280114.1	ENSG00000280114	unprocessed_pseudogene	RP5-875O13.7	NA	0.20423333893964	-2.16514071643009	FALSE	-0.127068973541437	-0.835414112636015	0.403879972031102	NA	-6.10805564180115	0.363319321885343	1.23957803637923	0.215728203406399	NA	-4.80878612915721	NA	NA	NA	NA	NA	NA	NA
435	ENSG00000236698.1	ENSG00000236698	processed_pseudogene	EIF1AXP1	280661	8.60412002520187	1.85073098823283	FALSE	-0.0976878685105113	-1.98609311437948	0.0475636090839122	NA	-5.13801790246536	-0.146717468577194	-1.97892184593767	0.0483873849391734	NA	-4.30174602933195	NA	NA	NA	NA	NA	NA	NA
3178	ENSG00000268869.5	ENSG00000268869	transcribed_unprocessed_pseudogene	ESPNP	284729	0.0984212294576019	-2.00896462155014	FALSE	-0.47240373201438	-2.81283202389934	0.00510215666272273	NA	-2.62128610719112	0.175880669650577	0.578638309711413	0.563100616531606	NA	-5.30799408274855	NA	NA	NA	NA	NA	NA	NA
406	ENSG00000279151.1	ENSG00000279151	lincRNA	RP1-163M9.7	NA	0.0180216708910217	-5.74117158540016	FALSE	-0.0940275141748016	-0.685491086769727	0.493348881298918	NA	-6.33973750195388	0.316672401693263	1.17130376408088	0.242049168305014	NA	-4.9356810131406	NA	NA	NA	NA	NA	NA	NA
511	ENSG00000279132.1	ENSG00000279132	protein_coding	FAM231C	NA	0.000971967673963666	-6.02342602290542	FALSE	-0.0604442926363232	-0.653115796848648	0.513979096476624	NA	-6.44604733034981	0.26064589471727	1.51348373673682	0.130805184874809	NA	-4.60499227914367	NA	NA	NA	NA	NA	NA	NA
819	ENSG00000282740.1	ENSG00000282740	lincRNA	RP5-1182A14.7	NA	0.13916558253821	-3.46340754305763	FALSE	-1.31420905153152	-7.48189970755635	3.27877057708684e-13	NA	19.3581677440045	-0.86312802995253	-2.51670653735947	0.0121657607315869	NA	-2.92690629729914	NA	NA	NA	NA	NA	NA	NA
8871	ENSG00000058453.16	ENSG00000058453	protein_coding	CROCC	9696	2.38096076954703	4.19177338647838	TRUE	0.0262293633720302	0.331292421241157	0.74056115535079	0.769893913285467	-7.43164355383346	-0.00342919594354829	-0.0419793588660414	0.966532349260179	0.984258777731736	-6.60155783745951	-0.108965505391075	3.89384643560082	-2.18540114884904	0.0293854865312034	0.0376186391184962	-2.17827611177084	LIV DEG
762	ENSG00000227684.2	ENSG00000227684	transcribed_unprocessed_pseudogene	CROCCP4	100421113	0.115634080975045	-3.81563063347855	FALSE	0.676102795523832	3.59778338758128	0.000352566547717285	NA	-0.0999628587595529	-0.219063197558577	-0.579361544303704	0.562613003332104	NA	-5.13820447492053	NA	NA	NA	NA	NA	NA	NA
164	ENSG00000207389.1	ENSG00000207389	snRNA	RNU1-4	6060	111.436587532512	1.92258592901224	TRUE	-1.29500575770194	-3.94834379494153	8.98767402497118e-05	0.000168215733874427	0.57708440726206	1.28541847059886	2.68589310750799	0.00748052036077679	0.0446656529021262	-2.76704950792288	-0.387127997416391	-0.41104359671948	-3.151478894044	0.00174491817594589	0.00253568677704119	-3.13052891986142	LIV DEG
5180	ENSG00000186715.10	ENSG00000186715	transcribed_unprocessed_pseudogene	MST1L	11223	0.222397188813268	-0.0732490839858197	TRUE	-0.646699506891079	-4.50775720529084	8.15264602263314e-06	1.68509259021792e-05	3.09085236506504	-0.659066668616182	-2.29689771172697	0.0220478562616201	0.0962211517039446	-3.38744023929076	-0.333284264136475	-0.934761660119509	-3.55645818353459	0.000422884631502111	0.000649564004440765	-3.52537441567711	LIV DEG
837	ENSG00000223643.6	ENSG00000223643	lincRNA	RP11-108M9.1	NA	0.00931629483420949	-5.76000630909358	FALSE	-0.175784370345874	-1.22693917933517	0.220417610919669	NA	-5.84410890740378	0.12540047366875	0.465876506538189	0.641512080794489	NA	-5.43910516899656	NA	NA	NA	NA	NA	NA	NA
882	ENSG00000230239.1	ENSG00000230239	lincRNA	RP11-108M9.2	NA	0.0394380819965962	-4.84620505894436	FALSE	-0.0947426705102611	-0.472135208908958	0.637034394101819	NA	-6.16028606491815	0.327022333690994	0.82510265722066	0.409717076928089	NA	-5.02897258639068	NA	NA	NA	NA	NA	NA	NA
73	ENSG00000263811.1	ENSG00000263811	miRNA	MIR3675	100500876	0.049905990172558	-5.86074170461308	FALSE	-0.212111476232182	-1.82470917291991	0.0686360586599786	NA	-4.98127276683097	0.00190956176500043	0.0085700854412223	0.993165652534884	NA	-5.55532734857471	NA	NA	NA	NA	NA	NA	NA
2963	ENSG00000228549.3	ENSG00000228549	lincRNA	RP11-108M9.3	NA	0.55074862891533	0.172776667398769	TRUE	-1.19530873594168	-8.07702824504377	4.91961082801496e-15	2.26642785423903e-14	23.5433255438034	-1.54375370377478	-6.69835800511713	5.82880921316001e-11	1.24553998893333e-08	13.6750639412071	-0.835244012317019	0.196700373489712	-9.5559281107091	9.02844320419535e-20	3.99448606795023e-19	-9.10005700246793	LIV DEG
144	ENSG00000277234.1	ENSG00000277234	snRNA	RNU1-5P	107105261	0	-6.05392717347678	FALSE	-0.152887514971211	-1.77178663803609	0.0770334299130336	NA	-5.12896206190441	0.195218323272989	1.21646857861348	0.224395419341199	NA	-4.96138680449924	NA	NA	NA	NA	NA	NA	NA
508	ENSG00000238142.1	ENSG00000238142	lincRNA	RP11-108M9.4	NA	5.02833664126847	1.20244517611303	TRUE	-0.396683179312796	-3.91958019746658	0.000100946436002619	0.000187936447560979	0.542687459722167	-0.409010359560139	-2.24183163677868	0.0254215039706153	0.105732295238723	-3.65406198787252	-0.362698902684655	0.870968151269821	-5.2355150698042	2.55081968546114e-07	5.03806681531419e-07	-5.15393090050445	LIV DEG
508	ENSG00000235241.1	ENSG00000235241	processed_pseudogene	RP11-108M9.5	NA	0.0322256664946313	-5.36805366071368	FALSE	-0.246300869151608	-1.43569353647334	0.151709166857976	NA	-5.41996263633709	0.0701718418047366	0.21782186633988	0.827659096621297	NA	-5.40120713136638	NA	NA	NA	NA	NA	NA	NA
164	ENSG00000207005.1	ENSG00000207005	snRNA	RNU1-2	26870	102.559686546621	1.52337883628545	TRUE	-0.652577663585616	-2.12336670954697	0.0342091586961404	0.0467563478625695	-4.78436931595685	0.406841087396318	0.729572260746443	0.466002257651744	0.664382222117678	-5.86373202622093	-0.360156150319017	1.10586351928394	-3.99763902587877	7.72073947411315e-05	0.000126199908221848	-3.95290717265452	LIV DEG
438	ENSG00000272426.1	ENSG00000272426	lincRNA	RP11-108M9.6	NA	0.906230872231777	-1.51903201666885	FALSE	0.00912034401557057	0.069708218189105	0.944453516907682	NA	-6.55560655647016	-0.49759043755901	-2.11172893871463	0.0352181627693955	NA	-3.64653428555829	NA	NA	NA	NA	NA	NA	NA
2915	ENSG00000117122.13	ENSG00000117122	protein_coding	MFAP2	4237	0.0481262551772239	-3.9692750994685	FALSE	-0.203793143025187	-0.787483754470391	0.431368472599209	NA	-5.9449729244578	-0.430467809521828	-0.899171634825645	0.369005390200958	NA	-4.96925247659397	NA	NA	NA	NA	NA	NA	NA
636	ENSG00000226526.1	ENSG00000226526	antisense	RP1-37C10.3	NA	0.0922681412136065	-4.41170578486367	FALSE	-0.50655664957479	-2.41958935835455	0.0158904924457802	NA	-3.45467352517479	-0.479560128122396	-1.28355665060718	0.199907218365218	NA	-4.68602020257455	NA	NA	NA	NA	NA	NA	NA
5253	ENSG00000159363.17	ENSG00000159363	protein_coding	ATP13A2	23400	10.782553783881	5.56133208099826	TRUE	0.123963752115258	1.83315022102443	0.067369187439811	0.0879098914562795	-6.08955758477957	-0.418308704307728	-5.66718194910853	2.48753788874036e-08	1.9915466249941e-06	8.4460326631469	0.243774208375385	5.27601493602529	6.16279445623688	1.70643165993273e-09	3.94472154745641e-09	6.02353975906183	PM DEG
2462	ENSG00000117118.9	ENSG00000117118	protein_coding	SDHB	6390	14.9963697053871	5.17621173554531	TRUE	-0.190258520015651	-5.27253492858844	1.99890683318329e-07	4.81134077323843e-07	5.88549217179903	-0.048569628512013	-1.2452465982788	0.213639640941369	0.428068441382332	-6.10613149457976	-0.145657501886619	4.86640558473582	-8.03588963070268	8.54699087423764e-15	2.77982783469831e-14	-7.75919535659479	LIV DEG
5984	ENSG00000117115.12	ENSG00000117115	protein_coding	PADI2	11240	18.2881376762848	6.38332706587225	TRUE	0.477478064423929	6.03307243452177	3.11516870233272e-09	8.79036866718003e-09	9.69750268777332	-0.196812143146416	-1.67810383136629	0.0939680607891243	0.254238946923382	-5.85635769231266	0.462278936438677	6.06535958712597	8.48779017654231	3.34288968126941e-16	1.19286521943368e-15	8.16026550050453	PM DEG
4676	ENSG00000204362.6	ENSG00000204362	lincRNA	RP11-380J14.1	NA	0.000390932930154503	-5.98116755048456	FALSE	-0.0799137347599237	-0.761123438071021	0.446938886538701	NA	-6.36539075222734	0.327507930757486	1.68540057872784	0.0925515769860477	NA	-4.36020695998175	NA	NA	NA	NA	NA	NA	NA
1228	ENSG00000282843.1	ENSG00000282843	lincRNA	RP11-380J14.4	NA	0.00112162941597407	-6.00482514596712	FALSE	-0.0210876287177037	-0.207461710804302	0.835732991944167	NA	-6.63050368045657	0.53755789330427	2.85820001336821	0.00444296588989107	NA	-2.09052269273128	NA	NA	NA	NA	NA	NA	NA
4903	ENSG00000142623.9	ENSG00000142623	protein_coding	PADI1	29943	0.0230446679755602	-4.03394590527751	FALSE	0.279746739223854	1.25257002598934	0.210942426667658	NA	-5.5484080079112	0.680213863568313	1.59102578610262	0.112252329145976	NA	-4.34999040946405	NA	NA	NA	NA	NA	NA	NA
3189	ENSG00000142619.4	ENSG00000142619	protein_coding	PADI3	51702	0.00044917660967149	-6.00953781796765	FALSE	-0.104874903191585	-1.07754097000153	0.281753524738833	NA	-6.0862068357516	0.230430710309499	1.27876420981356	0.201588821699645	NA	-4.88615665757188	NA	NA	NA	NA	NA	NA	NA
87	ENSG00000266634.1	ENSG00000266634	miRNA	MIR3972	100616188	0	-6.05392717347678	FALSE	-0.152887514971211	-1.77178663803609	0.0770334299130336	NA	-5.12896206190441	0.195218323272989	1.21646857861348	0.224395419341199	NA	-4.96138680449924	NA	NA	NA	NA	NA	NA	NA
2971	ENSG00000159339.13	ENSG00000159339	protein_coding	PADI4	23569	0.166810287928293	-1.82563983802606	TRUE	0.184329053070422	0.86568323086323	0.387075300101364	0.431158480409581	-6.18841725337253	-0.171412747263991	-0.413609661819761	0.679341978833381	0.820664662072874	-5.47717756159768	0.311200126976115	-2.1233870277078	2.06218487758218	0.0398404582250715	0.0501482612112766	2.05539924651041	Not DEG
189	ENSG00000280226.1	ENSG00000280226	protein_coding	AC004824.1	NA	0.0406026273082592	-5.66891088254002	FALSE	-0.141270434836048	-1.05677719424573	0.291118960202433	NA	-5.98922822913422	0.233231438845772	0.901966320519604	0.367520399577438	NA	-5.16835719229625	NA	NA	NA	NA	NA	NA	NA
2396	ENSG00000276747.1	ENSG00000276747	protein_coding	PADI6	353238	0.00195164226275358	-5.86747090474982	FALSE	-0.228435531750839	-1.98597722660948	0.0475765183132018	NA	-4.69355892071867	0.297508726209237	1.32437156080814	0.186000544985213	NA	-4.81079765837033	NA	NA	NA	NA	NA	NA	NA
311	ENSG00000227751.1	ENSG00000227751	antisense	RP1-20B21.4	NA	0.0511810215842481	-5.44664021837453	FALSE	-0.2206116857625	-1.33088409380442	0.183828204615044	NA	-5.60127072728138	0.0295182308874412	0.0992980721406598	0.920942448557312	NA	-5.443408254311	NA	NA	NA	NA	NA	NA	NA
4126	ENSG00000179051.13	ENSG00000179051	protein_coding	RCC2	55920	11.5229549444144	5.54536483622574	TRUE	0.21970306931999	5.89466761385531	6.87495479296745e-09	1.87736760869016e-08	9.07645423025772	-0.238073507534705	-4.16354574163832	3.70574592927577e-05	0.000831336745851844	1.50629532679413	0.0826276306556331	5.22472953786035	3.05581209248234	0.0024147536337901	0.00346210701570901	3.03382387053084	PM DEG
7817	ENSG00000074964.16	ENSG00000074964	protein_coding	ARHGEF10L	55160	3.2999125641816	4.6036112619964	TRUE	0.0864131542735638	1.60368628549491	0.109408933127747	0.135559680234127	-6.27373458779531	-0.0763866675937536	-1.15601928182239	0.248239783691322	0.457239339805243	-6.05468164947536	0.0910530693624713	4.28216231245345	2.86496464153727	0.00437980600370023	0.00611375591264303	2.84942696593048	PM DEG
610	ENSG00000236648.1	ENSG00000236648	lincRNA	RP11-473A10.2	NA	0.00531945600151251	-5.8857515812758	FALSE	-0.111449921012694	-1.00534001144074	0.315215007733551	NA	-6.13087397649506	0.465873126116822	2.19627301812435	0.0285428489570239	NA	-3.50524631025964	NA	NA	NA	NA	NA	NA	NA
1864	ENSG00000117148.7	ENSG00000117148	protein_coding	ACTL8	81569	0.0378013507456335	-4.07178281836398	FALSE	-0.851609107680677	-4.44433310552785	1.08467962653111e-05	NA	3.07877099381643	0.443882121355542	1.25340198137176	0.210660550819916	NA	-4.71000125058648	NA	NA	NA	NA	NA	NA	NA
2471	ENSG00000261781.1	ENSG00000261781	lincRNA	RP11-174G17.2	NA	0.145574987308384	-1.92866508676932	FALSE	0.410048210373293	2.16743442785179	0.0306687229612949	NA	-4.22158125433752	0.211341527437521	0.604117273044808	0.546046846952234	NA	-5.33715733229551	NA	NA	NA	NA	NA	NA	NA
3085	ENSG00000117154.11	ENSG00000117154	protein_coding	IGSF21	84966	6.72464463931663	4.15155026169378	TRUE	0.024255628376983	0.363270619015339	0.716554873791564	0.747692530090783	-7.43738859492248	-0.205236979207393	-2.10733577604126	0.0355988557650635	0.132938004185334	-4.47892295374933	0.07421424367437	3.82797161870352	1.92934911842482	0.0542445017457174	0.0671422733147546	1.92487896752286	Not DEG
6473	ENSG00000280222.1	ENSG00000280222	TEC	RP11-174G17.3	NA	1.22854566238014	2.77070200256582	TRUE	0.0818911898794782	1.07549009050653	0.28266933732149	0.323989263208329	-6.69242617249071	0.136229900448927	1.03575122678454	0.300831978176711	0.513722961120727	-5.80853125255337	0.129903665253248	2.44740532146013	2.62023474940474	0.00912041205305764	0.0123217256630387	2.60750731964969	PM DEG
430	ENSG00000230035.2	ENSG00000230035	antisense	RP11-174G17	NA	0.0136936461552301	-5.77780762027302	FALSE	-0.186130897701705	-1.42421013619316	0.155003765065488	NA	-5.58566766631733	0.11861128569021	0.472684446548524	0.636649980569786	NA	-5.43893770105575	NA	NA	NA	NA	NA	NA	NA
491	ENSG00000225387.1	ENSG00000225387	lincRNA	RP11-422P22.1	NA	0.167985397545212	-3.859218757335	FALSE	0.646994426646277	3.60299271660323	0.000345747590771506	NA	-0.0911885611267147	-0.361973295647002	-1.04553032864657	0.296296331262197	NA	-4.87589189909811	NA	NA	NA	NA	NA	NA	NA
5145	ENSG00000179023.8	ENSG00000179023	protein_coding	KLHDC7A	127707	0.0562878775508703	-4.02442450043755	FALSE	-0.297539217237049	-0.995748405476612	0.319849664171803	NA	-5.81902185758625	-0.0786233386050955	-0.133059228177533	0.894201473540344	NA	-5.29453225204096	NA	NA	NA	NA	NA	NA	NA
266	ENSG00000235282.3	ENSG00000235282	processed_pseudogene	DYNLL1P3	391012	0	-6.05392717347678	FALSE	-0.152887514971211	-1.77178663803609	0.0770334299130336	NA	-5.12896206190441	0.195218323272989	1.21646857861348	0.224395419341199	NA	-4.96138680449924	NA	NA	NA	NA	NA	NA	NA
223	ENSG00000225478.2	ENSG00000225478	processed_pseudogene	RP1-8B22.2	NA	0.000891990357620307	-6.04471227521678	FALSE	-0.178685408378277	-2.04768265291943	0.0411082720755191	NA	-4.61209799140801	0.201153989084645	1.23076169544409	0.21900580042806	NA	-4.94554550762727	NA	NA	NA	NA	NA	NA	NA
6313	ENSG00000009709.11	ENSG00000009709	protein_coding	PAX7	5081	0.375230378241152	0.493534731087285	TRUE	0.173555856585668	1.47953073325939	0.139622549780725	0.170233130114186	-5.88475197820662	-0.648418276666618	-3.33080977416481	0.000931679928595468	0.00977663139357	-0.844819098805701	0.329961409177565	0.170873580117728	4.46419649321514	1.09878363916291e-05	1.92565281760143e-05	4.39676070996715	PM DEG
2542	ENSG00000179002.5	ENSG00000179002	protein_coding	TAS1R2	80834	0.00040718058948009	-6.01057843255643	FALSE	-0.19910690264829	-2.06416525771283	0.0395126319449533	NA	-4.57070404601662	0.149839502862645	0.835250095139168	0.403986272954158	NA	-5.2874924964039	NA	NA	NA	NA	NA	NA	NA
4369	ENSG00000255275.3	ENSG00000255275	protein_coding	RP13-279N23.2	NA	0.0104075876604689	-4.52058394517179	TRUE	-0.102508141629365	-0.53329571058164	0.594063705925064	0.633438392078867	-6.10382194361838	-0.635804609106447	-1.68659931913757	0.0923205243074368	0.251615652115927	-4.2128795523034	-0.0297241922690093	3.98973487300233	-0.878144393424157	0.380351563079524	0.416906782208203	-0.877248711864309	Not DEG
3689	ENSG00000159423.16	ENSG00000159423	protein_coding	ALDH4A1	8659	5.37397501521292	4.2169747058328	TRUE	-0.259922179511768	-3.64343807792835	0.00029686334630797	0.000525535070388711	-0.923793190875903	-0.322168213184665	-3.13693408397189	0.00181054770264694	0.0162918488513382	-1.83059338349387	-0.134237963161853	4.61469154789584	-2.86368858481954	0.00439820664462533	0.00613706551154266	-2.84809302482375	LIV DEG
74	ENSG00000265606.1	ENSG00000265606	miRNA	MIR4695	100616120	0	-6.05392717347678	FALSE	-0.152887514971211	-1.77178663803609	0.0770334299130336	NA	-5.12896206190441	0.195218323272989	1.21646857861348	0.224395419341199	NA	-4.96138680449924	NA	NA	NA	NA	NA	NA	NA
78	ENSG00000221662.1	ENSG00000221662	miRNA	MIR1290	100302276	0.419470119799069	-4.8443760113119	FALSE	0.288168705965813	1.57526093819698	0.115822959754734	NA	-5.09397728818429	0.0634403288535801	0.176562882959324	0.859925114523472	NA	-5.27517652611652	NA	NA	NA	NA	NA	NA	NA
6188	ENSG00000169991.10	ENSG00000169991	protein_coding	IFFO2	126917	4.26423204675868	4.69174993939023	TRUE	0.337988442820664	9.45102967425118	1.25491483650862e-19	8.50615936121108e-19	33.5164012354741	-0.0581978798696533	-0.959093470470116	0.337987324040817	0.550364923426797	-6.29349053860094	0.21672155552579	4.67940903520165	9.02514922466699	6.74054595853525e-18	2.67630229056543e-17	8.6192306480666	PM DEG
3402	ENSG00000272084.1	ENSG00000272084	3prime_overlapping_ncRNA	RP5-1126H10.2	NA	0.556409929551927	0.817405756462046	TRUE	0.075266663938288	1.32052302676656	0.187259079088959	0.222338451726714	-6.08383826329642	-0.106556969698357	-1.0559636275083	0.291508120730282	0.504780211303357	-5.43234138478803	0.12579563292655	3.17388558703086	6.12556918331438	2.18706864412272e-09	5.01933065827889e-09	5.98326621776436	PM DEG
24675	ENSG00000127481.14	ENSG00000127481	protein_coding	UBR4	23352	14.4203877380196	8.42158403641603	TRUE	0.348307070152807	10.7347674231393	2.36729232962207e-24	2.45490535456641e-23	43.6310759140965	-0.001813467361871	-0.0429827474917123	0.965732894837115	0.983776154007761	-7.82213822575331	0.29578602994801	8.13834800282566	15.0986714307851	9.64659462167431e-43	2.18309701506196e-41	13.7037104534492	PM DEG
507	ENSG00000230424.1	ENSG00000230424	antisense	RP1-43E13.2	NA	1.91036766062113	-0.205655155221093	TRUE	0.024422290562024	0.301729744807141	0.762982403963679	0.790600154577372	-6.70544266908218	0.00578986058914564	0.0397188029480926	0.968333579821645	0.985476349695815	-5.74584386033114	-0.0209717622958687	-0.481972299311846	-0.45171183446666	0.651669247515337	0.68235718565455	-0.451444457639192	Not DEG
10650	ENSG00000127463.13	ENSG00000127463	protein_coding	EMC1	23065	7.09267529743448	6.14625957464501	TRUE	0.31015401760153	7.20548825154093	2.1200488528979e-12	7.83262897014583e-12	16.8681429647003	-0.148486857562695	-3.40652031119975	0.000712401301694959	0.00796298072326259	-1.43340354642613	0.33621212104382	5.8252809750434	12.9174176610672	9.21693264424057e-33	9.84246484492324e-32	11.9208446536973	PM DEG
2822	ENSG00000053372.4	ENSG00000053372	protein_coding	MRTO4	51154	8.78232707086023	4.5779706720316	TRUE	-0.409115057840281	-11.6902684228069	4.18174955585827e-28	6.1263789372702e-27	52.8619270556728	-0.0783153130981932	-1.68252773113864	0.0931072033357415	0.252977509191833	-5.34046272294942	-0.278610368953173	4.28797676881553	-12.1110366823581	3.28598776730652e-29	2.73728011036848e-28	-11.2190996536983	LIV DEG
2768	ENSG00000211454.13	ENSG00000211454	polymorphic_pseudogene	AKR7L	246181	0.783902804872383	1.03281317810739	TRUE	-0.0691004448329369	-1.23312710020257	0.218102500668176	0.255720135323132	-6.21904280328489	0.273653211256267	2.72273969625221	0.00670648226067902	0.0414235422553766	-2.52675472578691	-0.0563663510633259	0.79689248446356	-1.48645986400178	0.137959348967503	0.161845272471094	-1.48343321168786	Not DEG
1710	ENSG00000162482.4	ENSG00000162482	protein_coding	AKR7A3	22977	1.49719948291483	1.28004914995173	TRUE	-0.428450945255968	-7.48786243408827	3.14749630576594e-13	1.24644860255482e-12	19.4066852190044	-0.0141967076631957	-0.149770255815872	0.881007850712771	0.939510842255927	-6.01286884775812	-0.478042053967986	0.778709950644312	-13.0063778158986	1.34072641099973e-32	1.41633866708882e-31	-11.88958403415	LIV DEG
525	ENSG00000270728.1	ENSG00000270728	processed_pseudogene	RP4-657E11.10	NA	0.0709088182732609	-4.63878609057128	FALSE	-0.446036414042614	-2.54093832922649	0.0113539252485072	NA	-3.18506584963077	0.00504792733048105	0.0142869671823845	0.988606885215314	NA	-5.26444016014555	NA	NA	NA	NA	NA	NA	NA
1781	ENSG00000053371.12	ENSG00000053371	protein_coding	AKR7A2	8574	11.1409993814464	4.26113522278571	TRUE	-0.188454837185236	-4.42745182427956	1.16965318833837e-05	2.38772683579062e-05	2.13045194254478	-0.0315501583446412	-0.593086764649029	0.553398265730784	0.733127411770995	-6.46670168715472	-0.09373917841412	3.95357830744873	-4.24070943807866	2.78761112655821e-05	4.7179822203776e-05	-4.19015732135886	LIV DEG
107	ENSG00000200403.1	ENSG00000200403	snRNA	RNU6-1099P	106481526	2.29981571472948	-2.15629344207964	FALSE	0.192654986818172	1.63340460568033	0.103007697752743	NA	-5.16814628143564	-0.0632615312054848	-0.280084774329835	0.779531334341493	NA	-5.40084480238859	NA	NA	NA	NA	NA	NA	NA
2686	ENSG00000040487.12	ENSG00000040487	protein_coding	PQLC2	NA	2.08704463068141	2.42831515660751	TRUE	-0.0369402334401623	-0.77295137320178	0.439913076954712	0.483849492720023	-6.89438693330467	-0.106056717220177	-1.54117864052676	0.123922482493714	0.305189769168163	-5.10655616719947	-0.0679051155378001	2.10886198837235	-2.32581142472523	0.0205407451254673	0.0267484664011969	-2.31632106311613	LIV DEG
3238	ENSG00000077549.17	ENSG00000077549	protein_coding	CAPZB	832	12.8906571059321	5.3437134742764	TRUE	0.104426040595557	2.5775865220902	0.0102319461236555	0.0150851502018211	-4.38087244716392	-0.23492452635582	-5.00407950907943	7.85272914082168e-07	3.72476423708706e-05	5.20013035391838	0.0854259877009297	5.05127291868135	3.36903029478777	0.000821664380040566	0.00123022206658669	3.34539170913319	PM DEG
288	ENSG00000240490.3	ENSG00000240490	misc_RNA	RN7SL277P	106479323	0.00266405199040156	-6.01256771978775	FALSE	-0.0958626635504568	-1.03673752195434	0.300354764574835	NA	-6.12823928496534	0.380293648200192	2.23758005633789	0.0256996941945213	NA	-3.43791389441156	NA	NA	NA	NA	NA	NA	NA
141	ENSG00000201609.1	ENSG00000201609	snRNA	RNU4-28P	106479570	0.339329839862043	-4.590405218019	FALSE	-0.941330887519668	-5.09523020198064	4.93105855181813e-07	NA	5.95217278768549	0.344451564194843	0.955564692235928	0.339766052161798	NA	-4.93645143244489	NA	NA	NA	NA	NA	NA	NA
207	ENSG00000235185.1	ENSG00000235185	antisense	RP5-1056L3.1	NA	0.51174004954359	-3.39197717408478	FALSE	-0.355652199453904	-2.15084255786941	0.03196284382904	NA	-4.05839080597858	-0.280300143222438	-0.841292619566281	0.400596713043632	NA	-5.01144153425844	NA	NA	NA	NA	NA	NA	NA
5227	ENSG00000173436.13	ENSG00000173436	protein_coding	MINOS1	NA	6.27029975186607	4.97693240115685	TRUE	-0.407502191700174	-9.08261604496905	2.39877932929641e-18	1.45404517797322e-17	30.5761672332962	-0.0709843214167085	-1.38297093831426	0.167307194650664	0.369259224235967	-5.87795096169279	-0.308752188850373	5.2157447915034	-13.4544954556673	6.39236420312531e-35	7.87578585049067e-34	-12.3281162677316	LIV DEG
2493	ENSG00000270136.5	ENSG00000270136	protein_coding	MINOS1-NBL1	NA	0.00449267148574347	-5.55792658749954	TRUE	-0.151923621358713	-1.00204670676198	0.316801315961387	0.359603575637878	-6.00618597145399	0.201346244100663	0.703265893501448	0.482225957140445	0.678245470600766	-5.26007193233231	-0.334158039289268	5.0033454956703	-12.7528037307153	5.50519695004039e-32	5.58129971949971e-31	-11.7710243136376	LIV DEG
455	ENSG00000226396.1	ENSG00000226396	processed_pseudogene	RP5-1056L3.3	NA	2.32587315476762	0.0153574004621358	TRUE	0.135542312510054	2.12437770705032	0.0341241663548757	0.0466522385444872	-4.5816035684984	0.124179041998204	1.02872124282585	0.304121077499169	0.516746095666836	-5.30872521683732	-0.0290259045154405	-0.228487327684615	-0.731582006785145	0.464759745591116	0.501200134376622	-0.731031773580065	Not DEG
3465	ENSG00000158747.13	ENSG00000158747	protein_coding	NBL1	4681	2.70106410549245	3.06489985784925	TRUE	-0.355808936940701	-4.9424882969454	1.05133019840642e-06	2.37352387927749e-06	4.59640322942556	0.0435563635462878	0.490938744908868	0.62369080919639	0.782944402358748	-6.29477020336844	-0.324923931284078	5.63747537578528	-9.96173802379578	3.70181716878211e-21	1.79855078868113e-20	-9.44073268938812	LIV DEG
1984	ENSG00000158748.3	ENSG00000158748	protein_coding	HTR6	3362	0.353230426134029	-1.07847470172977	TRUE	-0.902638076257943	-7.09539495058812	4.39143241251909e-12	1.56926947106151e-11	16.973416682747	-0.674772742635362	-3.29098616932316	0.00107077307644846	0.0108668173799832	-0.940352388789456	-0.277550550721956	0.120847529112474	-4.38986919728595	1.38823805874669e-05	2.41318740165391e-05	-4.34571328363871	LIV DEG
4054	ENSG00000162542.13	ENSG00000162542	protein_coding	TMCO4	255104	0.496641230933958	0.887049516348968	TRUE	0.200760756202998	2.69188558702883	0.00734093816124995	0.0110312222475666	-3.36837308801911	0.105309397089657	0.949511590824502	0.342831192635587	0.554991546324724	-5.53897841260282	0.160260748682054	0.568440227607837	3.25955499085617	0.00120986777643373	0.00178392212520573	3.23654351721881	PM DEG
1250	ENSG00000178828.6	ENSG00000178828	protein_coding	RNF186	54546	0.000382381478723388	-6.03620003214937	FALSE	-0.207603547669964	-2.25463251705354	0.0245843650538431	NA	-4.17531911860295	0.123963619220788	0.725503500440891	0.468491500753148	NA	-5.36912417767433	NA	NA	NA	NA	NA	NA	NA
447	ENSG00000235434.1	ENSG00000235434	antisense	RP11-91K11.2	NA	0.0011499908167882	-6.02391350113603	FALSE	-0.160671873119832	-1.76300072883476	0.0785056296704958	NA	-5.13764800428241	0.16827406124092	0.996672021863837	0.319418434497426	NA	-5.16616488047784	NA	NA	NA	NA	NA	NA	NA
6767	ENSG00000169914.5	ENSG00000169914	protein_coding	OTUD3	23252	7.47062105621829	5.5742326059284	TRUE	-0.204878744618783	-4.67459095498123	3.78499268178254e-06	8.08558216531452e-06	2.96490646735067	0.0166582945981262	0.234025280521579	0.815063650054598	0.90436753996145	-6.94190416797447	-0.0554786317546694	5.24839888467126	-1.9172759667139	0.0558242530502547	0.0690068400606937	-1.91240511021008	Not DEG
785	ENSG00000188784.4	ENSG00000188784	protein_coding	PLA2G2E	30814	0.00108375493401337	-6.01348555194235	FALSE	-0.198261311343014	-2.09472309423333	0.036693685817483	NA	-4.5088039850266	0.204938455285882	1.16832216186669	0.243248161343172	NA	-5.00281493631234	NA	NA	NA	NA	NA	NA	NA
301	ENSG00000242688.3	ENSG00000242688	misc_RNA	RN7SL304P	106479333	0.00700033719464226	-5.94232760287456	FALSE	-0.217294829121616	-2.03133557597055	0.0427445419427858	NA	-4.61836468048186	0.009680932136376	0.0471365009527839	0.962423749504062	NA	-5.57018234782321	NA	NA	NA	NA	NA	NA	NA
1685	ENSG00000188257.10	ENSG00000188257	protein_coding	PLA2G2A	5320	0.00619894700245888	-5.72565573487253	FALSE	0.194935288389395	1.33031310877375	0.184016051653535	NA	-5.67144866546726	0.559645837026843	2.09861381600025	0.0363651078463044	NA	-3.66987531246127	NA	NA	NA	NA	NA	NA	NA
2607	ENSG00000127472.10	ENSG00000127472	protein_coding	PLA2G5	5322	0.946640804711293	0.925334807669495	TRUE	-1.56617916239577	-13.8145444006235	4.78763897988177e-37	1.6257223534414e-35	73.2688735940867	-0.837092057978195	-4.50713958976453	8.23763484299282e-06	0.0002511054252212	3.35107441280459	-1.24981968069908	0.665732589558067	-15.0894220358197	1.18150275959276e-40	2.27823638179942e-39	-13.3501880544347	LIV DEG
2681	ENSG00000117215.14	ENSG00000117215	protein_coding	PLA2G2D	26279	0.00600898502579554	-5.41695207579145	FALSE	-0.376866108215362	-2.3549045316259	0.0189094985925189	NA	-3.77664074377585	0.303769965374752	0.979600496861084	0.327769491411653	NA	-5.03114363354775	NA	NA	NA	NA	NA	NA	NA
6440	ENSG00000158786.4	ENSG00000158786	protein_coding	PLA2G2F	64600	0.000597244680180085	-5.94988816224065	FALSE	-0.265774673636541	-2.43019894948063	0.0154381681937099	NA	-3.75554428603455	0.17386678699388	0.866738243319591	0.386512060587368	NA	-5.25579711717205	NA	NA	NA	NA	NA	NA	NA
2639	ENSG00000227066.1	ENSG00000227066	lincRNA	RP3-340N1.2	NA	0.0514320584818053	-3.60683493445096	FALSE	0.473356086101419	1.9612144186145	0.0504035370583017	NA	-4.44235896155397	0.167283688220889	0.358185385823241	0.720359707515354	NA	-5.25221228446743	NA	NA	NA	NA	NA	NA	NA
3298	ENSG00000187980.6	ENSG00000187980	protein_coding	PLA2G2C	391013	0.0796156849527448	-2.23084030852006	FALSE	-0.072079121455773	-0.5062408767688	0.612908668059906	NA	-6.33437669362892	-0.275865712622244	-1.04905122807606	0.294674598533602	NA	-4.98749753783693	NA	NA	NA	NA	NA	NA	NA
510	ENSG00000225986.1	ENSG00000225986	antisense	UBXN10-AS1	NA	1.2537472255409	-0.853922650073118	FALSE	-0.470425980953827	-4.59583183148092	5.45316928988118e-06	NA	3.53254515990072	-0.149900926313255	-0.839248893298272	0.401741220417256	NA	-5.36590589579429	NA	NA	NA	NA	NA	NA	NA
5571	ENSG00000162543.5	ENSG00000162543	protein_coding	UBXN10	127733	2.57087595656866	3.33188837191476	TRUE	0.103618832584696	1.44136402348253	0.150102154719321	0.18193027862308	-6.3739476624761	0.0584986643998789	0.448289533686214	0.654143526692899	0.803805674221344	-6.45641719120662	0.248379072747597	3.01350622626057	4.93756424529846	1.08554825066179e-06	2.04865983976516e-06	4.87546066808561	PM DEG
480	ENSG00000228105.1	ENSG00000228105	lincRNA	RP3-340N1.6	NA	0.00507237178422567	-5.91748223957926	FALSE	-0.363466178855769	-3.47297691176165	0.0005589681545858	NA	-0.771270312925376	-0.0151039640660517	-0.0729968101881045	0.941838611204804	NA	-5.56515595180384	NA	NA	NA	NA	NA	NA	NA
6377	ENSG00000158816.15	ENSG00000158816	protein_coding	VWA5B1	127731	0.0576505460855322	-1.95267824994027	FALSE	0.608337462438168	4.11817007298166	4.46179650779449e-05	NA	1.64477137863446	0.429383198270529	1.58835141648697	0.112855553352205	NA	-4.4451141596713	NA	NA	NA	NA	NA	NA	NA
229	ENSG00000226664.1	ENSG00000226664	antisense	RP4-745E8.2	NA	0.0163803831384743	-5.8744564635221	FALSE	-0.0526120623574657	-0.445083529338717	0.656450258394097	NA	-6.51427077290637	0.34452068848462	1.55589560411166	0.120382182713165	NA	-4.52137645117107	NA	NA	NA	NA	NA	NA	NA
3394	ENSG00000236963.6	ENSG00000236963	lincRNA	LINC01141	339505	1.01594725395988	1.66157722278625	TRUE	0.0336088589105977	0.361709260018397	0.717720721641157	0.748652874814493	-6.99890706643565	0.493444259727035	3.23773371488317	0.0012869679497273	0.0125061125293895	-1.16925440600287	-0.164860261524387	1.36119973638457	-2.53549578013259	0.0116115398716251	0.015524389143654	-2.52373507233817	LIV DEG
376	ENSG00000226487.1	ENSG00000226487	lincRNA	RP4-749H3.2	NA	0.385353379478924	-2.96635042510428	FALSE	0.0546149440771817	0.329082997264804	0.742229498084343	NA	-6.28719268658406	0.262245910434747	0.808295044631682	0.419315215215634	NA	-5.08011267886177	NA	NA	NA	NA	NA	NA	NA
2615	ENSG00000162545.5	ENSG00000162545	protein_coding	CAMK2N1	55450	85.5831778586305	7.71523838311966	TRUE	-0.00880390151382627	-0.197455975394533	0.843550243933532	0.863677543820243	-8.15272698309909	-0.0910298905817859	-1.15828663511167	0.24731449229836	0.45618084266909	-6.92171317756732	-0.0583663912422375	7.3872863756125	-1.73528702238236	0.0834097072489566	0.100813911526881	-1.73123585259077	Not DEG
2438	ENSG00000090432.6	ENSG00000090432	protein_coding	MUL1	79594	6.37801215246889	3.93662804057267	TRUE	-0.0696970602464319	-2.01932695396871	0.0439814522687223	0.0590935295487343	-5.4045462195766	-0.235298463859558	-4.46918745572254	9.77398405856833e-06	0.000289186898963654	3.03804830625212	-0.0278914556563797	3.62216961345626	-1.42882027707333	0.153672721054889	0.179326284790859	-1.42667803028052	Not DEG
763	ENSG00000215520.3	ENSG00000215520	processed_pseudogene	RPS4XP4	441878	0.0574968078459284	-4.51690134699989	FALSE	-0.252134069622148	-1.38458007804388	0.166792846258456	NA	-5.34367874737518	0.284174652775677	0.77929193054294	0.436186097661473	NA	-5.03038936206073	NA	NA	NA	NA	NA	NA	NA
2572	ENSG00000183114.7	ENSG00000183114	protein_coding	FAM43B	163933	1.25814350305906	1.41170136626047	TRUE	0.683026914707441	7.68767215616781	7.88987282027676e-14	3.27018533528516e-13	20.7252928934014	-0.303927913593414	-2.19347547959056	0.0287448688314649	0.114713771011062	-3.83042516637106	0.76388521956746	1.09127627692142	12.7710008860879	1.3366187964503e-31	1.31683732519135e-30	11.6959632749411	PM DEG
963	ENSG00000158825.5	ENSG00000158825	protein_coding	CDA	978	0.237935556341277	-2.43826922388709	FALSE	1.04524230765543	6.73722369167827	4.41505816308411e-11	NA	14.7681356442965	-0.0116653683219608	-0.038775585748663	0.969085191914082	NA	-5.39894518934258	NA	NA	NA	NA	NA	NA	NA
4836	ENSG00000158828.6	ENSG00000158828	protein_coding	PINK1	65018	44.3960789111068	7.68288060030799	TRUE	-0.333180379963969	-7.2831203692068	1.26199888665455e-12	4.76147430839611e-12	17.0961920775891	-0.00663140563619699	-0.137144006098449	0.890973619747984	0.944889236065928	-7.59987310087064	-0.205125434216678	7.35541796627228	-8.44720598622318	4.54022786745526e-16	1.60288183059387e-15	-8.12320731945933	LIV DEG
4443	ENSG00000117242.7	ENSG00000117242	antisense	PINK1-AS	100861548	0.764170904895923	1.68532209935507	TRUE	-0.125385024606386	-2.00167185462564	0.0458549099255059	0.0613807023205566	-5.07881880885095	-0.230088832711339	-1.94008564758735	0.0529459051166864	0.173891813587349	-4.32688845898244	-0.175618675291287	2.87252578730727	-6.24614418096253	1.04590234980421e-09	2.45743889422394e-09	-6.10224294614446	LIV DEG
2721	ENSG00000244038.9	ENSG00000244038	protein_coding	DDOST	1650	13.2899369558562	5.143122874803	TRUE	-0.389956482198358	-10.3773176670078	5.34907004562553e-23	4.86917284058555e-22	41.1461636927341	-0.075749424129352	-1.93569180080243	0.0534836111613835	0.175065108172531	-5.01188070881292	-0.2344173857676	5.01028707430292	-10.8440907785916	3.39423504372757e-24	2.00914569551425e-23	-10.1476543073423	LIV DEG
4470	ENSG00000117245.12	ENSG00000117245	protein_coding	KIF17	57576	2.3082075407884	3.03196480542883	TRUE	-0.43659019870288	-5.64365891022387	2.7795910857297e-08	7.22664414422281e-08	8.08152870681172	0.0463837667954833	0.41405316514222	0.679017372890545	0.820519487225025	-6.35825285527398	-0.16040329592092	2.72057097130434	-3.38067613895092	0.000779674675149086	0.00117035048892323	-3.35991141628044	LIV DEG
479	ENSG00000235432.1	ENSG00000235432	unprocessed_pseudogene	RP5-930J4.5	NA	0.47809864642747	-2.60615983010344	FALSE	-0.500156267563225	-3.36119425964873	0.00083491537071504	NA	-0.983683354240985	-0.398647467319776	-1.41694719540132	0.157137425346294	NA	-4.59518276573742	NA	NA	NA	NA	NA	NA	NA
4423	ENSG00000189410.11	ENSG00000189410	protein_coding	SH2D5	400745	7.71496790777886	4.63605934168622	TRUE	-0.505303500549456	-6.22992757027147	9.84727545809436e-10	2.90178454263806e-09	11.0680399603675	0.0395758528621218	0.320358268655646	0.748834094614187	0.864951420778768	-6.78923133136594	-0.208148001679841	4.32352177946598	-3.47511805337475	0.000555116242407664	0.000844521475598749	-3.45264635770481	LIV DEG
299	ENSG00000233069.1	ENSG00000233069	antisense	RP5-930J4.2	NA	0.150276348603273	-4.49311143169348	FALSE	-0.304712526712795	-1.70723233986425	0.0883940431066031	NA	-4.87750134126275	-0.0371689626428594	-0.108043886970775	0.914005355104441	NA	-5.28859111110919	NA	NA	NA	NA	NA	NA	NA
7442	ENSG00000127483.17	ENSG00000127483	protein_coding	HP1BP3	50809	30.2983586439486	7.78342745418011	TRUE	0.419217052433089	13.8734826376646	2.64232437257801e-37	9.17871463085185e-36	73.4325733326539	0.00533882073978187	0.15129323034965	0.879807026786991	0.938878009063701	-7.58095913029469	0.305833475052668	7.4555557108118	13.8054143983021	2.520280261629e-35	3.23022887798242e-34	12.402901928688	PM DEG
9596	ENSG00000075151.20	ENSG00000075151	protein_coding	EIF4G3	8672	23.225228992888	7.75951164701698	TRUE	0.0668556094398361	2.54054563225919	0.011366518768793	0.0166453485085017	-4.96451981976752	-0.0898047967601743	-2.90178501460331	0.0038784262969909	0.0280762149460518	-3.43796854800528	0.0417201025588402	7.42359296897962	2.68098651164761	0.00762129476645918	0.0103800259535628	2.66840226854717	PM DEG
62	ENSG00000251914.1	ENSG00000251914	snRNA	RNU7-200P	106480835	0.00328609156376113	-6.04164064246344	FALSE	-0.159062809931983	-1.80333667292601	0.07193174250574	NA	-5.07048640275778	0.181143928610562	1.09330803438312	0.274798804719877	NA	-5.08233477981146	NA	NA	NA	NA	NA	NA	NA
119	ENSG00000221808.1	ENSG00000221808	miRNA	MIR1256	100302155	5.14416673521144	-0.892775928657533	FALSE	-0.514098813638692	-4.68301162941727	3.63894603147544e-06	NA	3.92239963048958	-0.38973796023021	-2.26025146369099	0.0242462355911598	NA	-3.4086939084946	NA	NA	NA	NA	NA	NA	NA
385	ENSG00000233072.1	ENSG00000233072	processed_pseudogene	RPS15AP6	100271141	4.26306686040125	0.655609054443548	TRUE	-0.166472909815638	-2.8319575705826	0.00481127363000708	0.00739644601720804	-2.95791908648793	-0.223156162291094	-2.17264133078783	0.0302885894626587	0.118912330208418	-3.73120205508905	-0.166608532563218	0.347453230292146	-4.6199059746772	4.87127485837817e-06	8.76278636077258e-06	-4.57025656063209	LIV DEG
115	ENSG00000236073.2	ENSG00000236073	processed_pseudogene	RP11-487E1.2	NA	5.47684053224053	-0.754209166469419	FALSE	0.103650402235627	1.15825002192365	0.247309921495075	NA	-6.017934346248	-0.267540087751252	-1.60361071572205	0.109447871659905	NA	-4.53198325425116	NA	NA	NA	NA	NA	NA	NA
296	ENSG00000235112.1	ENSG00000235112	processed_pseudogene	HSPE1P27	106480261	0.0110201079163918	-5.90566026928606	FALSE	-0.152020702029353	-1.36524211525255	0.172785314679063	NA	-5.7136202164786	0.350920137708254	1.6509478462636	0.0993935760006047	NA	-4.3991254536102	NA	NA	NA	NA	NA	NA	NA
7265	ENSG00000117298.14	ENSG00000117298	protein_coding	ECE1	1889	5.45567464782554	5.2238930871233	TRUE	0.560381315066476	11.7856948587719	1.72391101935825e-28	2.60014550692586e-27	53.6539709122672	0.00776689677952148	0.136277003456658	0.89165858881002	0.94530556809565	-6.86250798310407	0.446791565077744	4.89566786286316	16.6349262800995	9.23899238487783e-48	3.24489610790311e-46	14.5185909262129	PM DEG
723	ENSG00000236936.1	ENSG00000236936	antisense	RP3-329E20.2	NA	0.00516751235203847	-5.85604958451254	FALSE	0.0487484774632816	0.419640490781886	0.674926710903653	NA	-6.50702552863237	0.240675456657131	1.07721052984957	0.28191925793203	NA	-5.05445107586173	NA	NA	NA	NA	NA	NA	NA
2479	ENSG00000231105.1	ENSG00000231105	antisense	RP5-1071N3.1	NA	0.0129470537177685	-4.81007632225137	FALSE	-0.301162731928478	-1.69305171194117	0.0910628513365786	NA	-4.91005585672558	0.27285104840924	0.761220494056697	0.44689362888988	NA	-5.05414412649099	NA	NA	NA	NA	NA	NA	NA
376	ENSG00000236216.5	ENSG00000236216	processed_pseudogene	PPP1R11P1	94297	0.0462273226897318	-5.36973149970118	FALSE	-0.548577481378462	-3.67679030975689	0.000261516994499345	NA	0.0600104012045293	0.215071674625215	0.727533044495323	0.467248915941094	NA	-5.20835867540572	NA	NA	NA	NA	NA	NA	NA
649	ENSG00000228823.1	ENSG00000228823	unprocessed_pseudogene	RP11-293F5.8	NA	0.000560513041172562	-6.03784343700704	FALSE	-0.185737858863798	-2.0714622768642	0.0388232447644311	NA	-4.56222351933654	0.195584572976882	1.14614819230329	0.25229640958214	NA	-5.03219230686862	NA	NA	NA	NA	NA	NA	NA
761	ENSG00000236009.1	ENSG00000236009	lincRNA	RP11-293F5.1	NA	0.0125304192948925	-5.76409399785019	FALSE	-0.228342379580418	-1.57648531749001	0.115540706335931	NA	-5.3766111363595	-0.0296387554550229	-0.106438437419004	0.915278305303866	NA	-5.5252590096498	NA	NA	NA	NA	NA	NA	NA
661	ENSG00000227001.3	ENSG00000227001	unprocessed_pseudogene	NBPF2P	343381	1.10939726680925	-0.775197729503102	FALSE	-0.144468003213826	-0.786728899391958	0.431809914877726	NA	-6.36782072831809	0.000691414624281433	0.00185926267310136	0.998517284833077	NA	-5.6556980472191	NA	NA	NA	NA	NA	NA	NA
1234	ENSG00000187952.9	ENSG00000187952	processed_pseudogene	HS6ST1P1	388605	0.275826606070772	-2.24297583405508	FALSE	0.85959227026119	4.87936123305111	1.42946883013072e-06	NA	4.88813519334745	-0.108181409239894	-0.366194040816669	0.714379234864112	NA	-5.40966359871989	NA	NA	NA	NA	NA	NA	NA
830	ENSG00000186543.7	ENSG00000186543	unprocessed_pseudogene	CROCCP5	100421114	0.0825017628812935	-4.04805783668818	FALSE	-0.599640397970089	-3.1551506260427	0.0016998871295669	NA	-1.49336383301202	0.386609623273257	1.04613677743255	0.296016573610712	NA	-4.84803961160397	NA	NA	NA	NA	NA	NA	NA
6812	ENSG00000142794.18	ENSG00000142794	protein_coding	NBPF3	84224	1.81172374439816	3.54849425639001	TRUE	-0.228088770913667	-4.54401513847552	6.914245780057e-06	1.43783416373839e-05	2.72472490622825	-0.0520118526728062	-0.53925849041042	0.589954825583211	0.758784918240079	-6.34647339015342	-0.15147700260814	3.30163180070953	-4.62696723372847	4.93054575611143e-06	8.86424775082855e-06	-4.56772148306371	LIV DEG
327	ENSG00000176378.8	ENSG00000176378	processed_pseudogene	PFN1P10	767853	0.00601641327199602	-5.96361385518591	FALSE	-0.286855003816423	-2.71942143303578	0.00676501884016329	NA	-3.0359200595178	0.0884717205236175	0.43888557740053	0.660938995937906	NA	-5.49249262931685	NA	NA	NA	NA	NA	NA	NA
3007	ENSG00000162551.13	ENSG00000162551	protein_coding	ALPL	249	1.33402988480784	1.78585025613421	TRUE	-0.320456375950274	-3.22892231091912	0.00132348156062964	0.00217225947824656	-1.95578074530182	-0.0886317469258243	-0.546324654504096	0.585092860007097	0.755267446557511	-6.00548379327001	-0.167492246234954	1.46978855713419	-2.45239177828799	0.0145916734491603	0.0193024063022062	-2.44235788340678	LIV DEG
821	ENSG00000233431.1	ENSG00000233431	antisense	RP11-63N8.3	NA	0.0224735368012907	-5.23947476150061	FALSE	-0.309894043775051	-1.82664105078618	0.0683443939964639	NA	-4.77846960333238	-0.361234995005341	-1.05593332882643	0.291521949901409	NA	-4.92426890623585	NA	NA	NA	NA	NA	NA	NA
5755	ENSG00000076864.19	ENSG00000076864	protein_coding	RAP1GAP	5909	21.3203462646472	6.77105940963823	TRUE	-0.131212714276985	-2.0053121080996	0.04546320363548	0.0608987572284291	-5.97611230648054	-0.0377516237212078	-0.403616384413086	0.686671904627759	0.825357858042136	-7.21211013868931	-0.102456705582635	6.47652913992497	-2.33284930520362	0.0201215051932345	0.0262214651762215	-2.32407443068107	LIV DEG
9497	ENSG00000090686.15	ENSG00000090686	protein_coding	USP48	84196	11.4261091175934	6.74796954616754	TRUE	0.0324332139709317	1.62130451987058	0.10557701370914	0.131180648714722	-6.63236112265647	0.132256900757941	4.52722490793382	7.52114476815825e-06	0.000233641435492493	2.74515176641007	0.0101315526880497	6.43831738458151	0.721141422007392	0.471247796601729	0.507716053955401	0.720450288725779	Not DEG
307	ENSG00000231978.2	ENSG00000231978	processed_pseudogene	RP11-132G19.3	NA	0.00457229297355246	-5.98349479711206	FALSE	-0.178569877069231	-1.87394055172818	0.0615162733842322	NA	-4.92723347779419	0.145600487638569	0.793246283014222	0.428020447678518	NA	-5.31518826532327	NA	NA	NA	NA	NA	NA	NA
4490	ENSG00000187942.11	ENSG00000187942	protein_coding	LDLRAD2	401944	0.040951742716534	-2.8336397858286	FALSE	-0.508350438805578	-3.16147058979285	0.00166413526307095	NA	-1.56722098777626	-0.865119303644242	-2.84777100415928	0.00458867992392863	NA	-2.20772691687733	NA	NA	NA	NA	NA	NA	NA
17684	ENSG00000142798.17	ENSG00000142798	protein_coding	HSPG2	3339	0.450785980580037	2.576425498919	TRUE	0.500416834685441	4.05155188168786	5.88977671066627e-05	0.000112260767919763	0.83086775837945	-0.144400397082553	-0.770764562470412	0.441220071451866	0.643902498038371	-6.02016281590827	0.508204778608272	2.26813678348453	5.92674734935136	6.57563201206991e-09	1.45702374622217e-08	5.80141833517387	PM DEG
483	ENSG00000232037.3	ENSG00000232037	processed_pseudogene	RP11-26H16.1	NA	0.00496278477552145	-5.91155415103458	FALSE	-0.308697337581443	-3.02993474583059	0.00257152589029818	NA	-2.15445435084922	0.0543221007903848	0.287446857519838	0.77389239719471	NA	-5.53291201791139	NA	NA	NA	NA	NA	NA	NA
1162	ENSG00000283234.1	ENSG00000283234	transcribed_unitary_pseudogene	RP11-26H16.4	NA	0.000716187394622702	-6.00949608703441	FALSE	-0.225161850142919	-2.3887323314575	0.0172731419861213	NA	-3.86748562452298	0.124304824816688	0.706986519213142	0.47991282516264	NA	-5.37470773991684	NA	NA	NA	NA	NA	NA	NA
1541	ENSG00000219073.7	ENSG00000219073	protein_coding	CELA3B	23436	0.000503904574045978	-6.00785268217675	FALSE	-0.119253177787842	-1.27448058067703	0.20307975661507	NA	-5.85826638527277	0.300950510658489	1.71624079854905	0.0867535860992614	NA	-4.32320480811521	NA	NA	NA	NA	NA	NA	NA
297	ENSG00000273610.1	ENSG00000273610	misc_RNA	RN7SL386P	106479364	0.000860439974438127	-6.04942731282778	FALSE	-0.13620507434184	-1.54671647202053	0.122558551778137	NA	-5.49391278267009	0.221755463631419	1.35454997359043	0.176188752818706	NA	-4.80746539908939	NA	NA	NA	NA	NA	NA	NA
104	ENSG00000201919.1	ENSG00000201919	snRNA	RNU6-1022P	106480016	0.000755797900824669	-6.05085554072345	FALSE	-0.1565105323545	-1.7995254493321	0.0725328857171168	NA	-5.07976259255739	0.19996898886336	1.2434403513178	0.214303551803157	NA	-4.9322174207148	NA	NA	NA	NA	NA	NA	NA
1224	ENSG00000142789.19	ENSG00000142789	protein_coding	CELA3A	10136	0.000838678415873179	-6.00478104942341	FALSE	-0.16035837906018	-1.70947513313993	0.0879777977344484	NA	-5.2246654802511	0.224358688737786	1.26511519468676	0.206434731451272	NA	-4.90269453411312	NA	NA	NA	NA	NA	NA	NA
297	ENSG00000278124.1	ENSG00000278124	misc_RNA	RN7SL186P	106480972	0.000598981132542451	-6.04471227521678	FALSE	-0.155602967791402	-1.76925202124694	0.0774558051330801	NA	-5.13122669860159	0.185220090342695	1.12946433621398	0.25925774074363	NA	-5.04836012375448	NA	NA	NA	NA	NA	NA	NA
104	ENSG00000201273.1	ENSG00000201273	snRNA	RNU6-776P	106480608	0	-6.05392717347678	FALSE	-0.152887514971211	-1.77178663803609	0.0770334299130336	NA	-5.12896206190441	0.195218323272989	1.21646857861348	0.224395419341199	NA	-4.96138680449924	NA	NA	NA	NA	NA	NA	NA
1126	ENSG00000228397.2	ENSG00000228397	lincRNA	RP1-224A6.3	NA	0.10748730020735	-3.20399859571613	FALSE	-0.503477818869281	-3.14414309910982	0.00176385286401128	NA	-1.57642588622261	-0.658676738067553	-2.10315767004468	0.0359641743914725	NA	-3.63356394251132	NA	NA	NA	NA	NA	NA	NA
2406	ENSG00000218510.6	ENSG00000218510	lincRNA	LINC00339	29092	2.59003121700205	2.6047008805163	TRUE	0.0184645813085558	0.374819734616891	0.707952016986533	0.739883653757045	-7.13922691215554	0.0385596509256476	0.425184705704375	0.670889745093825	0.815623961695297	-6.21421002582988	0.0624119731080949	2.58529268291534	2.01479537928635	0.0445287990611274	0.0557350632159381	2.00907859713604	Not DEG
3598	ENSG00000070831.15	ENSG00000070831	protein_coding	CDC42	998	45.0753812968172	7.26705484943089	TRUE	-0.552648273303673	-11.7139680494053	3.3569368336119e-28	4.96615375629788e-27	52.7120157321962	0.0465433762442283	0.936955505034224	0.349245615728798	0.561505624011454	-7.00098969288785	-0.414575264343184	7.05955211518315	-18.3775590753139	3.37414119327492e-58	3.16015345093086e-56	-16.0826882250088	LIV DEG
692	ENSG00000230068.2	ENSG00000230068	sense_intronic	CDC42-IT1	100874292	2.38264717455046	0.65165090351794	TRUE	-0.0648315590353395	-0.972851426484031	0.331093272001288	0.374220129785075	-6.42527276253671	0.0140086689359908	0.129476377841514	0.89703414587027	0.947889977816462	-5.89755726016506	-0.107104075826684	0.351139823076001	-2.65367011595021	0.00821110060160286	0.0111440412468275	-2.64326391309307	LIV DEG
488	ENSG00000271428.1	ENSG00000271428	processed_pseudogene	RP1-224A6.8	NA	0.00353504758433048	-5.9584113393443	FALSE	-0.135817579742621	-1.36473271075347	0.17294532417582	NA	-5.72988908027942	0.347367290411176	1.78713121444562	0.0745377684794981	NA	-4.20657103688068	NA	NA	NA	NA	NA	NA	NA
748	ENSG00000271840.1	ENSG00000271840	lincRNA	RP1-224A6.9	NA	2.44340619400894	0.791733713121013	FALSE	-0.135339152770786	-2.17426908301627	0.0301489094359857	NA	-4.59200941040851	-0.299089071651616	-2.89562212096314	0.00395406985481579	NA	-2.0561932335779	NA	NA	NA	NA	NA	NA	NA
4527	ENSG00000162552.14	ENSG00000162552	protein_coding	WNT4	54361	0.288720133894791	0.135822632479347	TRUE	0.454147379818495	4.31511086470234	1.92025389998161e-05	3.83669921175962e-05	2.22272746009119	0.244045544770718	1.25451855340053	0.210255034588138	0.423533160989532	-5.11523431691469	0.46162007000217	-0.192489577543999	6.21965711844712	1.12583509001183e-09	2.63694296550893e-09	6.09046455568979	PM DEG
62	ENSG00000266564.1	ENSG00000266564	miRNA	MIR4418	100616433	0.0169134862358267	-6.02096966571382	FALSE	-0.146573871237341	-1.50943746583304	0.131812921085639	NA	-5.5416602709889	0.154097605004517	0.872327129368693	0.383459595688673	NA	-5.26576179076423	NA	NA	NA	NA	NA	NA	NA
492	ENSG00000234397.3	ENSG00000234397	processed_pseudogene	RP11-415K20.1	NA	0.000711461520656138	-6.03714078181443	FALSE	-0.166112617345324	-1.84287411136827	0.0659337682530335	NA	-4.99969912228228	0.201102835840123	1.2056335729166	0.228543958908724	NA	-4.96995535921164	NA	NA	NA	NA	NA	NA	NA
1853	ENSG00000279625.1	ENSG00000279625	TEC	RP11-415K20.2	NA	0.000388031274622759	-6.0268977542585	FALSE	-0.167913453458439	-1.81904600883421	0.0694969702405958	NA	-5.03972189595018	0.158664214154847	0.934364292045918	0.350578822452	NA	-5.21775868996489	NA	NA	NA	NA	NA	NA	NA
8992	ENSG00000184677.16	ENSG00000184677	protein_coding	ZBTB40	9923	5.1185226730565	5.45853244997241	TRUE	0.714197765913893	18.4392559075013	2.02082256253447e-58	6.57700020160258e-56	122.168702700935	0.0049017937545486	0.111405137145838	0.911340962648611	0.954946657329801	-6.92412137713731	0.527101145821144	5.13951715674885	17.3020412800731	2.2947429741294e-51	1.1181703658849e-49	15.0769960933428	PM DEG
273	ENSG00000237200.1	ENSG00000237200	sense_intronic	ZBTB40-IT1	100874345	1.58427891106108	-1.40050300613207	FALSE	0.984543778430937	9.76444061080446	9.58222455004752e-21	NA	36.289518804524	0.0455964463801894	0.267783141785787	0.788979566814176	NA	-5.52577948933139	NA	NA	NA	NA	NA	NA	NA
5358	ENSG00000070886.11	ENSG00000070886	protein_coding	EPHA8	2046	0.162167767579757	-0.49484103767553	TRUE	-0.0159070592037402	-0.142324475580634	0.886880524205965	0.901540410820104	-6.72924595204489	0.446537160183382	2.33654681276766	0.0198671695228384	0.0894233981394994	-3.29138777878461	0.254362531340708	-0.808847052205237	3.45680127651092	0.000604525888797401	0.00091608304294542	3.42957564867411	PM DEG
109	ENSG00000276835.2	ENSG00000276835	miRNA	MIR6127	102466615	0.00425725872309211	-6.03264092116543	FALSE	-0.133797186567083	-1.46250122245178	0.144226454124635	NA	-5.61214909780384	0.205095206401319	1.22225948677992	0.222200446661808	NA	-4.95125947222014	NA	NA	NA	NA	NA	NA	NA
1272	ENSG00000173372.16	ENSG00000173372	protein_coding	C1QA	712	17.9836004125213	4.20839349568915	TRUE	-0.31259879372332	-2.55193958556576	0.0110061347227961	0.0161500159576022	-4.23568971970425	-0.455791648821181	-3.75173597491605	0.00019675203473151	0.00294362750689186	0.201267402696202	-0.348171199059232	3.89395753312053	-3.92319122985385	0.000101344419255076	0.000163993007523079	-3.88735037322706	LIV DEG
1335	ENSG00000159189.11	ENSG00000159189	protein_coding	C1QC	714	7.00348820591319	2.77919195984035	TRUE	1.58335225185695	12.8096829028392	1.0057722057323e-32	2.27562684623175e-31	63.5148658299993	0.831327736562037	6.04650856757936	2.94838415658238e-09	3.24859723085939e-07	10.7675094022964	1.36832977882168	2.4616981228261	14.6840196118336	2.68545436789367e-40	5.03901173021504e-39	13.2888863100127	PM DEG
1601	ENSG00000173369.15	ENSG00000173369	protein_coding	C1QB	713	18.8679071656524	4.56159392243837	TRUE	0.372209045775027	2.9151089702225	0.0037136849999179	0.00578903589811091	-3.33820165299733	0.0654711531686356	0.53689095200179	0.591588007058638	0.760463245446182	-6.59572473718225	0.228132362043995	4.23868031368889	2.45841757516614	0.0143377270214158	0.0189780803981848	2.44868878894103	PM DEG
12516	ENSG00000133216.16	ENSG00000133216	protein_coding	EPHB2	2048	1.29454980844986	3.92456240628581	TRUE	0.344308638340329	5.92083720763142	5.92608155826498e-09	1.62834465989214e-08	9.47618255093186	-0.291772454214639	-3.28504959670662	0.00109308652992138	0.0110167915867017	-1.32984434909247	0.21326810663645	3.60539334292034	5.56485684024763	4.86273742875858e-08	1.01042378285816e-07	5.45625781522456	PM DEG
82	ENSG00000265422.1	ENSG00000265422	miRNA	MIR4684	100616391	0.709146547728995	-4.18293183817964	FALSE	0.572434644170948	3.23767196758259	0.00128436424333446	NA	-1.25479993466141	0.341769133897915	0.984393135227309	0.325410803162978	NA	-4.89604798587916	NA	NA	NA	NA	NA	NA	NA
480	ENSG00000225952.1	ENSG00000225952	antisense	RP11-69E9.1	NA	0.00229959253640811	-5.99362752752666	FALSE	-0.204864593003311	-2.13070220598995	0.0335965773990876	NA	-4.4294851577139	0.213509177497155	1.18658369541395	0.235970105193522	NA	-4.98230636822149	NA	NA	NA	NA	NA	NA	NA
68	ENSG00000264014.1	ENSG00000264014	miRNA	MIR4253	100422914	0.011612926164425	-6.0007115426984	FALSE	-0.144061897606959	-1.58110304103899	0.114481070661747	NA	-5.42503203925298	0.0989384096944774	0.566459482046475	0.571342287665728	NA	-5.45129548714328	NA	NA	NA	NA	NA	NA	NA
1641	ENSG00000215906.8	ENSG00000215906	protein_coding	LACTBL1	646262	0.00116388785852808	-5.97131314591938	FALSE	-0.136369002882675	-1.28695914452725	0.198698588573472	NA	-5.82996555707173	0.245085637315345	1.25123414378649	0.211449485364051	NA	-4.90730003013099	NA	NA	NA	NA	NA	NA	NA
658	ENSG00000227868.5	ENSG00000227868	protein_coding	C1orf234	NA	0.411761421204246	-2.04969666690018	FALSE	0.554151266054394	4.86826529305412	1.50827310844825e-06	NA	4.85157875366708	0.206324627342945	0.940505624272654	0.347424291849788	NA	-5.08411368441928	NA	NA	NA	NA	NA	NA	NA
5435	ENSG00000004487.15	ENSG00000004487	protein_coding	KDM1A	23028	13.3159386875617	6.14406908449116	TRUE	-0.0915990411036602	-4.00594184763416	7.10729555678753e-05	0.00013429335254005	0.0663705324891728	0.0554957022100393	1.85458858411771	0.0642589388289823	0.197558733376622	-5.41739085082471	-0.00933938443764896	5.8116303315041	-0.649105957129467	0.516636468939179	0.552271851647766	-0.648538885265848	Not DEG
666	ENSG00000240553.1	ENSG00000240553	antisense	RP1-184J9.2	NA	0.0150733762116297	-5.54910532712722	TRUE	-0.24573458551454	-1.68794720632894	0.0920392853681541	0.115437901343647	-5.102201577999	-0.0344347763299001	-0.119858799712856	0.904644406419261	0.951761310507252	-5.44785970655259	0.593731877902083	1.70336495879039	13.2877322675158	1.19742586752515e-33	1.34999002834323e-32	12.0896866208106	PM DEG
68	ENSG00000263793.1	ENSG00000263793	miRNA	MIR3115	100422866	1.01339005941736	-3.95480041138695	FALSE	-0.385914892441655	-2.19212742567636	0.0288263872746148	NA	-3.96064136627905	-0.587213228452555	-1.6724087810248	0.0950856878141248	NA	-4.23353323444559	NA	NA	NA	NA	NA	NA	NA
77	ENSG00000266802.1	ENSG00000266802	miRNA	MIR4419A	NA	0.0295766261688516	-5.93437997177432	FALSE	-0.229639264972632	-2.18688696187118	0.0292091819620634	NA	-4.29422877675728	0.234164390564993	1.15036401039355	0.250558239984362	NA	-5.0043008608944	NA	NA	NA	NA	NA	NA	NA
9658	ENSG00000169641.13	ENSG00000169641	protein_coding	LUZP1	7798	12.6122848260192	6.64747276605183	TRUE	0.303515301758837	6.35558839356292	4.64767947029313e-10	1.40640336424047e-09	11.4484590090926	-0.286482265214338	-3.95695089881369	8.72009921930357e-05	0.00158755334754189	0.342331802534672	0.295176175359416	6.36530760470534	8.91696953836587	1.59521444603387e-17	6.16183976788836e-17	8.52002314111727	PM DEG
818	ENSG00000229010.1	ENSG00000229010	processed_pseudogene	RP5-979D14.1	NA	0.0112795348290722	-5.71673210391968	FALSE	0.0938557633711322	0.686044568667251	0.493000099257665	NA	-6.30311247313282	-0.0189514719195234	-0.0740860667187594	0.94097230670379	NA	-5.50709162843369	NA	NA	NA	NA	NA	NA	NA
107	ENSG00000206935.1	ENSG00000206935	snRNA	RNU6-514P	106480586	0.0105529851030594	-6.00119902092901	FALSE	-0.179811406015244	-1.85170185480377	0.0646526189707098	NA	-4.97670733856813	0.199275069622243	1.0564972802507	0.291264619105662	NA	-5.10891898942461	NA	NA	NA	NA	NA	NA	NA
101	ENSG00000252578.1	ENSG00000252578	snRNA	RNU6-135P	106479625	0.00662288736928644	-6.01256771978775	FALSE	-0.157936565750343	-1.69638510866668	0.0904297316557637	NA	-5.24806758007152	0.0639294216354754	0.357366095790772	0.720972489374476	NA	-5.5379279013254	NA	NA	NA	NA	NA	NA	NA
2835	ENSG00000179546.4	ENSG00000179546	protein_coding	HTR1D	3352	0.351427988594468	-0.428339605226319	TRUE	1.45414813277263	10.9839128783746	2.59377507721987e-25	2.94216148839606e-24	46.6426711538175	1.1971139140433	4.44252825100282	1.1013511862995e-05	0.000317426217250218	2.97283603169412	1.2850468607648	-0.760511785641397	13.2995022781046	2.50618754718811e-34	2.96129806572445e-33	12.2175183695419	PM DEG
460	ENSG00000215381.3	ENSG00000215381	processed_pseudogene	RP5-1057J7.1	NA	0.000709710978027014	-6.03784343700704	FALSE	-0.120453148627536	-1.32655884726691	0.185254708911711	NA	-5.80069428935197	0.2200670238789	1.29745423255339	0.195088888202945	NA	-4.87103689865522	NA	NA	NA	NA	NA	NA	NA
5444	ENSG00000261326.2	ENSG00000261326	lincRNA	LINC01355	100996511	3.25057830322653	4.098235666123	TRUE	0.161549871747953	4.03351694642477	6.34541283135067e-05	0.000120489371193989	0.534180729100544	0.172740883934242	2.91007393539808	0.00377876701434761	0.0275636813079878	-2.47013834306374	0.0991543928630675	3.77575423987902	3.94402875948921	9.45750725180809e-05	0.000153383185451925	3.90410409122079	PM DEG
8676	ENSG00000125944.18	ENSG00000125944	protein_coding	HNRNPR	10236	17.4953874532072	7.21925163918223	TRUE	0.045574759524118	1.67187458644171	0.0951690013093182	0.119158393862371	-6.64510304733721	0.0586368267198136	1.81160160671557	0.070663337969816	0.210221194593089	-5.79171269695279	0.02671006477369	6.91556961059132	1.63030800471985	0.103656461394495	0.123484804926485	1.62737978865594	Not DEG
4392	ENSG00000125945.14	ENSG00000125945	protein_coding	ZNF436	80818	7.13602728504601	4.93612425937554	TRUE	0.177671775242872	5.11591987589056	4.44384365410995e-07	1.03648856122046e-06	5.14461857138309	-0.0652666867732606	-1.14528626498505	0.252652815333841	0.461999335153202	-6.16757155537217	0.189122393434361	4.64629485023106	7.43440385474436	5.47046626035293e-13	1.58714680894107e-12	7.21306903427085	PM DEG
2655	ENSG00000249087.6	ENSG00000249087	antisense	ZNF436-AS1	148898	3.16050649859403	3.04053160866886	TRUE	-0.00101532995434224	-0.0280076552510992	0.977667118909631	0.981378310820083	-7.28583048081707	0.0538451421753886	0.829185582262875	0.407405422064326	0.614968505588379	-6.04046352363128	-0.0656765956877346	2.75253676498706	-2.52961384324766	0.011793666885849	0.0157562049571041	-2.51825868120429	LIV DEG
93	ENSG00000201405.1	ENSG00000201405	misc_RNA	Y_RNA	NA	0	-6.05392717347678	FALSE	-0.152887514971211	-1.77178663803609	0.0770334299130336	NA	-5.12896206190441	0.195218323272989	1.21646857861348	0.224395419341199	NA	-4.96138680449924	NA	NA	NA	NA	NA	NA	NA
650	ENSG00000271420.1	ENSG00000271420	lincRNA	RP5-1057J7.7	NA	0.16909291641013	-3.3807168742091	FALSE	0.761065728948036	4.66417455849507	3.97346044801673e-06	NA	4.00363332037553	0.0117468223028157	0.0350850534838693	0.972026288093128	NA	-5.29275642543542	NA	NA	NA	NA	NA	NA	NA
3515	ENSG00000204219.9	ENSG00000204219	protein_coding	TCEA3	6920	1.45377615218264	2.25414306200871	TRUE	0.320411272329314	4.89768338776582	1.30795966633085e-06	2.92772053129077e-06	4.49716553323231	-0.137874424905703	-1.16151967772666	0.245999303750683	0.45426983858639	-5.58565807210277	0.323377272994423	1.84595742797582	6.58869574077301	1.25228511410788e-10	3.12529570235598e-10	6.43285572023964	PM DEG
426	ENSG00000232482.2	ENSG00000232482	processed_pseudogene	RP4-654C18.1	NA	0.00976268000163699	-5.86524156526209	FALSE	-0.0663586836277938	-0.55514911385235	0.579038684607532	NA	-6.4509978706894	0.149546995052166	0.675017743444477	0.499984673387138	NA	-5.36083328703965	NA	NA	NA	NA	NA	NA	NA
4988	ENSG00000088280.18	ENSG00000088280	protein_coding	ASAP3	55616	4.46461596164494	4.42066332191269	TRUE	0.153011417312894	3.1677989810674	0.0016290321105816	0.00264788123698454	-2.54918318603932	-0.285092286812925	-3.85178306673789	0.000132922442049566	0.00219001110713284	0.530719810419368	0.184774078021444	4.11597036632498	5.50166448854793	6.33623401286518e-08	1.30618792633004e-07	5.40904321652183	PM DEG
5457	ENSG00000007968.6	ENSG00000007968	protein_coding	E2F2	1870	0.0150697801643187	-3.97905204744176	FALSE	0.58484643502692	2.8523064612958	0.00451838193251001	NA	-2.36156866489387	0.154255156906965	0.381382977736315	0.703085339495893	NA	-5.20370087853869	NA	NA	NA	NA	NA	NA	NA
456	ENSG00000235052.1	ENSG00000235052	lincRNA	RP1-150O5.3	NA	0.109816998512979	-4.48951720324294	FALSE	0.378773325412458	2.02051070779351	0.0438581917577665	NA	-4.30466244871737	0.295458166525933	0.794595418125502	0.42723573576629	NA	-5.02741942142325	NA	NA	NA	NA	NA	NA	NA
1797	ENSG00000117318.8	ENSG00000117318	protein_coding	ID3	3399	3.52909692996681	2.33351602838801	TRUE	0.700527984486766	6.58605340039362	1.13655364519682e-10	3.61289141459635e-10	13.5390403367231	0.254711229456947	1.75319799348864	0.0801968506844426	0.229046168305417	-4.77973800867734	0.748758005576809	1.96981857817826	10.3870070574612	1.22784946745545e-22	6.51250875910728e-22	9.79123656052377	PM DEG
2142	ENSG00000197880.8	ENSG00000197880	protein_coding	MDS2	259283	0.0862210590990202	-2.98408052150159	FALSE	-1.38158391080402	-7.22412427604011	1.87255955562628e-12	NA	17.7360725588783	0.0647093761038717	0.19053566665314	0.848968756339073	NA	-5.34867191930614	NA	NA	NA	NA	NA	NA	NA
1186	ENSG00000229239.2	ENSG00000229239	unprocessed_pseudogene	RP11-223J15.2	NA	0.0129574576821538	-5.46810821859672	FALSE	-0.322848503520165	-2.27810366740536	0.0231376635298699	NA	-3.97822493772593	0.529329008848342	1.90325149971768	0.0575967714020452	NA	-3.96767458012878	NA	NA	NA	NA	NA	NA	NA
1987	ENSG00000142676.12	ENSG00000142676	protein_coding	RPL11	6135	86.6842293895066	7.33395222858322	TRUE	-0.367887696643835	-7.61047767031399	1.35098506609702e-13	5.49722813488793e-13	19.3953240019286	-0.0486480106017796	-0.903133394892211	0.36690136715206	0.577114991044871	-7.04385558584292	-0.375732536344661	7.0543817648	-13.5640330147597	2.70754738222596e-35	3.45795676590666e-34	-12.3971587356699	LIV DEG
5391	ENSG00000011007.12	ENSG00000011007	protein_coding	TCEB3	NA	5.62257805164672	4.89327689758954	TRUE	0.425874956107699	15.7058685387114	1.51396388675878e-45	1.28111624097528e-43	92.7091058244942	-0.0629273126339744	-1.68115168844695	0.0933742879331671	0.253280300195685	-5.40388221308216	0.336525600708603	4.57291199408347	17.8715503304836	6.19803576864624e-54	3.80950295041652e-52	15.4626649214032	PM DEG
1347	ENSG00000236810.5	ENSG00000236810	antisense	TCEB3-AS1	NA	2.94579251058835	1.94909553283374	TRUE	0.107650305727731	2.68755553713577	0.00743541195337191	0.0111676350637972	-3.5383971663087	0.0402147770403433	0.575107090632089	0.565484337588764	0.741834376887653	-6.00307342185257	0.0118013439183935	1.62788537560904	0.460830512803953	0.645166433608763	0.676202683418544	0.460487371942818	Not DEG
2186	ENSG00000057757.9	ENSG00000057757	protein_coding	PITHD1	57095	38.7842048576355	6.33836204336427	TRUE	-0.155932631825731	-3.7187017862699	0.000222699517786655	0.000399254940574295	-1.0483540976202	0.0812321435966115	1.92297993609964	0.0550650721132178	0.178501624357205	-5.3679848345368	-0.0549083872422499	6.01503355859493	-2.59067967820919	0.00992474214576548	0.0133491946735242	-2.5784403909278	LIV DEG
2196	ENSG00000011009.10	ENSG00000011009	protein_coding	LYPLA2	11313	3.54931692677747	2.91608365711972	TRUE	0.0334793876610763	0.798760974937999	0.424804818610416	0.468890010315317	-6.95434846879671	-0.153164552455059	-2.51953720040875	0.012069651778462	0.0626892912775259	-3.29944298672422	0.00649226731189733	2.61145677398006	0.278274055181518	0.780917054306482	0.803917989623179	0.278124154539914	Not DEG
3978	ENSG00000117308.14	ENSG00000117308	protein_coding	GALE	2582	2.61046760101098	3.30233023400222	TRUE	-0.411364211996504	-10.3351001265612	7.69665309759129e-23	6.90511858691874e-22	40.984766729171	-0.144118103134566	-2.51245050346774	0.0123115455068029	0.0635555747185005	-3.38361909054852	-0.219635895788147	2.97363859636307	-8.16863659107449	4.63261472128783e-15	1.53204860126968e-14	-7.83650457687987	LIV DEG
5658	ENSG00000117305.14	ENSG00000117305	protein_coding	HMGCL	3155	2.75608285822747	3.91817234548848	TRUE	-0.335893534342156	-9.00983568661791	4.25548119461901e-18	2.52240696755856e-17	30.1557110608426	-0.00517481638792203	-0.104173985015015	0.9170741442604	0.958106747090165	-6.56230577521945	-0.22210962350073	3.58937000100598	-7.8863418607357	5.30094539009347e-14	1.64282987415373e-13	-7.52428536771983	LIV DEG
2047	ENSG00000179163.11	ENSG00000179163	protein_coding	FUCA1	2517	4.97806667168888	3.28750460852964	TRUE	-0.553389926478705	-11.2458350553554	2.45598561586764e-26	3.05000739295255e-25	48.9511060042335	-0.0821484354178035	-1.41777776909793	0.156894838008071	0.353698880867514	-5.47297182103279	-0.388557157852457	2.96871681964878	-11.5298544005333	9.18740718772522e-27	6.41606050698628e-26	-10.7094823651234	LIV DEG
5254	ENSG00000188822.7	ENSG00000188822	protein_coding	CNR2	1269	0.00566571881236723	-4.92489256182631	FALSE	-0.0942196749283259	-0.492985311245513	0.622237428653209	NA	-6.17297717542543	-0.317353117480615	-0.847183451130656	0.397308800358389	NA	-5.01962282988473	NA	NA	NA	NA	NA	NA	NA
1267	ENSG00000229106.1	ENSG00000229106	processed_pseudogene	BTBD6P1	646330	0.011594466555972	-5.40069654050823	FALSE	-0.412265173830587	-2.63222965907067	0.00874250659903111	NA	-3.08050011795219	0.0705340394125705	0.233944868415162	0.815126041685924	NA	-5.39949950274148	NA	NA	NA	NA	NA	NA	NA
210	ENSG00000232557.3	ENSG00000232557	antisense	RP11-4M23.3	NA	0.0175262867590568	-5.85297795175921	FALSE	-0.384322312408812	-3.43820984931996	0.000634003707453719	NA	-0.865828352416593	0.120097513341948	0.543516583933125	0.587022752522473	NA	-5.42907622938691	NA	NA	NA	NA	NA	NA	NA
78	ENSG00000264926.1	ENSG00000264926	miRNA	MIR378F	100616492	0.00386881895056914	-6.04848656316272	FALSE	-0.165739065487473	-1.88396721273131	0.060144096960351	NA	-4.92625728582889	0.216905476233007	1.34042353182786	0.180732345459637	NA	-4.82339041580887	NA	NA	NA	NA	NA	NA	NA
368	ENSG00000230228.2	ENSG00000230228	processed_pseudogene	RP11-4M23.4	NA	0.0084128164104342	-5.90498053160392	FALSE	-0.0898450220290282	-0.776839392189356	0.437617543773697	NA	-6.33291311560744	0.0789981568603752	0.361759343149121	0.717688704186494	NA	-5.50776732891459	NA	NA	NA	NA	NA	NA	NA
2564	ENSG00000189266.11	ENSG00000189266	protein_coding	PNRC2	55629	23.1000069491968	5.85274223614319	TRUE	0.0761570287614486	1.95331538389212	0.051334506256841	0.0682620830890358	-5.87370642463724	-0.057006655644177	-1.33450741310716	0.182660909885783	0.389613989577913	-6.14669546446761	0.0313058029050697	5.49788055741758	1.27940669611972	0.201343264234944	0.230552636907115	1.27773391045998	Not DEG
10277	ENSG00000188529.14	ENSG00000188529	protein_coding	SRSF10	10772	9.32726789192868	6.56561150999839	TRUE	-0.0613761240234662	-2.34980833151321	0.0191674537274068	0.0272431794949806	-5.1613763128384	-0.0261620704795301	-0.848905111987061	0.396350962657181	0.60452809048397	-6.85938897292728	-0.0474992975062278	6.24812204798536	-2.87013017295177	0.00432240890846369	0.0060387005511179	-2.8536208143602	LIV DEG
328	ENSG00000215905.4	ENSG00000215905	processed_pseudogene	RP11-4M23.7	NA	0.00025115563574866	-6.04778390797011	FALSE	-0.172524056842001	-1.9883830603315	0.0473091274921548	NA	-4.72982340655424	0.161251079930975	0.996270236840192	0.31961336101811	NA	-5.17136396193358	NA	NA	NA	NA	NA	NA	NA
454	ENSG00000225315.2	ENSG00000225315	antisense	RP11-293P20.2	NA	0.0105021975782834	-5.83309700983306	FALSE	-0.286630741620878	-2.32529912096613	0.0204516011187291	NA	-3.96393303555203	0.23285820273377	0.95805803632475	0.338508625522582	NA	-5.15705154590336	NA	NA	NA	NA	NA	NA	NA
9254	ENSG00000142661.18	ENSG00000142661	protein_coding	MYOM3	127294	0.00841494185278057	-4.13580720849369	FALSE	0.296177842301966	1.38657791286746	0.166182796336833	NA	-5.32055537078962	-0.823450354199426	-2.07938115792882	0.0381047098120459	NA	-3.67414293529316	NA	NA	NA	NA	NA	NA	NA
461	ENSG00000230703.1	ENSG00000230703	antisense	RP11-293P20.4	NA	0	-6.05392717347678	FALSE	-0.152887514971211	-1.77178663803609	0.0770334299130336	NA	-5.12896206190441	0.195218323272989	1.21646857861348	0.224395419341199	NA	-4.96138680449924	NA	NA	NA	NA	NA	NA	NA
2798	ENSG00000142677.3	ENSG00000142677	protein_coding	IL22RA1	58985	0.0104347780129321	-5.05069421729826	FALSE	0.466393749464564	2.35824405598597	0.0187421174056829	NA	-3.6426067689792	0.0663228285138296	0.182183931833536	0.855514153134187	NA	-5.32204868986652	NA	NA	NA	NA	NA	NA	NA
4923	ENSG00000185436.11	ENSG00000185436	protein_coding	IFNLR1	163702	0.481872238857661	1.14743241323368	TRUE	0.664329880611714	9.64891396528505	2.48941348090739e-20	1.79432852431332e-19	35.4255550360136	0.0880718525714638	0.686174394264495	0.492929522322567	0.686137915826682	-5.80197759220703	0.545654203235482	0.798225061198867	11.0784963750248	3.39329801917781e-25	2.13536947774613e-24	10.3700548868122	PM DEG
1849	ENSG00000230023.2	ENSG00000230023	lincRNA	RP11-10N16.2	NA	0.0332943724493682	-4.27436268113688	FALSE	0.722610549115361	3.61100441449351	0.000335501406317229	NA	-0.0445192259881741	0.123219314223451	0.32251771224299	0.747198863341487	NA	-5.23829324735062	NA	NA	NA	NA	NA	NA	NA
856	ENSG00000232298.2	ENSG00000232298	antisense	RP11-10N16.3	NA	0.0417334645042723	-4.7858254233045	FALSE	0.0874537212241998	0.508869592820098	0.611066063626611	NA	-6.2148499590525	0.401668622224673	1.16936883341609	0.242826786826318	NA	-4.79560525105617	NA	NA	NA	NA	NA	NA	NA
3940	ENSG00000158055.15	ENSG00000158055	protein_coding	GRHL3	57822	0.0517328783954899	-3.23078552402944	FALSE	0.36860823927508	1.74617755358374	0.0813886512235797	NA	-4.84635614021855	-0.0362910790130272	-0.0939240468902681	0.925208101201356	NA	-5.3417256503432	NA	NA	NA	NA	NA	NA	NA
8511	ENSG00000001460.17	ENSG00000001460	protein_coding	STPG1	90529	1.53137765342049	3.6650888905568	TRUE	0.267272160717096	6.73520099742043	4.47177613099588e-11	1.47146405430421e-10	14.2828963391092	-0.156711390672927	-2.79726439806473	0.00535766975597084	0.0353133613882153	-2.72143691337791	0.18923147885625	3.33926197711226	7.51394327420219	3.4186803129882e-13	1.00507064236309e-12	7.27678555675799	PM DEG
9404	ENSG00000001461.16	ENSG00000001461	protein_coding	NIPAL3	57185	19.3590365968411	7.40500323106583	TRUE	0.0962945249308702	2.17450484537753	0.030131114720934	0.0415910043012762	-5.72790016923401	-0.0927825369060571	-1.71943970278071	0.0861694094126654	0.240331424670394	-6.03067864678341	0.0460159467525428	7.09393361593763	1.41154594738002	0.158809480732636	0.184881786248956	1.40908687703283	Not DEG
7077	ENSG00000117602.11	ENSG00000117602	protein_coding	RCAN3	11123	1.35415666748901	3.0884816404418	TRUE	0.070143788305523	1.13705462321848	0.256055121477598	0.29609960068102	-6.63664571952955	0.120133110110879	1.38724998626728	0.1659997428704	0.367181572608043	-5.48038158224919	0.139420837223699	2.73549638937317	3.06301367412929	0.00233379254157221	0.00335091595679021	3.04409780483377	PM DEG
1445	ENSG00000264443.1	ENSG00000264443	lincRNA	RP4-594I10.3	NA	0.00928913230667654	-5.49266328195707	FALSE	-0.123641437682005	-0.844499487852637	0.398790560288204	NA	-6.14247623325459	0.463521123354908	1.63487372462353	0.102721366828861	NA	-4.36188790965274	NA	NA	NA	NA	NA	NA	NA
4122	ENSG00000184454.6	ENSG00000184454	protein_coding	NCMAP	400746	0.2416234059208	-0.586593852032917	TRUE	-0.303943568953193	-2.38107044143317	0.0176324447354531	0.0251798547575611	-3.90630146483677	0.439977944792817	1.76076538166861	0.0789053985318395	0.226799416568079	-4.31779258716495	-0.500030159624148	-0.926615829365923	-5.73514391517262	1.83973004199889e-08	3.94440911845261e-08	-5.62643411860485	LIV DEG
348	ENSG00000227312.2	ENSG00000227312	processed_pseudogene	RP11-496D1.2	NA	0.0429869958695861	-5.47299762213486	FALSE	0.0641093279018357	0.430587825743003	0.666951953280588	NA	-6.3978868753363	0.833502970116287	2.80330999211171	0.00525984090978015	NA	-2.2633180876636	NA	NA	NA	NA	NA	NA	NA
103	ENSG00000239106.1	ENSG00000239106	misc_RNA	Y_RNA	NA	0.00666043136393556	-6.01563935254108	FALSE	-0.122970151107519	-1.32115486252431	0.187048510023533	NA	-5.80324548013989	0.29510847030894	1.65622532066345	0.09832000042489	NA	-4.41083014117625	NA	NA	NA	NA	NA	NA	NA
8168	ENSG00000133226.16	ENSG00000133226	protein_coding	SRRM1	10250	9.18222798393477	6.16897821984458	TRUE	0.259135694054638	5.74410851357538	1.59880731242526e-08	4.23578818965013e-08	8.15696212350486	0.0838268428383188	1.56541279580929	0.118135352198014	0.295299051647496	-5.8898839089936	0.162819931746081	5.84375591810118	5.81629369443149	1.20693330945198e-08	2.62643352947028e-08	5.69874395712186	PM DEG
4495	ENSG00000169504.14	ENSG00000169504	protein_coding	CLIC4	25932	33.8956437653456	6.88469891951983	TRUE	-0.00405733527822026	-0.0674586824091421	0.946243274820379	0.953727022670213	-7.98553489479195	-0.367011166990642	-3.73397085292104	0.000210751322076097	0.00311343870008368	-0.528347481451161	-0.00228485942363795	6.5986552213521	-0.0509452142673507	0.959395419937243	0.96488099248523	-0.0509122802999779	Not DEG
107	ENSG00000238482.1	ENSG00000238482	snRNA	RNU6-1208P	106480094	0.00319740366802658	-6.03800795037446	FALSE	-0.146731231206978	-1.64678054133439	0.100225767504117	NA	-5.33509006604056	0.2340231508178	1.4119925623967	0.158590463304937	NA	-4.73648885012878	NA	NA	NA	NA	NA	NA	NA
4523	ENSG00000020633.18	ENSG00000020633	protein_coding	RUNX3	864	0.0550075825592715	-2.55992137848688	FALSE	1.97947294092276	12.3466263993959	8.71133447009966e-31	NA	58.3851051518323	0.442228074734216	1.52775151713512	0.12722312137158	NA	-4.4768571548935	NA	NA	NA	NA	NA	NA	NA
72	ENSG00000278034.1	ENSG00000278034	miRNA	MIR6731	102465437	0.0413530209710693	-5.90700111755087	FALSE	0.0283233298669745	0.26591997801389	0.790409455247284	NA	-6.5838602629594	-0.0184609319515431	-0.0904781300495035	0.927944453805296	NA	-5.562838575297	NA	NA	NA	NA	NA	NA	NA
820	ENSG00000229162.1	ENSG00000229162	antisense	RP11-84D1.1	NA	0.00326620058276594	-5.90559580716566	FALSE	0.0256502445989666	0.240724778035142	0.809866209062842	NA	-6.59352739366405	0.213235388119995	1.0412614919198	0.298270585580659	NA	-5.09591178482872	NA	NA	NA	NA	NA	NA	NA
2443	ENSG00000261025.1	ENSG00000261025	lincRNA	RP11-84D1.2	NA	0.00249672071145798	-5.79105708068243	FALSE	-0.24291579182567	-1.86962426277654	0.0621149225157159	NA	-4.89102836723115	0.349539762214656	1.40962903587064	0.159287195515	NA	-4.68934133887296	NA	NA	NA	NA	NA	NA	NA
84	ENSG00000264371.1	ENSG00000264371	miRNA	MIR4425	100616365	0.00698210300618418	-6.02671283262075	FALSE	-0.153449338412313	-1.67474533338169	0.0946038116557655	NA	-5.28520874150248	0.215979320407566	1.27181623854918	0.20404511135716	NA	-4.89664411681907	NA	NA	NA	NA	NA	NA	NA
863	ENSG00000233755.1	ENSG00000233755	lincRNA	RP4-799D16.1	NA	0.0217475905913623	-5.2703502080243	FALSE	-0.00227832958318927	-0.013605123580056	0.989150394265735	NA	-6.40895759309435	0.0351803557523303	0.103611323062478	0.917520433248173	NA	-5.35261910875091	NA	NA	NA	NA	NA	NA	NA
402	ENSG00000233419.3	ENSG00000233419	processed_pseudogene	RP4-781L3.1	NA	0.0320105119231679	-5.54414339138125	FALSE	-0.429215738947443	-3.36849434299905	0.000813592698730385	NA	-1.04673138587966	-0.11181780606429	-0.436921379220808	0.662361931357188	NA	-5.39739510762261	NA	NA	NA	NA	NA	NA	NA
988	ENSG00000231953.2	ENSG00000231953	antisense	RP4-706G24.1	NA	0.00239588696892971	-5.94375583077023	FALSE	-0.221436315440077	-2.15204679790305	0.0318673611219334	NA	-4.3700094349703	0.15060868822364	0.766777255368761	0.443585312612663	NA	-5.32656020128656	NA	NA	NA	NA	NA	NA	NA
3370	ENSG00000117614.9	ENSG00000117614	protein_coding	SYF2	25949	8.21606243416152	4.75457383611929	TRUE	-0.347743901745347	-9.82848826060929	5.6258503328408e-21	4.27495918790399e-20	36.5962491697122	-0.0117219565975806	-0.278110279405721	0.781045680111827	0.884814253120151	-6.71398582105277	-0.298950946854234	4.46022673345069	-15.4306115728174	2.28565501945402e-43	5.45807354811123e-42	-13.8078456015148	LIV DEG
6804	ENSG00000117616.17	ENSG00000117616	protein_coding	RSRP1	57035	16.1755956591208	6.69159067069866	TRUE	-0.743135814657727	-14.7073008200736	5.25780204056229e-41	2.71289761385598e-39	82.1315173549152	-0.025137897481683	-0.327679880261302	0.743294464255123	0.862218266437814	-7.18753833482707	-0.613046395871414	6.40809431453856	-17.1949049942582	1.25521822726855e-49	5.14330423237784e-48	-14.8103836600362	LIV DEG
485	ENSG00000272432.1	ENSG00000272432	lincRNA	RP3-465N24.6	NA	0.255820706382207	-3.11948316705983	FALSE	-0.444721943938709	-3.00311546883838	0.00280491648827311	NA	-1.98504708238218	-0.519122886410942	-1.80118405202189	0.0722920215824393	NA	-4.07810182482515	NA	NA	NA	NA	NA	NA	NA
459	ENSG00000261349.1	ENSG00000261349	unprocessed_pseudogene	RP3-465N24.5	NA	1.7757818906853	-1.02122496919672	TRUE	0.713158071476989	2.42077797678889	0.0158392425904644	0.0227867512411612	-3.78438312142744	-0.416592717182196	-0.695257310002659	0.4872254965318	0.682312759977109	-5.40599799640086	0.615715060781939	-0.640280627937669	5.51998796976091	5.40480478613108e-08	1.11983290124445e-07	5.43745152589912	PM DEG
3313	ENSG00000187010.19	ENSG00000187010	protein_coding	RHD	6007	0.0145243615936344	-4.44285873379955	FALSE	-0.100427129119558	-0.530006004328603	0.596340900868232	NA	-6.11949698487382	-0.331335081925933	-0.873476957103044	0.382833439239678	NA	-4.97454316817511	NA	NA	NA	NA	NA	NA	NA
480	ENSG00000224183.1	ENSG00000224183	processed_pseudogene	SDHDP6	29768	0.751781751886464	-1.67222962204541	FALSE	0.352601549232281	2.56787998730928	0.0105190411308907	NA	-3.32429350762683	0.0347129246597597	0.12799170762764	0.898208343500824	NA	-5.5014781241784	NA	NA	NA	NA	NA	NA	NA
459	ENSG00000259984.1	ENSG00000259984	unprocessed_pseudogene	RP11-335G20.7	NA	0.464936593288731	-2.36884198606472	TRUE	0.511419043533111	4.17300919917588	3.53998416975318e-05	6.90597243739657e-05	1.92006971342199	0.315549095160648	1.40510323799963	0.160627812051962	0.359319167173444	-4.61437845038708	0.259702792794589	0.482961160132466	6.07697172111157	2.83917149194851e-09	6.45904050770831e-09	5.94063672393165	PM DEG
3410	ENSG00000183726.10	ENSG00000183726	protein_coding	TMEM50A	23585	14.3622406616701	5.58982252799798	TRUE	-0.0418604211327484	-1.29780951138675	0.194945745950683	0.230524161855042	-6.87316391732033	-0.068017721792708	-1.42298028292972	0.155381803901721	0.351931711597734	-5.96277151232732	-0.0759303228210261	5.26472553820946	-3.69018157979013	0.000255578846748424	0.000400510527987987	-3.6566038987796	LIV DEG
2433	ENSG00000188672.17	ENSG00000188672	protein_coding	RHCE	6006	0.39908864257024	-0.189783413839069	TRUE	-0.381917984950089	-3.93219849253089	9.59400710313257e-05	0.000179088696961766	0.788430603123291	-0.0306091204969697	-0.1705617105936	0.864639207674819	0.932333066841368	-5.75233313664272	-0.162807581884717	-0.511596116901396	-2.41785917542932	0.0160651965199104	0.0211404736152462	-2.40743102652017	LIV DEG
478	ENSG00000238084.4	ENSG00000238084	processed_pseudogene	RP3-469D22.1	NA	0.0669389319070183	-4.95522317670362	FALSE	-0.338107908608474	-1.7732465896578	0.0767909955018411	NA	-4.80682055523036	0.163141374156283	0.432900535107526	0.66527858630253	NA	-5.23040888607351	NA	NA	NA	NA	NA	NA	NA
3979	ENSG00000204178.9	ENSG00000204178	protein_coding	TMEM57	NA	10.1195944574158	5.30810477509667	TRUE	0.210869704729374	9.41086508958316	1.73780866412518e-19	1.16119211274694e-18	33.1053123725033	0.0122421860302077	0.370012920025722	0.711533639485374	0.841062420702524	-6.82874281858922	0.144679065975806	4.97565023692632	9.43938631213115	5.21966778575389e-19	2.20432388336493e-18	8.90749899284095	PM DEG
5397	ENSG00000157978.11	ENSG00000157978	protein_coding	LDLRAP1	26119	2.94211840587127	3.50901405829274	TRUE	0.447368101338511	5.65523351238256	2.60905574548656e-08	6.79485095356003e-08	8.09841875096672	-0.401824744656256	-3.82289893738724	0.000148989599573556	0.00240417618533834	0.552686207531725	0.289300551434906	3.20581457216419	5.05257279532337	6.50782281546139e-07	1.24908398343246e-06	4.97550359029625	PM DEG
483	ENSG00000225643.1	ENSG00000225643	lincRNA	RP11-70P17.1	NA	0.980270016986322	-1.32617875913729	FALSE	0.517911440345926	4.58373487436561	5.76508179052584e-06	NA	3.53093458067325	-0.105101023315688	-0.484279616988982	0.628405042981949	NA	-5.45746244461728	NA	NA	NA	NA	NA	NA	NA
9026	ENSG00000117643.14	ENSG00000117643	protein_coding	MAN1C1	57134	4.7786093659834	5.25770575347735	TRUE	0.577770849665866	10.7460701463493	2.14277237123921e-24	2.23743087431222e-23	44.2780042829059	-0.135084100695396	-1.71748199332	0.0865265422317316	0.240946294710054	-5.4471548964051	0.453855587680084	4.93796772390182	11.0952035097886	3.34169694436867e-25	2.10412146075134e-24	10.3715190858623	PM DEG
2224	ENSG00000233478.1	ENSG00000233478	antisense	RP1-187B23.1	NA	0.00483932057354158	-5.59097934412131	FALSE	0.308089532749827	2.07519294518838	0.0384747663928507	NA	-4.38782589560463	0.607076709939723	2.10856824003162	0.0354917018843305	NA	-3.63702774743643	NA	NA	NA	NA	NA	NA	NA
4424	ENSG00000162430.16	ENSG00000162430	protein_coding	SEPN1	NA	4.43332353892895	4.14249341808777	TRUE	0.622488701553134	9.26525650265959	5.61210882916578e-19	3.58791666004842e-18	32.0996967256424	-0.197279556755508	-2.86212151295064	0.00438927187978321	0.0306351193061082	-2.63057135931437	0.444063450270498	4.03280889139812	11.0088106274053	6.30703364699405e-25	3.91430501872393e-24	10.3106544721618	PM DEG
792	ENSG00000255054.3	ENSG00000255054	protein_coding	RP1-317E23.6	NA	4.4662849056657e-05	-6.05085554072345	TRUE	-0.155962555759708	-1.79101137538724	0.0738907150530861	0.0957758762911609	-5.09542532907084	0.17842528034837	1.09984234736962	0.271943916142449	0.48336191782839	-5.07819219329115	-0.00905277959380805	3.74920197800303	-0.518619690195874	0.604311256759131	0.637334212731978	-0.518210719115371	Not DEG
2793	ENSG00000228172.5	ENSG00000228172	antisense	RP1-317E23.3	NA	0.269477347730941	-0.547679100663303	FALSE	-0.713178482054166	-7.65136152337961	1.01663402744226e-13	NA	20.6168913620777	-0.244317980082737	-1.6927186297137	0.0911482815458818	NA	-4.41775769822629	NA	NA	NA	NA	NA	NA	NA
5817	ENSG00000117640.17	ENSG00000117640	protein_coding	MTFR1L	56181	8.09611724504263	5.53718378359558	TRUE	-0.0269192355335467	-1.41246243222762	0.158430295522399	0.190973954517171	-6.72108442443864	0.0352727255964107	1.03580694817803	0.300806003280609	0.513722961120727	-6.41688693381783	-0.0132628029241444	5.42031189846942	-1.0390135301381	0.299387696292525	0.333947866018188	-1.03774734583947	Not DEG
222	ENSG00000272478.1	ENSG00000272478	antisense	RP1-317E23.7	NA	0	-6.05392717347678	FALSE	-0.152887514971211	-1.77178663803609	0.0770334299130336	NA	-5.12896206190441	0.195218323272989	1.21646857861348	0.224395419341199	NA	-4.96138680449924	NA	NA	NA	NA	NA	NA	NA
2408	ENSG00000127423.10	ENSG00000127423	protein_coding	AUNIP	79000	0.557983364515526	0.054538271434714	TRUE	-0.637675316587973	-6.43759812303812	2.82874683440076e-10	8.70937844298472e-10	12.8860044054126	-0.043156530292652	-0.276959211597655	0.7819288804592	0.885198558683275	-5.83990546303661	-0.334858050038449	-0.19390397942314	-5.43268080978667	8.61756928766008e-08	1.76020686875497e-07	-5.35369579342408	LIV DEG
849	ENSG00000236528.1	ENSG00000236528	antisense	RP1-125I3.2	NA	0.0792637449205269	-4.05341379613247	FALSE	0.387954864456882	2.05834738745618	0.0400697181583967	NA	-4.2118145667646	-0.0521650771131969	-0.139056540106332	0.889462925590992	NA	-5.23189832567943	NA	NA	NA	NA	NA	NA	NA
3297	ENSG00000182749.5	ENSG00000182749	protein_coding	PAQR7	164091	3.48129758542098	3.47585175026873	TRUE	-0.515532342521449	-12.5147370747157	1.7413084683664e-31	3.46215983536572e-30	60.6715677315294	-0.00467752711640736	-0.0815602651288698	0.935029891205303	0.967974423706786	-6.46840061815835	-0.360314964249234	3.14837291387969	-11.6988380348094	1.2936320021739e-26	8.93320407501832e-26	-10.6777542975056	LIV DEG
110	ENSG00000207302.1	ENSG00000207302	misc_RNA	Y_RNA	NA	0.0418043527552221	-5.82650729949841	FALSE	-0.00725962909743731	-0.05882009416339	0.953118690002505	NA	-6.59090343475625	0.202630926545893	0.853992770426963	0.393528650903461	NA	-5.23194291991682	NA	NA	NA	NA	NA	NA	NA
6288	ENSG00000117632.21	ENSG00000117632	protein_coding	STMN1	3925	68.0957601748963	8.66815106087684	TRUE	-0.505239339749475	-9.3008230151097	4.21957272116279e-19	2.72398721135792e-18	31.6277662777055	0.0874069585742793	1.35276465444613	0.176758216902368	0.382304475878702	-7.04389582509491	-0.339505559068767	8.33359371661103	-10.2016625271899	2.37585449310673e-21	1.16742248372392e-20	-9.48708484744038	LIV DEG
251	ENSG00000229786.1	ENSG00000229786	processed_pseudogene	SNRPFP2	100874411	0.0110163698396806	-5.95698311144863	FALSE	-0.0904099270046053	-0.841122981437692	0.400677460953692	NA	-6.29223647418978	0.350125459365478	1.72614996774894	0.084954351451841	NA	-4.29816594873982	NA	NA	NA	NA	NA	NA	NA
140	ENSG00000223624.1	ENSG00000223624	processed_pseudogene	RP1-125I3.4	NA	0.0122197572404694	-5.96670840544971	FALSE	-0.141854923120062	-1.43621185607869	0.151561731927832	NA	-5.63018856436548	0.301676793916732	1.57859603342186	0.115077701999496	NA	-4.50857440120023	NA	NA	NA	NA	NA	NA	NA
3835	ENSG00000158006.13	ENSG00000158006	protein_coding	PAFAH2	5051	2.45462223035714	3.1582567515949	TRUE	0.193257886802039	5.74166587191203	1.62060874519218e-08	4.29247251840999e-08	8.62347066686329	-0.0135833257322003	-0.232333060843956	0.816376888252526	0.904922875084212	-6.37648948194	0.0831885769597898	2.84748624625262	3.71010217519139	0.000235765219090978	0.000370588529136393	3.67724646396784	PM DEG
104	ENSG00000207237.1	ENSG00000207237	snRNA	RNU6-110P	106479615	0	-6.05392717347678	FALSE	-0.152887514971211	-1.77178663803609	0.0770334299130336	NA	-5.12896206190441	0.195218323272989	1.21646857861348	0.224395419341199	NA	-4.96138680449924	NA	NA	NA	NA	NA	NA	NA
125	ENSG00000252190.1	ENSG00000252190	scaRNA	SCARNA17	677769	0.000288132072610239	-6.05085554072345	FALSE	-0.165039738914889	-1.90156175904404	0.0577977768603441	NA	-4.89466630793933	0.15723474705501	0.970876034721815	0.332091714560511	NA	-5.19335272641594	NA	NA	NA	NA	NA	NA	NA
84	ENSG00000252691.1	ENSG00000252691	scaRNA	SCARNA18	677765	0.00295038413559747	-6.0432840473211	FALSE	-0.152483054476699	-1.70425115012138	0.0889497925669604	NA	-5.24182207117486	0.190492119488905	1.14309874864259	0.25355892981114	NA	-5.03354118078759	NA	NA	NA	NA	NA	NA	NA
4537	ENSG00000158008.9	ENSG00000158008	protein_coding	EXTL1	2134	6.00487090716213	4.42491316488538	TRUE	-0.450379423586235	-5.36723282134045	1.22115433826882e-07	2.9927618195177e-07	6.43993387611062	-0.265368504555563	-2.21943406971107	0.0269169215589781	0.109885657194169	-4.2924961761636	-0.300933319110934	4.11195203218963	-5.3897555827483	1.08394170543693e-07	2.19599951279407e-07	-5.31205786560658	LIV DEG
3498	ENSG00000158014.14	ENSG00000158014	protein_coding	SLC30A2	7780	0.00719281153565259	-5.19387565080591	FALSE	-0.301419541620606	-1.75956481924406	0.0790875750224297	NA	-4.92940310291498	-0.340398016297328	-1.02516570537153	0.30579368563389	NA	-4.97965463654204	NA	NA	NA	NA	NA	NA	NA
2573	ENSG00000158022.6	ENSG00000158022	protein_coding	TRIM63	84676	0.0718161970914673	-3.31512725057165	FALSE	-0.243424723996527	-1.01936323342855	0.308519040904417	NA	-5.8084894710252	-0.0406492967148276	-0.0834098941770525	0.933559877579333	NA	-5.29481349344221	NA	NA	NA	NA	NA	NA	NA
4535	ENSG00000175087.9	ENSG00000175087	protein_coding	PDIK1L	149420	5.13514061540116	4.49909300444082	TRUE	-0.0991604848342197	-2.6510686782857	0.00827595464543097	0.0123476846409544	-4.04121335165547	-0.130828955696222	-3.07087838487377	0.00225354620044468	0.0190924188507838	-2.10810118468413	-0.0434890330873285	4.18328062648763	-2.00919575974068	0.0452019950042377	0.0565351579325172	-2.00276987265649	Not DEG
2858	ENSG00000197245.5	ENSG00000197245	protein_coding	FAM110D	79927	0.297702138753783	-0.362824641516783	TRUE	-0.284963393247571	-2.95301891333851	0.00329353712137741	0.00516990263432063	-2.46212724990382	-0.134393269420812	-0.764752071925455	0.444789413239974	0.646776331092082	-5.45676044430721	-0.346578340190443	-0.684457916990346	-5.11519656345579	4.94029917433125e-07	9.56365181072446e-07	-5.02861704643735	LIV DEG
761	ENSG00000282872.1	ENSG00000282872	protein_coding	RP11-96L14.8	NA	0.00444072682892744	-5.87704707875687	FALSE	-0.164319960598812	-1.4076633052642	0.15984652311581	NA	-5.64473573049964	-0.118364580992428	-0.534100118678716	0.593515857895894	NA	-5.43567122244445	NA	NA	NA	NA	NA	NA	NA
1721	ENSG00000236782.6	ENSG00000236782	protein_coding	RP11-96L14.7	NA	0.0119582754351721	-5.18398608028717	FALSE	-0.843619310974086	-5.28311570799655	1.89250528785461e-07	NA	6.82207630869188	-0.00231757446462157	-0.00727624590305805	0.994197425059674	NA	-5.36461417785774	NA	NA	NA	NA	NA	NA	NA
769	ENSG00000142684.8	ENSG00000142684	protein_coding	ZNF593	51042	4.72402759579735	1.81573792260143	TRUE	-0.562305568681834	-10.014288245707	1.18481900540118e-21	9.53035971835059e-21	38.3986386646138	-0.159115858040143	-1.87240081722119	0.0617498629878912	0.192274034720602	-4.47086406130277	-0.388329249102142	1.50265001834579	-11.3779384436267	2.47161426460392e-26	1.6762813358842e-25	-10.6174730010053	LIV DEG
4043	ENSG00000142675.17	ENSG00000142675	protein_coding	CNKSR1	10256	0.737605906996712	1.3804392656258	TRUE	0.427640235496067	5.19326117023553	3.00267718500314e-07	7.10453370414287e-07	6.02314732691652	0.0368515059280293	0.271126862845583	0.786408284811791	0.887620642501128	-6.00175067158995	0.243986014945469	1.03747754570932	3.96508920848491	8.51549960996985e-05	0.000138604298872779	3.92940871288036	PM DEG
2030	ENSG00000188782.8	ENSG00000188782	protein_coding	CATSPER4	378807	0.0170972589670599	-4.75269883557536	FALSE	-0.142090188050991	-0.76857798552976	0.442503440145518	NA	-5.99439250518244	-0.250516333333005	-0.683428886471013	0.494660725359606	NA	-5.10437291736652	NA	NA	NA	NA	NA	NA	NA
3191	ENSG00000236155.6	ENSG00000236155	transcribed_unprocessed_pseudogene	RP11-231P20.2	NA	0.342874293291695	0.0430715884454197	TRUE	-0.614277634515668	-8.99864233214487	4.64636515846841e-18	2.74640555818383e-17	30.3312671335866	-0.131504429426648	-1.10873950958907	0.268089531529717	0.479046713363559	-5.24083242924759	-0.540739749366248	-0.255670732919154	-11.8892794570676	2.41349829474291e-28	1.88846421724278e-27	-11.0413608576822	LIV DEG
899	ENSG00000278572.1	ENSG00000278572	unprocessed_pseudogene	RP11-231P20.6	NA	0.0377642239530656	-4.70723759456559	FALSE	-0.125127603472773	-0.706290596669244	0.480333422197925	NA	-6.01830473020826	0.587047848577443	1.70445649951663	0.0889333329464655	NA	-4.19522748031382	NA	NA	NA	NA	NA	NA	NA
5422	ENSG00000130695.13	ENSG00000130695	protein_coding	CEP85	64793	6.54255574246359	5.00882188432049	TRUE	-0.00901604622038536	-0.225294757166746	0.82184119186408	0.844139538480645	-7.58373207652482	0.111983470070599	1.81883093167485	0.0695509412219474	0.20797263378249	-5.17768546907131	-0.0795680929382854	4.67136672881277	-2.51293119412447	0.0123509375142608	0.0164732466013829	-2.50195570909924	LIV DEG
358	ENSG00000270733.1	ENSG00000270733	processed_pseudogene	RP11-231P20.5	NA	0.00502760234737977	-5.95431157729504	FALSE	-0.268441953349014	-2.65633514194776	0.0081495887430917	NA	-3.19990630510813	0.0463250931350606	0.234450369326974	0.814733843851575	NA	-5.55509687588243	NA	NA	NA	NA	NA	NA	NA
1786	ENSG00000142669.14	ENSG00000142669	protein_coding	SH3BGRL3	83442	4.54685868582706	2.92016946732179	TRUE	0.490495038369257	6.87659174336948	1.81882854582638e-11	6.18705867293087e-11	15.2563484535588	-0.471315978567605	-5.21734160647276	2.68991660470092e-07	1.52152903134888e-05	6.50809647576357	0.260970817676687	2.51091996456749	5.63132985704935	3.22647490163468e-08	6.79828442704191e-08	5.52868096473475	PM DEG
4704	ENSG00000158062.20	ENSG00000158062	protein_coding	UBXN11	91544	2.28032406189528	3.24127471519283	TRUE	0.0732427234780581	1.33592452778685	0.182176138788941	0.21686659254291	-6.45762515923769	-0.00299373048286827	-0.0426356101644532	0.966009474203852	0.983918901660464	-6.4360678786164	0.0637967533585995	2.94387340851565	1.91318040541836	0.0564678249125058	0.0697704964010316	1.90740760832899	Not DEG
935	ENSG00000169442.8	ENSG00000169442	protein_coding	CD52	1043	1.10782140309991	-0.226507574886694	TRUE	-0.59635448394768	-4.27201532218766	2.31586011498059e-05	4.6001897401328e-05	2.11224220425676	-0.729176910524237	-2.91625390138434	0.00370598935079574	0.0271835677206665	-1.95108079121699	-0.535573357027893	-0.580207532831539	-5.60938353692221	3.62329343371632e-08	7.60034452573712e-08	-5.50829330565182	LIV DEG
5871	ENSG00000176092.13	ENSG00000176092	protein_coding	AIM1L	NA	0.00413506022222431	-5.16361125894722	FALSE	0.317043544533105	1.70917409762307	0.0880335753491623	NA	-4.93516872609087	0.395324381312043	1.12446983892109	0.261367407064651	NA	-4.8632428122755	NA	NA	NA	NA	NA	NA	NA
346	ENSG00000225854.2	ENSG00000225854	processed_pseudogene	RP11-569G9.7	NA	0.00308334475678148	-5.99505575542234	FALSE	-0.197635736373942	-2.07910850151032	0.0381118893418387	NA	-4.53780201761469	0.26337235915235	1.4864307432242	0.137811986073794	NA	-4.63615481019783	NA	NA	NA	NA	NA	NA	NA
2379	ENSG00000176083.17	ENSG00000176083	protein_coding	ZNF683	257101	0.0114608171355497	-5.17463581118642	FALSE	0.0130283436146005	0.0762601086657681	0.939242388401742	NA	-6.4132046592102	0.535542866503242	1.5930175927187	0.111804721472759	NA	-4.37815255223173	NA	NA	NA	NA	NA	NA	NA
4008	ENSG00000131914.10	ENSG00000131914	protein_coding	LIN28A	79727	0.00354463657978589	-5.55498984601341	FALSE	-0.433660902597209	-2.92261206714009	0.00362684047155222	NA	-2.36935153329126	0.313982241851478	1.06653169552369	0.286711530517952	NA	-4.99630168839196	NA	NA	NA	NA	NA	NA	NA
5596	ENSG00000117682.16	ENSG00000117682	protein_coding	DHDDS	79947	4.45641717230002	4.5944798355195	TRUE	-0.318459122372629	-10.0252611879846	1.08003804237525e-21	8.7140369132145e-21	38.2383767642106	-0.0822397271912886	-2.06319879477119	0.039622928315757	0.143502399134693	-4.62189288514265	-0.245520611145682	4.27052487117963	-12.0397858753643	1.25627633504892e-28	1.00404649090445e-27	-11.0998691802894	LIV DEG
535	ENSG00000223583.1	ENSG00000223583	processed_pseudogene	RP3-476K8.4	NA	0.356220643003979	-2.65015830711045	FALSE	0.144059852909405	1.08225275992248	0.279657146676013	NA	-5.82148577042699	-0.0397951441794543	-0.153321566643589	0.878208169802154	NA	-5.36498044496909	NA	NA	NA	NA	NA	NA	NA
529	ENSG00000225891.1	ENSG00000225891	antisense	RP3-476K8.3	NA	1.9706141902923	-0.117361894509824	TRUE	0.57205562166057	7.81610694045916	3.19512664114559e-14	1.3766375579111e-13	21.723529897246	0.291730552637054	2.14382001719729	0.0325415849434672	0.12495364666247	-3.69870679564918	0.389285780040513	-0.46114063385408	8.03259919684779	1.68481668289083e-14	5.3707100242144e-14	7.67264778192517	PM DEG
2509	ENSG00000198830.10	ENSG00000198830	protein_coding	HMGN2	3151	21.3886860429491	5.63866406050442	TRUE	-0.624368303753966	-14.1265506600591	2.03333419884973e-38	8.02522107773622e-37	76.3424514985018	-0.199222657936567	-2.77056506407748	0.00580972291591869	0.0374367006659335	-3.18104524018485	-0.403190788524044	5.39589020326681	-12.2746668172511	5.95833879065973e-30	5.23593256441605e-29	-11.3691227683481	LIV DEG
897	ENSG00000224129.1	ENSG00000224129	processed_pseudogene	DPPA2P2	100128503	0.00112426686439636	-6.00569888157801	FALSE	-0.179277984610741	-1.9153168254114	0.056017060757322	NA	-4.8619714628056	0.241534984909748	1.39490433814585	0.163680226295713	NA	-4.75228317730085	NA	NA	NA	NA	NA	NA	NA
5884	ENSG00000117676.13	ENSG00000117676	protein_coding	RPS6KA1	6195	2.52900863583892	3.70338054742741	TRUE	0.198429981984664	4.06517401850227	5.56641235606912e-05	0.000106413747869729	0.720866445098964	0.0852657044660851	1.3292640168862	0.184382932808514	0.391982810126029	-5.66317882100734	0.137621493565835	3.41068354418435	3.81852446920429	0.000154643847085454	0.000246589005873658	3.78349111569263	PM DEG
52	ENSG00000238705.1	ENSG00000238705	miRNA	MIR1976	100302190	0.353841300865053	-5.27302618191355	FALSE	0.46185010261958	2.8882747221098	0.00404001864770098	NA	-2.36475769159831	0.662935767054302	2.10284232108885	0.035991877050837	NA	-3.63552039814085	NA	NA	NA	NA	NA	NA	NA
304	ENSG00000243905.3	ENSG00000243905	misc_RNA	RN7SL679P	106481855	0.00172173569623818	-6.03099751630776	FALSE	-0.151487111206138	-1.63803194363267	0.102038416670005	NA	-5.34542556471176	0.199335862133594	1.16610927719597	0.244140732345813	NA	-5.00854571287	NA	NA	NA	NA	NA	NA	NA
102	ENSG00000252802.1	ENSG00000252802	misc_RNA	Y_RNA	NA	0.00160283558668443	-6.04471227521678	FALSE	-0.12444731888803	-1.40633650014793	0.160239753980768	NA	-5.69457258383486	0.185130370833958	1.12874688861589	0.259560059417264	NA	-5.04795791931708	NA	NA	NA	NA	NA	NA	NA
64	ENSG00000252429.2	ENSG00000252429	snRNA	RNU7-29P	100147816	0	-6.05392717347678	FALSE	-0.152887514971211	-1.77178663803609	0.0770334299130336	NA	-5.12896206190441	0.195218323272989	1.21646857861348	0.224395419341199	NA	-4.96138680449924	NA	NA	NA	NA	NA	NA	NA
238	ENSG00000229247.2	ENSG00000229247	processed_pseudogene	RP11-492M19.3	NA	0.000233941117918935	-6.05085554072345	FALSE	-0.162342617556466	-1.87262688035459	0.0616979641827732	NA	-4.94837782879059	0.183170905003991	1.13166306715481	0.258332761801249	NA	-5.04713364462595	NA	NA	NA	NA	NA	NA	NA
104	ENSG00000238316.1	ENSG00000238316	snoRNA	snoU13	NA	0.0406076753289398	-5.85960869549649	FALSE	-0.363519924890732	-3.26897723254999	0.0011530056627361	NA	-1.41742968276392	0.130498959342188	0.619590393575504	0.535817108750671	NA	-5.38995201594014	NA	NA	NA	NA	NA	NA	NA
235	ENSG00000235069.2	ENSG00000235069	processed_pseudogene	RP4-785J1.1	NA	0.00169398351775105	-6.02956928841209	FALSE	-0.187846093712067	-2.10819008657938	0.035506993400122	NA	-4.48374655590377	0.1103623506542	0.656418187092228	0.511864969290435	NA	-5.41120963052571	NA	NA	NA	NA	NA	NA	NA
2000	ENSG00000260063.1	ENSG00000260063	antisense	RP5-968P14.2	NA	0.163971505982133	-1.73925672858277	FALSE	-0.849398658363407	-7.6952147677933	7.48429663704194e-14	NA	20.8937917429693	-0.0956159605398611	-0.463652642835989	0.643103682314423	NA	-5.39648090882255	NA	NA	NA	NA	NA	NA	NA
15922	ENSG00000117713.18	ENSG00000117713	protein_coding	ARID1A	8289	4.04415510732612	5.91412385959033	TRUE	0.805972033350937	15.5087965455376	1.2152130858696e-44	9.28080607637954e-43	90.5375605034364	-0.0414981420826747	-0.902386813873184	0.367297288902417	0.577476830041023	-6.65078358847261	0.573672754542403	5.59374329976591	18.1181463895313	3.10452378954446e-55	2.22405205916538e-53	15.6543120041062	PM DEG
3382	ENSG00000060642.10	ENSG00000060642	protein_coding	PIGV	55650	3.59853055706714	3.582457558974	TRUE	0.209206124511279	7.14141962136943	3.24231659562216e-12	1.17129794365415e-11	16.8670126010979	-0.00515295676406734	-0.104249600246007	0.917014170199047	0.958091405104743	-6.49328503394823	0.112729648546825	3.24945287555835	6.09663152570694	2.80768210167702e-09	6.39009070795102e-09	5.94246465306401	PM DEG
291	ENSG00000241188.3	ENSG00000241188	misc_RNA	RN7SL165P	106479281	0.388721490004123	-3.32989937766566	FALSE	0.44666500823358	2.80376970035581	0.00524547730190877	NA	-2.52564735045093	-0.101235570843653	-0.318307990774249	0.750387709837107	NA	-5.24981146420389	NA	NA	NA	NA	NA	NA	NA
5436	ENSG00000204160.11	ENSG00000204160	protein_coding	ZDHHC18	84243	2.42119244397028	3.58809783506153	TRUE	0.716190077524389	14.4199904453463	1.0142762081945e-39	4.48891489212441e-38	79.449882390591	-0.172172299915515	-2.88740804809226	0.00405697884203938	0.0290539564669408	-2.45222279440103	0.54841693546555	3.2695125512073	15.2097268572838	1.27208395183798e-42	2.84607407425177e-41	13.6836147107133	PM DEG
1320	ENSG00000175793.11	ENSG00000175793	protein_coding	SFN	2810	0.143196535241305	-3.58255636979057	FALSE	1.32169799550821	5.62999111679969	2.99496142183609e-08	NA	8.5772275211688	-0.173339915039466	-0.412232355608122	0.680350427485392	NA	-5.26105992510091	NA	NA	NA	NA	NA	NA	NA
306	ENSG00000226698.1	ENSG00000226698	antisense	RP1-50O24.6	NA	0.0380012310616377	-5.54860998939543	FALSE	-0.153082529356594	-1.02278530761422	0.306899456601241	NA	-5.98675250525144	-0.242988437418873	-0.894985337552268	0.37123682311233	NA	-5.13792530406699	NA	NA	NA	NA	NA	NA	NA
4979	ENSG00000142751.14	ENSG00000142751	protein_coding	GPN2	54707	4.87259600130951	4.58060739228304	TRUE	0.344261548099775	13.193535272508	2.34188024776194e-34	6.2632713832369e-33	67.1349532786599	-0.0345516208100367	-0.822591586389954	0.411142662791531	0.618379679354108	-6.38532649442351	0.272026157712046	4.24596873141877	14.7349041397532	9.19153478480411e-40	1.65577731115101e-38	13.1964931887863	PM DEG
2225	ENSG00000198746.12	ENSG00000198746	protein_coding	GPATCH3	63906	3.47162824380325	2.92941718188971	TRUE	-0.116446172250124	-3.15064815526803	0.00172578825856355	0.00279634272441115	-2.36393244638215	-0.0594035054218458	-1.04246425094322	0.297713443198754	0.511049341381981	-5.83232383021811	-0.111696067590589	2.60633042301226	-5.66600455489003	2.45507097740404e-08	5.21557939867797e-08	-5.57642825590443	LIV DEG
2856	ENSG00000090273.13	ENSG00000090273	protein_coding	NUDC	10726	23.1775619440464	6.00946823191684	TRUE	0.12465296671305	3.16161486218268	0.00166332727867467	0.00270009887817394	-2.86196649688095	0.0276529003135261	0.582248623659423	0.560668540500899	0.738373849512291	-6.91476073196526	0.0790810453992824	5.7039742073517	3.53650203618854	0.000453248879403474	0.000694577100573322	3.50696492995066	PM DEG
1156	ENSG00000131910.4	ENSG00000131910	protein_coding	NR0B2	8431	0.00458232639776486	-5.78939149609376	FALSE	-0.0800383743469349	-0.605384783289187	0.545195534678691	NA	-6.39948940219784	0.27404917717701	1.06661710977017	0.286672982104558	NA	-5.04470336958476	NA	NA	NA	NA	NA	NA	NA
1793	ENSG00000175707.8	ENSG00000175707	protein_coding	KDF1	126695	0.115177947811412	-3.213176468435	FALSE	1.86300743921009	10.1860256665505	2.76072041226072e-22	NA	39.5355305884832	-0.179524176041308	-0.523823964129179	0.600639158617557	NA	-5.30033871492391	NA	NA	NA	NA	NA	NA	NA
497	ENSG00000172746.6	ENSG00000172746	unprocessed_pseudogene	RPL12P13	100129926	0.0223761399500677	-5.58087267143092	FALSE	0.52380682642524	3.5716342023225	0.000388743277822861	NA	-0.30149901386661	0.0583063993378994	0.226062079441638	0.82124793386909	NA	-5.45844861983376	NA	NA	NA	NA	NA	NA	NA
397	ENSG00000224064.1	ENSG00000224064	processed_pseudogene	RP11-344H11.5	NA	0.0344875377452124	-5.54605310742533	FALSE	0.617899059128013	4.13017187960495	4.24237189507082e-05	NA	1.75521684212135	-0.0929577908052904	-0.368712280900269	0.712502346065414	NA	-5.42363090707095	NA	NA	NA	NA	NA	NA	NA
444	ENSG00000225294.1	ENSG00000225294	processed_pseudogene	OSTCP2	646567	0.0331049314704652	-5.39679240917548	FALSE	-0.339832867700019	-2.1712712933033	0.0303759656319661	NA	-4.15441502195545	0.12779412600796	0.409788318201464	0.682141336406865	NA	-5.33715689457615	NA	NA	NA	NA	NA	NA	NA
1976	ENSG00000253368.3	ENSG00000253368	protein_coding	TRNP1	388610	8.27321310829584	3.67384174478506	TRUE	-0.165432025074147	-2.69564144864957	0.00725986839086125	0.0109179296089194	-3.84118065266895	-0.0202966181549176	-0.220667684252958	0.825443629034617	0.90937585249983	-6.57785464260576	0.0152423913367121	3.34474647811415	0.387602920499452	0.698471889334257	0.72661630647433	0.387384078016745	Not DEG
2368	ENSG00000158246.7	ENSG00000158246	protein_coding	FAM46B	NA	0.119776406952694	-2.21107037841459	FALSE	0.502246665391984	3.04517233466264	0.00244699461474541	NA	-1.98433703952134	0.183758499513169	0.623775483418911	0.533066950105751	NA	-5.31458130205048	NA	NA	NA	NA	NA	NA	NA
375	ENSG00000280403.1	ENSG00000280403	protein_coding	AL137860.1	NA	0.070355450565308	-4.97694258785358	FALSE	-0.0712109534775025	-0.428510883550255	0.66846207083913	NA	-6.22078079657968	0.0904555878923138	0.272483196828261	0.785365944010206	NA	-5.27033874352506	NA	NA	NA	NA	NA	NA	NA
5974	ENSG00000090020.10	ENSG00000090020	protein_coding	SLC9A1	6548	2.80827432856994	3.77303752286257	TRUE	0.117105299556088	1.66505758160507	0.0965219979045585	0.120688153299305	-6.06923223707456	-0.705160206046936	-8.35152729767956	7.04637180700862e-16	6.79833301176895e-13	25.4228917942269	0.0997394714395169	3.42405405298369	2.36636331533695	0.0184402586330293	0.0241220748246925	2.35665724442178	PM DEG
527	ENSG00000229985.2	ENSG00000229985	processed_pseudogene	RP11-40H20.5	NA	0.00107181254696145	-6.03264092116543	FALSE	-0.183712058507935	-2.00293775538495	0.0457183716231506	NA	-4.69812392377076	0.186909182668241	1.09919962226981	0.272223820812707	NA	-5.07414237359271	NA	NA	NA	NA	NA	NA	NA
640	ENSG00000214973.3	ENSG00000214973	processed_pseudogene	CHCHD3P3	646572	0.533149512199227	-1.63507239165627	FALSE	-0.160089130455852	-1.57513082086416	0.115852987339207	NA	-5.31934989645659	0.0824433978789157	0.423325619371396	0.672244494256113	NA	-5.43529720361755	NA	NA	NA	NA	NA	NA	NA
867	ENSG00000225159.1	ENSG00000225159	processed_pseudogene	NPM1P39	440577	0.0629668346606219	-4.2433104777594	FALSE	-0.00343256403773125	-0.01904096473587	0.984815952824041	NA	-6.24903024139768	-0.313349149391763	-0.875748580248296	0.381598240423394	NA	-4.97188839447412	NA	NA	NA	NA	NA	NA	NA
220	ENSG00000225990.2	ENSG00000225990	processed_pseudogene	SNRPEP7	100874415	0.00243298117151137	-6.03620003214937	FALSE	-0.240887827138033	-2.63941263205845	0.0085619078288736	NA	-3.25953205120104	0.118621363559911	0.690315685781569	0.490324369152131	NA	-5.39285770679483	NA	NA	NA	NA	NA	NA	NA
379	ENSG00000224311.1	ENSG00000224311	antisense	RP11-40H20.4	NA	0.0121901508434405	-5.83148741293115	FALSE	-0.246552942985617	-2.14517631950196	0.0324154212325479	NA	-4.35447245278374	-0.166917248893418	-0.775901052655531	0.438183851376831	NA	-5.29879950369752	NA	NA	NA	NA	NA	NA	NA
6024	ENSG00000142784.15	ENSG00000142784	protein_coding	WDTC1	23038	6.6429695819124	5.16982043021029	TRUE	0.922095018101562	17.831330250228	1.6323247254426e-55	3.87998085019531e-53	115.516725951096	-0.128344538811199	-2.28541718800725	0.0227170707738829	0.0981725925572674	-4.30892122221644	0.76281545699076	4.86412994572387	21.8144549230707	8.71482567886642e-72	3.34147954709031e-69	17.9168344124809	PM DEG
104	ENSG00000252098.1	ENSG00000252098	misc_RNA	Y_RNA	NA	0.00306169086734379	-6.0293541114501	FALSE	-0.173364036959516	-1.94604807641067	0.0522037310526234	NA	-4.8064683202112	0.175048896191971	1.04420606966116	0.296907834767931	NA	-5.12478564230421	NA	NA	NA	NA	NA	NA	NA
282	ENSG00000243659.1	ENSG00000243659	processed_pseudogene	RP11-4K3__A.3	NA	3.36729102988578	-0.207430954246742	TRUE	0.682774448457173	8.88075375623684	1.16691453061333e-17	6.68274956554546e-17	29.4328072537014	-0.0987795654204405	-0.788040163357081	0.431056417250392	0.635160444865364	-5.49933649913609	0.632872568109553	-0.51026022646631	12.0180858216091	1.19642601750269e-28	9.59402405065627e-28	11.1042311221889	PM DEG
4476	ENSG00000186501.14	ENSG00000186501	protein_coding	TMEM222	84065	3.23048011839995	3.82697235902342	TRUE	-0.0646766443479853	-1.62095411215948	0.105652171752803	0.131250906890043	-6.10087494343228	-0.139739131912317	-2.45120717040287	0.0145880186742573	0.071926900831308	-3.62063393930958	-0.0158956539575368	3.50837518274268	-0.708061436357218	0.479331670031311	0.515475727265504	-0.707377895074487	Not DEG
107	ENSG00000206888.1	ENSG00000206888	snRNA	RNU6-48P	100887744	1.05291425577994	-3.29315485847635	FALSE	0.171426462948417	1.02110393232002	0.30769450342704	NA	-5.8111537926455	-0.55889110928025	-1.68093883203561	0.0934156575584194	NA	-4.23330911839887	NA	NA	NA	NA	NA	NA	NA
468	ENSG00000241547.1	ENSG00000241547	processed_pseudogene	ACTG1P20	644961	1.70430756098248	-0.457745119394501	TRUE	0.589108870219934	7.26478533346394	1.42703935993753e-12	5.3659825203481e-12	18.045415530082	0.105848481434395	0.720528555945564	0.471545149415202	0.669050143251415	-5.46964665024566	0.353459088731421	-0.371474171451146	7.63329722628926	2.33107956021954e-13	6.91240491849641e-13	7.32828995215117	PM DEG
5584	ENSG00000142765.17	ENSG00000142765	protein_coding	SYTL1	84958	0.109129001836252	-1.18889158030816	FALSE	0.692576464695444	5.58039670132232	3.92146002115004e-08	NA	8.23510861682156	-0.050303441181229	-0.211945709573599	0.832238017312863	NA	-5.57605180456316	NA	NA	NA	NA	NA	NA	NA
4951	ENSG00000142733.14	ENSG00000142733	protein_coding	MAP3K6	9064	1.29255404434214	2.51591681402256	TRUE	0.226513675363351	3.13322038464146	0.0018295130305275	0.00295535645699521	-2.37862386183368	0.0483022603996534	0.479794195957561	0.631589038313135	0.788926907505573	-6.17759884581137	0.277544973159563	2.19395674480358	5.69255424833409	2.40378954278756e-08	5.11165586379092e-08	5.5801010055924	PM DEG
2167	ENSG00000142748.12	ENSG00000142748	protein_coding	FCN3	8547	0.0662594906625473	-3.03798902489503	FALSE	-0.0803430869984103	-0.465792253983839	0.641565197220928	NA	-6.23481804009072	-0.12786691473201	-0.375825696225711	0.707210052137863	NA	-5.27105895557479	NA	NA	NA	NA	NA	NA	NA
2041	ENSG00000174950.10	ENSG00000174950	protein_coding	CD164L2	388611	0.0477856146444531	-3.70706717206455	FALSE	-1.03284132502011	-5.98305130067226	4.15417012231286e-09	NA	10.4377902599085	-0.736823468249966	-2.18007099716742	0.0297300769191908	NA	-3.51011240645188	NA	NA	NA	NA	NA	NA	NA
355	ENSG00000231207.1	ENSG00000231207	processed_pseudogene	RP1-144C9.2	NA	0.00264142883956758	-6.01814992595877	FALSE	-0.189136428201334	-1.97235237313334	0.0491149768123856	NA	-4.75382874533263	0.0807672986729431	0.457899762066619	0.647228587973712	NA	-5.50349808850468	NA	NA	NA	NA	NA	NA	NA
2115	ENSG00000181773.6	ENSG00000181773	protein_coding	GPR3	2827	0.345551875134344	-1.00939742510041	TRUE	-0.730240300526745	-5.00026476479214	7.91322214321642e-07	1.80567591888408e-06	5.36520040252466	-0.82067722678895	-3.25535719559236	0.00121130684692155	0.0119007251433924	-1.03512321345724	-0.378835570910412	-1.32856816858385	-3.67886797795474	0.000273521189681071	0.000427265771750901	-3.63916718313284	LIV DEG
5676	ENSG00000158195.10	ENSG00000158195	protein_coding	WASF2	10163	6.44321626790264	4.96353804502805	TRUE	1.19481578968778	17.128222661501	3.53031257217769e-52	5.78943895073016e-50	107.892332805832	-0.0897537214571987	-1.00072755424207	0.317455257335396	0.530106392167531	-6.34837797752181	0.964501039440361	4.62238050432495	20.1989074001817	1.20898504910518e-65	2.19801609557905e-63	17.1119429313953	PM DEG
428	ENSG00000241169.1	ENSG00000241169	lincRNA	RP4-752I6.1	NA	0.0126378255302554	-5.81507413851926	FALSE	-0.22137856041884	-1.8750557807189	0.0613623775844074	NA	-4.87969542172127	0.0787809146926466	0.353208981377264	0.724084534643626	NA	-5.48609279764278	NA	NA	NA	NA	NA	NA	NA
283	ENSG00000237429.1	ENSG00000237429	antisense	RP1-159A19.4	NA	1.59100947431065	-1.40281911047338	FALSE	1.07546083797962	9.76869585719164	9.24978248740894e-21	NA	36.3288093484806	0.128123996463312	0.64103745372927	0.521799739678596	NA	-5.38205101932719	NA	NA	NA	NA	NA	NA	NA
7157	ENSG00000126705.13	ENSG00000126705	protein_coding	AHDC1	27245	3.27042954499512	4.28375300491316	TRUE	0.367818472295803	4.93457524065327	1.09280921585265e-06	2.46228341264915e-06	4.34889430736924	-0.49751279894525	-6.42552898968804	3.13168832186865e-10	5.05731804955201e-08	12.8633706915411	0.215609765150711	4.0778429951457	4.67648585782158	4.12566155249338e-06	7.45375262531894e-06	4.60494940401284	PM DEG
3474	ENSG00000000938.12	ENSG00000000938	protein_coding	FGR	2268	0.952578557980881	1.53771050313504	TRUE	0.589682296178574	6.12803820259831	1.79401870154191e-09	5.17768971775158e-09	10.9488865569654	0.00151664626578161	0.0105498481931602	0.991586913228591	0.996119485775943	-6.09777391508044	0.325367417895857	1.214618813675	5.00642372313731	8.35817555516029e-07	1.59180570542159e-06	4.92681281364198	PM DEG
192	ENSG00000235912.1	ENSG00000235912	processed_pseudogene	RP1-159A19.3	NA	6.34761385148779	0.218832425617366	FALSE	-0.100991149571625	-1.40651709889869	0.160186186080877	NA	-5.84687957352527	-0.0746009893982834	-0.610893207460259	0.541555145394397	NA	-5.65823424177259	NA	NA	NA	NA	NA	NA	NA
441	ENSG00000233975.1	ENSG00000233975	lincRNA	RP11-288L9.1	NA	0.0969667711141157	-4.55269503289733	FALSE	0.022780293113594	0.115366186504406	0.908200773939405	NA	-6.24733790210525	-0.347853674872054	-0.913361724522526	0.361504048708948	NA	-4.95860800783358	NA	NA	NA	NA	NA	NA	NA
865	ENSG00000126709.14	ENSG00000126709	protein_coding	IFI6	2537	42.1189693174977	5.08752020020534	TRUE	-0.614521127196391	-8.52122147456687	1.83441838834075e-16	9.46053656883194e-16	26.2940873429228	-0.0544729927466336	-0.492419648744242	0.622644513690279	0.7821867145596	-6.72052975557023	-0.413256107452514	4.76101653538866	-8.93680898781546	1.19009659381586e-17	4.63839665055055e-17	-8.55388870501347	LIV DEG
1651	ENSG00000225886.3	ENSG00000225886	antisense	RP11-288L9.4	NA	0.0180221812106001	-4.93144391120742	FALSE	-0.165229104423348	-0.867310278371195	0.386184283774258	NA	-5.93580449927477	-0.0242516235198791	-0.0661572322987619	0.947279781672353	NA	-5.31276881949262	NA	NA	NA	NA	NA	NA	NA
107	ENSG00000206767.1	ENSG00000206767	snRNA	RNU6-949P	106481925	0.00153144931607489	-6.04471227521678	FALSE	-0.163548502353018	-1.84937860681515	0.0649877722113835	NA	-4.98926352037241	0.191344447662196	1.16848493316929	0.243182598192766	NA	-5.00964386596767	NA	NA	NA	NA	NA	NA	NA
662	ENSG00000226662.2	ENSG00000226662	processed_pseudogene	CHMP1AP1	646597	0.000719926587195684	-6.03099751630776	FALSE	-0.135200874842487	-1.4957867106016	0.135334404010567	NA	-5.56408179423402	0.122869222581639	0.719406372507418	0.47223547037583	NA	-5.37256100900362	NA	NA	NA	NA	NA	NA	NA
105	ENSG00000207095.1	ENSG00000207095	snRNA	RNU6-424P	106479753	0.00271833889696287	-6.03571255391876	FALSE	-0.113414314634528	-1.26299946544387	0.207172674008616	NA	-5.87838815780006	0.144259173043783	0.84585877388771	0.398046730428791	NA	-5.28793767005158	NA	NA	NA	NA	NA	NA	NA
4034	ENSG00000009780.15	ENSG00000009780	protein_coding	FAM76A	199870	4.65664446226937	4.20052153550726	TRUE	-0.437788384712166	-11.864374845847	8.27760462573027e-29	1.29139178360858e-27	54.5126357416359	0.0725198588157604	1.46234314881877	0.144291879854777	0.336288941095935	-5.5791884954143	-0.314970182575703	3.87495367811108	-12.323767260909	1.24592336407638e-30	1.15243916125663e-29	-11.5049286557201	LIV DEG
349	ENSG00000231344.1	ENSG00000231344	processed_pseudogene	RP3-426I6.2	NA	1.19893361608747	-1.38087747084814	FALSE	-0.860448145996964	-8.22805915418006	1.63134940672745e-15	NA	24.5981301187647	-0.139109841711751	-0.743196746952998	0.457720756814363	NA	-5.31012463968604	NA	NA	NA	NA	NA	NA	NA
676	ENSG00000230833.1	ENSG00000230833	processed_pseudogene	RPEP3	100420555	0.900964527555682	-0.830338727261411	FALSE	-0.851414927299236	-9.7946129902235	7.45825702981724e-21	NA	36.556754991156	-0.256365080902977	-1.70844295125604	0.0881910559205571	NA	-4.36065278448513	NA	NA	NA	NA	NA	NA	NA
3846	ENSG00000117758.13	ENSG00000117758	protein_coding	STX12	23673	25.3396658580033	6.57613182200692	TRUE	-0.245920859563207	-7.50419961659086	2.81376766349552e-13	1.11847528976415e-12	18.8075360573291	0.0185655698604911	0.536736664292748	0.591694510478147	0.760467640897036	-7.10352274152527	-0.117384774320567	6.2447583360852	-5.68155296216413	2.24832654114722e-08	4.7947308740976e-08	-5.59171886398203	LIV DEG
184	ENSG00000269971.1	ENSG00000269971	sense_intronic	RP3-426I6.5	NA	3.10508952771511	-0.886296619769922	FALSE	0.340935387899368	4.29405560034112	2.10470740203066e-05	NA	2.26076961779004	-0.0192173675002209	-0.126096562964822	0.899707502152938	NA	-5.63418564235707	NA	NA	NA	NA	NA	NA	NA
359	ENSG00000270031.1	ENSG00000270031	sense_intronic	RP3-426I6.6	NA	1.64033174932506	-0.826772281631512	FALSE	0.111722336704578	1.38949958934656	0.165293678693785	NA	-5.71384131649875	0.0339404468027619	0.231217843105029	0.817242630202168	NA	-5.61425937894365	NA	NA	NA	NA	NA	NA	NA
106	ENSG00000223062.1	ENSG00000223062	snRNA	RNU6-1245P	106480109	0.521292201750145	-4.25469561116588	FALSE	0.0301259285834205	0.160546224165757	0.872515064163075	NA	-6.22470949067257	0.170090730492613	0.460381742973142	0.645447625827632	NA	-5.1658782561814	NA	NA	NA	NA	NA	NA	NA
2819	ENSG00000117751.17	ENSG00000117751	protein_coding	PPP1R8	5511	13.7603841443548	5.22541975980385	TRUE	-0.176225166099069	-5.12518090270638	4.24116568914007e-07	9.91073237090004e-07	5.15720945913923	0.0311265670814248	0.759251964236029	0.448068997052885	0.649729222883938	-6.58572018142314	-0.160267047504086	4.91453594259129	-9.27409951263211	5.07597126665681e-19	2.14615279175533e-18	-8.91059434958183	LIV DEG
166	ENSG00000252947.1	ENSG00000252947	scaRNA	SCARNA1	677774	7.45562554802896	-0.0169804454853451	TRUE	-0.340524615656819	-2.45552263740776	0.0144041762347024	0.0208256115531116	-3.80358785342722	0.388370645216868	2.04998892389974	0.0409001644428405	0.146487609044989	-3.89766243571729	-0.203720706499005	-0.488368698205047	-2.62996564007123	0.00884993784570244	0.0119750081488381	-2.61779722197256	LIV DEG
171	ENSG00000278868.1	ENSG00000278868	protein_coding	AL109927.1	NA	0.112585130220625	-5.3891390876552	FALSE	-0.580605049616586	-3.42489704916062	0.00066514727398237	NA	-0.809741201216895	0.0349574909859212	0.10622552130037	0.91544714151079	NA	-5.40749955216773	NA	NA	NA	NA	NA	NA	NA
4621	ENSG00000130775.15	ENSG00000130775	protein_coding	THEMIS2	9473	3.25868700255143	3.70768050203795	TRUE	0.168503854697351	2.82944458221747	0.00484861527473762	0.00744843919374587	-3.42526035612872	-0.101715201427576	-0.994974880366499	0.320242336280283	0.532813733701092	-6.04295928037475	0.0885496172213117	3.38608293635714	1.90467240625621	0.0576154620870674	0.0710707863762872	1.89861236010395	Not DEG
2019	ENSG00000117748.9	ENSG00000117748	protein_coding	RPA2	6118	14.4898782640377	4.82037508464332	TRUE	-0.162391752647667	-3.6460907322488	0.000293895565359385	0.000520542589180994	-1.01664788310574	0.131187928469793	2.11882469332376	0.0346106362542103	0.130468284026696	-4.57870139931163	-0.129172722707654	4.51892377172124	-4.74479633234637	2.80744407113765e-06	5.13606058507214e-06	-4.68442684873856	LIV DEG
2670	ENSG00000130768.14	ENSG00000130768	protein_coding	SMPDL3B	27293	0.239723664213173	-1.0059314710464	TRUE	-0.095684177012562	-0.537903604535512	0.590880761910453	0.630425787684872	-6.48517702716277	0.186326713438253	0.590746161129152	0.554964423313508	0.734271835336623	-5.46651928477887	0.189736412137699	-1.30236261468433	1.61460399168106	0.107026070637349	0.127281719340317	1.61170536056188	Not DEG
491	ENSG00000227050.1	ENSG00000227050	antisense	RP11-460I13.2	NA	0.0778290001132553	-4.65766368946264	FALSE	-0.345266729873857	-1.83981828841421	0.0663821128852465	NA	-4.637305060151	-0.00778375474710666	-0.0208372104018212	0.983384044664729	NA	-5.26767126215367	NA	NA	NA	NA	NA	NA	NA
2743	ENSG00000158156.7	ENSG00000158156	protein_coding	XKR8	55113	0.897453703791354	1.20343395799353	TRUE	0.372128357185876	6.12953085809766	1.77842589075177e-09	5.13478909770079e-09	11.0035201195619	-0.26546041391541	-2.70387775017619	0.00709320241054146	0.0431073533453044	-2.59385837285945	0.231067072656036	0.885673501097111	5.93822636846122	6.10408970879411e-09	1.3554550020503e-08	5.81388077391431	PM DEG
6483	ENSG00000158161.15	ENSG00000158161	protein_coding	EYA3	2140	5.54058270465774	5.14485328608921	TRUE	0.325682305991002	13.1475929002553	3.68327002842951e-34	9.71565803633743e-33	66.6275633144392	-0.0419077284805888	-1.22349909073159	0.221732600846264	0.428785574578905	-6.10438088716547	0.219029516998195	4.8025946685248	11.8674287506177	2.53538095741773e-28	1.98239851874711e-27	11.0369337112391	PM DEG
367	ENSG00000238231.2	ENSG00000238231	processed_pseudogene	RP11-460I13.6	NA	1.07250788661707	-1.45970579389213	FALSE	0.31999815505315	2.89192755602763	0.00399411181211539	NA	-2.4947422523572	0.0586415206234739	0.273529579585425	0.784562063894569	NA	-5.50588700051925	NA	NA	NA	NA	NA	NA	NA
297	ENSG00000240750.3	ENSG00000240750	misc_RNA	RN7SL559P	106481849	2.20818882585566	-0.664828692935314	FALSE	-0.152852832929681	-2.15081410770787	0.0319651025782294	NA	-4.41678976795453	0.25791400265516	1.89839304640044	0.0582349269869341	NA	-4.07918831316936	NA	NA	NA	NA	NA	NA	NA
681	ENSG00000228589.3	ENSG00000228589	processed_pseudogene	SPCS2P4	653566	3.89209232855482	1.25667031607324	FALSE	-0.00787765582844576	-0.0898491596678097	0.928442734495421	NA	-6.98738757615717	0.0679085354293771	0.412150795846048	0.680410162665557	NA	-5.94829974998922	NA	NA	NA	NA	NA	NA	NA
235	ENSG00000228943.1	ENSG00000228943	processed_pseudogene	RP5-1053E7.2	NA	0.0173285381307437	-5.87230266292336	FALSE	-0.147136532493161	-1.28812669973662	0.198292238210768	NA	-5.8065509760604	0.247981337220964	1.12797155046504	0.259887047270739	NA	-5.00984603241285	NA	NA	NA	NA	NA	NA	NA
557	ENSG00000214812.3	ENSG00000214812	processed_pseudogene	RP5-1053E7.3	NA	0.169071748244974	-3.61604313967305	FALSE	0.037254904625211	0.201615724787252	0.840298402631993	NA	-6.249792856203	1.37628083463199	3.84531047046521	0.000136373741084354	NA	0.122287008808802	NA	NA	NA	NA	NA	NA	NA
105	ENSG00000253005.1	ENSG00000253005	snRNA	RNU6-176P	106479644	0.0439950693246069	-5.80825164653776	FALSE	-0.144524575320352	-1.19478016092061	0.232734212543532	NA	-5.889480268177	0.141445917919592	0.594150069304258	0.552687499732866	NA	-5.38945967299535	NA	NA	NA	NA	NA	NA	NA
4706	ENSG00000169403.11	ENSG00000169403	protein_coding	PTAFR	5724	1.74042098844119	2.76272464498989	TRUE	0.0104928306105059	0.106968250818257	0.914856682514008	0.926639524972893	-7.23351966831564	0.0217586703036271	0.180848922555282	0.856561359872745	0.927926852115318	-6.31467659356861	-0.140078788701125	2.42674120491046	-2.13943668570767	0.0330160941976714	0.0419857284409934	-2.13188752265703	LIV DEG
2888	ENSG00000126698.10	ENSG00000126698	protein_coding	DNAJC8	22826	21.8528056354178	5.95483984192674	TRUE	-0.346689338603409	-10.8003918977287	1.32617712056073e-24	1.4140764609608e-23	44.6949562157711	-0.0399105117129013	-1.15147012707097	0.250103583392216	0.459123681591663	-6.40660241736843	-0.290730365902003	5.69548567604929	-17.5471978020826	3.04341507863778e-54	1.91917911447779e-52	-15.5084058337269	LIV DEG
2225	ENSG00000130770.17	ENSG00000130770	protein_coding	ATPIF1	NA	16.399762753685	5.14372468817024	TRUE	-0.276028255680034	-6.77703628569806	3.43204015315532e-11	1.14194415602392e-10	14.3310130892317	0.094978656825964	1.71960910780234	0.0861385621353906	0.240277067770858	-5.40092572859323	-0.16797100987323	4.83031958757524	-7.62801524918499	1.7319553890356e-13	5.17982510945329e-13	-7.36800866089244	LIV DEG
1945	ENSG00000270605.1	ENSG00000270605	antisense	RP5-1092A3.4	NA	0.608060893625622	-0.0724095337607149	TRUE	0.167671977137785	1.0293653027449	0.30380120394199	0.346240408867191	-6.25756701849023	-0.201576619809127	-0.603461024187518	0.546482849962136	0.727543729127802	-5.59957027053225	-0.0456685695667501	-0.433774486903118	-0.515064355639142	0.606731649627298	0.639730943987845	-0.514744390072864	Not DEG
425	ENSG00000271398.1	ENSG00000271398	lincRNA	RP5-1092A3.5	NA	0.04869475331334	-5.27933619392814	FALSE	-0.0673967041590145	-0.378037102996083	0.705562008403571	NA	-6.31014369496385	-0.339902253246065	-1.15643585652146	0.248069600474728	NA	-4.87066407390339	NA	NA	NA	NA	NA	NA	NA
3453	ENSG00000130766.4	ENSG00000130766	protein_coding	SESN2	83667	2.06013015284929	2.60073907546383	TRUE	0.801469501831866	13.1099634027309	5.33423638223009e-34	1.38122118318332e-32	66.4249202945484	-0.335974608017745	-3.92542024345266	9.90476024511226e-05	0.00174601948227668	1.02957117705488	0.702877693344316	2.27196006986083	14.6427141693218	2.97123306420571e-40	5.56078091211855e-39	13.2813166578174	PM DEG
2019	ENSG00000130772.13	ENSG00000130772	protein_coding	MED18	54797	3.11867228942758	2.60620180426854	TRUE	-0.324872952967207	-6.67510587306734	6.52497314696044e-11	2.11776322374882e-10	14.0667307562363	-0.0993558269792233	-1.4994232940447	0.134411480901592	0.321914964165423	-5.21454675943605	-0.284259890746028	2.25411423065783	-10.7222175363739	6.40272675452341e-24	3.72273564456098e-23	-10.0855169451835	LIV DEG
7322	ENSG00000204138.12	ENSG00000204138	protein_coding	PHACTR4	65979	3.52130298928667	4.60337585822047	TRUE	0.308058482365433	7.50638167606377	2.77191930186991e-13	1.10329168073486e-12	19.1404258210258	0.0487706984951772	0.8429447221211	0.399672956809114	0.607667198598305	-6.35883469081595	0.137279864878704	4.26315807935002	5.71946871537767	2.0652873272831e-08	4.41570227549855e-08	5.60644150313564	PM DEG
101	ENSG00000206779.1	ENSG00000206779	misc_RNA	Y_RNA	NA	0.0693035620719243	-5.7294486229626	FALSE	-0.422912639822858	-3.27893279512634	0.00111391561437227	NA	-1.3539077178241	0.0745574856492986	0.312816573593511	0.754553866396016	NA	-5.4709951197246	NA	NA	NA	NA	NA	NA	NA
394	ENSG00000229820.2	ENSG00000229820	processed_pseudogene	RP1-308E4.1	NA	1.53224318645549	-0.84024826197354	FALSE	-0.220905675677541	-2.48869190520742	0.0131427451765752	NA	-3.61457718679775	0.220372681751273	1.38885548832911	0.165511179748895	NA	-4.78266434565102	NA	NA	NA	NA	NA	NA	NA
119	ENSG00000221216.1	ENSG00000221216	snRNA	RNU6ATAC27P	106481167	2.01283619705591	-2.18968903085435	FALSE	0.0525714890919091	0.423927967322732	0.67179900635616	NA	-6.35675469142515	-0.276476404031614	-1.16781019376652	0.24345445977066	NA	-4.86936681252351	NA	NA	NA	NA	NA	NA	NA
3888	ENSG00000180198.15	ENSG00000180198	protein_coding	RCC1	1104	1.45561505677332	2.34852691940649	TRUE	0.905755866029151	12.2582194752961	2.02210702480946e-30	3.62215699490636e-29	58.2831421616108	0.0226900563003176	0.261434288529893	0.793868088706376	0.891889506987965	-6.22036828319406	0.43619960728492	2.96886837395082	9.62603179085699	3.78913007556833e-20	1.7254857753088e-19	9.19388234777122	PM DEG
4088	ENSG00000242125.3	ENSG00000242125	sense_intronic	SNHG3	8420	2.89280720225322	3.51459685890068	TRUE	0.522780383746049	12.1009941917294	8.96938119667347e-30	1.52898677853044e-28	56.7539461936339	0.238046097915446	3.55120983848643	0.000420706668168153	0.00530396279207227	-0.389335177374555	0.0243494096191302	7.70425088615898	0.412181543069176	0.68038647028597	0.7093028133107	0.41193581314595	Not DEG
206	ENSG00000274266.1	ENSG00000274266	snoRNA	SNORA73A	6080	0	-6.05392717347678	TRUE	-0.152887514971211	-1.77178663803609	0.0770334299130336	0.0977883114197555	-5.12896206190441	0.195218323272989	1.21646857861348	0.224395419341199	0.428785574578905	-4.96138680449924	0.00447636685569666	7.60630353429247	0.0704702573812576	0.943848092243745	0.951057401876644	0.0704341735200684	Not DEG
204	ENSG00000200087.1	ENSG00000200087	snoRNA	SNORA73B	26768	1600.6669552651	8.05437342285019	TRUE	0.311685187924367	2.3752354340325	0.0179104671874141	0.025554456960258	-5.41170194048529	0.547685880399279	3.5756096978105	0.000384261229274726	0.00491775336074218	-1.43158096437535	0.219002964465836	7.58535279538646	3.22552851507431	0.001350895218931	0.00198321354831867	3.20494237785948	PM DEG
611	ENSG00000231468.2	ENSG00000231468	processed_pseudogene	PRDX3P2	100128092	0.00706814950126588	-5.81515469154366	FALSE	-0.138077038752406	-1.1309196026527	0.258626157608179	NA	-5.97066016247054	-0.0697130902569642	-0.293854396155738	0.768994297626008	NA	-5.50015062151303	NA	NA	NA	NA	NA	NA	NA
2083	ENSG00000279443.1	ENSG00000279443	TEC	RP4-669K10.8	NA	0.158944939819075	-1.83701645992526	FALSE	0.981612600553887	7.85861808661214	2.36300869953214e-14	NA	22.0150972535421	-0.0767186526981435	-0.344280379174724	0.730783974136352	NA	-5.4480581861257	NA	NA	NA	NA	NA	NA	NA
4311	ENSG00000180098.9	ENSG00000180098	protein_coding	TRNAU1AP	54952	6.01370030142838	4.67047260508691	TRUE	-0.00957797935674833	-0.339313403392501	0.734514818924856	0.76413380842662	-7.49649242299679	0.0339118998382439	0.751655790595738	0.452620991997775	0.653701704588338	-6.44281163941332	-0.0861968394167309	4.36257858478423	-4.28734419323685	2.27572680866357e-05	3.87924279116265e-05	-4.2359645508665	LIV DEG
3377	ENSG00000197989.13	ENSG00000197989	antisense	SNHG12	85028	2.46530788224183	3.01743315762305	TRUE	0.0781502912035855	1.75735150643388	0.0794643074027471	0.100704931594388	-5.74381461547264	0.00990037028779905	0.134679604668409	0.892920813961994	0.945432423391691	-6.3655739617183	0.0285838783980822	3.1665586356426	0.987187665492862	0.324100651979064	0.359585518234208	0.986066152163902	Not DEG
74	ENSG00000221539.1	ENSG00000221539	snoRNA	SNORD99	692212	5.29437944256716	-1.44449717064927	FALSE	0.289710537530613	2.84449556285742	0.0046288365757018	NA	-2.6229268709623	0.0415001645056409	0.215573110330652	0.829410726271112	NA	-5.52296120067933	NA	NA	NA	NA	NA	NA	NA
130	ENSG00000278274.1	ENSG00000278274	snoRNA	SNORA61	677838	0	-6.05392717347678	TRUE	-0.152887514971211	-1.77178663803609	0.0770334299130336	0.0977883114197555	-5.12896206190441	0.195218323272989	1.21646857861348	0.224395419341199	0.428785574578905	-4.96138680449924	-0.332250598921797	0.457579441803704	-7.70591059045276	6.87267288352676e-14	2.11568408985631e-13	-7.49028020463641	LIV DEG
132	ENSG00000273544.1	ENSG00000273544	snoRNA	SNORA44	677825	0	-6.05392717347678	TRUE	-0.152887514971211	-1.77178663803609	0.0770334299130336	0.0977883114197555	-5.12896206190441	0.195218323272989	1.21646857861348	0.224395419341199	0.428785574578905	-4.96138680449924	0.132533624756082	0.284001455166113	3.06740774032661	0.00229305163968685	0.00329504331991399	3.04939186780309	PM DEG
135	ENSG00000280498.1	ENSG00000280498	snoRNA	SNORA16A	692073	0	-6.05392717347678	TRUE	-0.152887514971211	-1.77178663803609	0.0770334299130336	0.0977883114197555	-5.12896206190441	0.195218323272989	1.21646857861348	0.224395419341199	0.428785574578905	-4.96138680449924	-0.0604441311483462	0.256601481953937	-1.32721261523875	0.185151340234671	0.213128451501841	-1.325059733007	Not DEG
137	ENSG00000274582.1	ENSG00000274582	snoRNA	SNORA16A	692073	0	-6.05392717347678	TRUE	-0.152887514971211	-1.77178663803609	0.0770334299130336	0.0977883114197555	-5.12896206190441	0.195218323272989	1.21646857861348	0.224395419341199	0.428785574578905	-4.96138680449924	-0.062139799951439	0.272115565085775	-1.36567829562625	0.172768995723652	0.199969063402192	-1.36336027059095	Not DEG
2337	ENSG00000120656.11	ENSG00000120656	protein_coding	TAF12	6883	4.29253452822937	3.30949503822418	TRUE	-0.10763705790826	-3.27374498095066	0.00113412931352209	0.0018766136587845	-2.03333802578801	-0.0954245851087026	-2.02942961018976	0.0429575528975678	0.151663389777711	-4.43093946230935	-0.13968995149066	2.98699767507516	-6.44396663840704	3.54431114390058e-10	8.58980302434065e-10	-6.27287954248107	LIV DEG
2180	ENSG00000188060.6	ENSG00000188060	protein_coding	RAB42	115273	0.145187613322387	-2.13764014257365	FALSE	0.32771509430893	1.88547945906588	0.0599393676320742	NA	-4.72434939946799	-0.373642963688228	-1.19729150332988	0.231775115015959	NA	-4.86710069294029	NA	NA	NA	NA	NA	NA	NA
978	ENSG00000229388.1	ENSG00000229388	lincRNA	RP11-442N24__B.1	NA	1.18910505236326	0.00797380506420403	TRUE	-0.654554201053368	-9.61245493362891	3.35943642194073e-20	2.3945039591023e-19	35.1410860013783	-0.285361463142315	-2.23908023464568	0.0256012341503664	0.10625742759486	-3.51610879693025	-0.604002051124931	-0.246051500518913	-13.3983007751566	5.38618845636675e-34	6.21163045061272e-33	-12.1551514460701	LIV DEG
131	ENSG00000270103.3	ENSG00000270103	lincRNA	RNU11	26824	0	-6.05392717347678	TRUE	-0.152887514971211	-1.77178663803609	0.0770334299130336	0.0977883114197555	-5.12896206190441	0.195218323272989	1.21646857861348	0.224395419341199	0.428785574578905	-4.96138680449924	1.08965107007801	2.71519644818221	12.7154364307798	6.85021599293824e-32	6.89002431460803e-31	11.7525712973901	PM DEG
134	ENSG00000274978.1	ENSG00000274978	snRNA	RNU11	26824	1.54420768120607	-2.60693523021741	TRUE	-0.0018654441592023	-0.0102267829695849	0.991844391980475	0.992782971958691	-6.39683648583519	-0.67282739776193	-2.13841620697094	0.0329796642127355	0.126026877966116	-3.57595741664728	1.0891062913752	2.71999926122774	12.7161128595257	6.79848962134587e-32	6.84436123582215e-31	11.7532116494033	PM DEG
6459	ENSG00000162419.12	ENSG00000162419	protein_coding	GMEB1	10691	2.5250755592307	4.01809000654048	TRUE	0.00739104805193186	0.321457757482299	0.747996631250247	0.776707835571539	-7.39331788015936	-0.0591500615272334	-1.38052798323276	0.168057105044708	0.370068497680941	-5.65498246667529	-0.0246117499556807	3.68338096607556	-1.61940675392376	0.105986407507444	0.12612155142311	-1.61649928664896	Not DEG
130	ENSG00000252777.1	ENSG00000252777	scaRNA	SCARNA24	NA	0.73927302575903	-3.51810823930575	FALSE	-0.417574901150862	-2.49174872803904	0.013031577636258	NA	-3.28935811473799	-0.352603617550606	-1.04043502230441	0.298653827713282	NA	-4.86862007338374	NA	NA	NA	NA	NA	NA	NA
3859	ENSG00000198492.15	ENSG00000198492	protein_coding	YTHDF2	51441	10.6866292544268	5.3349280367929	TRUE	-0.0589338353568708	-2.09599203909406	0.0365804404759555	0.0497850758021642	-5.49247075307103	-0.197031167760846	-5.57958397653801	4.00538890098553e-08	2.95856755276267e-06	8.05109568005755	-0.00324784469993848	5.01261420644139	-0.192791233356613	0.847213853037494	0.864597722191801	-0.192674553942614	Not DEG
9345	ENSG00000116329.10	ENSG00000116329	protein_coding	OPRD1	4985	3.27965443184468	4.34395765150092	TRUE	0.448008252513568	5.75459874830253	1.50838242106154e-08	4.00474775571747e-08	8.41959842305176	-0.285377106074539	-2.2847943614778	0.0227538771245705	0.0982363817490385	-4.22091474671492	0.418866986653869	4.02167886657974	7.13665983994751	3.49081948053503e-12	9.62823552541757e-12	6.95639833851665	PM DEG
1085	ENSG00000233427.1	ENSG00000233427	antisense	RP1-212P9.3	NA	0.0365188239328604	-4.56298237969567	FALSE	0.64502455132006	3.57964633879191	0.000377304741979156	NA	-0.150914138297808	-0.0039462202138282	-0.0108601068120282	0.99133950385591	NA	-5.25671592359518	NA	NA	NA	NA	NA	NA	NA
110	ENSG00000199756.1	ENSG00000199756	misc_RNA	Y_RNA	NA	0.0213533437064349	-5.94140977071996	FALSE	-0.254204575683842	-2.32397904828902	0.0205228530439497	NA	-3.99253927873934	0.044824381335837	0.21118165043528	0.832833823981305	NA	-5.55432192228124	NA	NA	NA	NA	NA	NA	NA
10739	ENSG00000159023.19	ENSG00000159023	protein_coding	EPB41	2035	4.03044632092338	5.31395593970017	TRUE	0.160751596939195	3.64763647317962	0.000292179072442729	0.000517632382340335	-1.136238202011	-0.0175629779572684	-0.242097426108967	0.808806535130286	0.900163207632638	-6.87841168474098	0.0739002430582334	5.28854136877302	2.30852563704559	0.0214796292611242	0.0279122937752671	2.29944594963857	PM DEG
331	ENSG00000225616.2	ENSG00000225616	processed_pseudogene	RP4-604A21.1	NA	0.0469191466162376	-5.45197472858013	FALSE	-0.475776463108931	-2.98379587338252	0.0029848948448206	NA	-2.16130630820789	0.00041801023952413	0.00137130900134647	0.998906415312079	NA	-5.44420595479601	NA	NA	NA	NA	NA	NA	NA
101	ENSG00000206704.1	ENSG00000206704	misc_RNA	Y_RNA	NA	0.147638202761382	-5.33351922393507	FALSE	-0.103974785638487	-0.661318021522668	0.508710233656874	NA	-6.18728849165575	-0.329333098642415	-1.09987756186516	0.271928586058429	NA	-4.91391838671945	NA	NA	NA	NA	NA	NA	NA
282	ENSG00000277958.1	ENSG00000277958	misc_RNA	Metazoa_SRP	NA	0.364998078046959	-3.49956805028872	FALSE	-0.304373200483418	-1.76642128658318	0.0779297610154783	NA	-4.78155410388924	-0.198689333322105	-0.562334918657387	0.574146459955294	NA	-5.15091034527539	NA	NA	NA	NA	NA	NA	NA
2639	ENSG00000253304.1	ENSG00000253304	protein_coding	TMEM200B	399474	0.511186810546977	0.225605006832192	TRUE	-0.596804849528898	-6.65752951893693	7.28369859021884e-11	2.35228161304733e-10	14.1960585091893	-0.235246661213174	-1.41662039430739	0.15723295294323	0.35415919074894	-4.93298247783018	-0.404802168351684	-0.103628492829591	-6.18308073349071	1.55349699577507e-09	3.60119013217548e-09	-6.03871151110362	LIV DEG
279	ENSG00000225750.1	ENSG00000225750	lincRNA	RP11-242O24.3	NA	1.74661393088062	-1.25592966152307	FALSE	-0.734425763254946	-6.56933107066031	1.26054512885436e-10	NA	13.7564027170292	-1.16985809669163	-5.32909257669608	1.51178865770856e-07	NA	6.17702036984273	NA	NA	NA	NA	NA	NA	NA
8893	ENSG00000116350.16	ENSG00000116350	protein_coding	SRSF4	6429	7.68120041758418	6.07796945618674	TRUE	-0.150766884369139	-7.6984810385746	7.31510891411153e-14	3.04209021187398e-13	20.2147344954169	0.0127050506661398	0.387346834456665	0.698668594079763	0.832507272037703	-6.9962041310924	-0.169511607263669	5.78204015565838	-13.1091087910135	3.06818920617079e-33	3.36955702921345e-32	-12.0121353214789	LIV DEG
169	ENSG00000277916.1	ENSG00000277916	misc_RNA	uc_338	NA	0	-6.05392717347678	TRUE	-0.152887514971211	-1.77178663803609	0.0770334299130336	0.0977883114197555	-5.12896206190441	0.195218323272989	1.21646857861348	0.224395419341199	0.428785574578905	-4.96138680449924	-0.248239858439881	0.624904324187882	-6.79606320357735	3.01630298179873e-11	7.82654293730098e-11	-6.64577276866757	LIV DEG
3922	ENSG00000116353.15	ENSG00000116353	protein_coding	MECR	51102	4.36211522914163	4.05054281961727	TRUE	-0.150047557911022	-4.87116946226101	1.48725191507973e-06	3.30978479523582e-06	4.12170740231517	-0.0895569151146802	-1.92475554491909	0.0548418492176586	0.178050847176115	-4.78535119963712	-0.0740980814732483	3.738322832854	-3.85389152709869	0.000137174234626265	0.000219639177482182	-3.81320860775465	LIV DEG
573	ENSG00000237934.1	ENSG00000237934	antisense	RP11-467D18.2	NA	0.00991177468798507	-5.786948937428	FALSE	-0.074134244208654	-0.608686323465365	0.543006286593773	NA	-6.41320332720734	0.0134932511599331	0.0546484111482637	0.956440969632119	NA	-5.52442814820693	NA	NA	NA	NA	NA	NA	NA
6682	ENSG00000060656.19	ENSG00000060656	protein_coding	PTPRU	10076	5.40284027383379	5.03970683622367	TRUE	0.475358747303087	8.05381166512154	5.82154182436744e-15	2.66395667952613e-14	22.8500012154402	0.0608946067962958	0.671212244904599	0.502403399191722	0.693975678218057	-6.61952853661368	0.452082046826569	4.73187069062669	11.3268112248121	8.1504391020054e-26	5.33862397735049e-25	10.5054831142619	PM DEG
2148	ENSG00000230523.1	ENSG00000230523	lincRNA	RP3-437I16.1	NA	0.00204846359166377	-5.84310212923983	FALSE	-0.281623737191922	-2.38575113803281	0.0174121717305346	NA	-3.82943448059305	-0.039910969887131	-0.17943720182328	0.857669016122101	NA	-5.54163282224862	NA	NA	NA	NA	NA	NA	NA
349	ENSG00000225011.4	ENSG00000225011	unprocessed_pseudogene	RP11-810H18.1	NA	0.00241837427521643	-6.01561643503063	FALSE	-0.0737180837541921	-0.795054456469623	0.426955631404286	NA	-6.34899128950313	0.205330165598961	1.17493862734228	0.240593128497436	NA	-4.99991526007067	NA	NA	NA	NA	NA	NA	NA
498	ENSG00000228176.1	ENSG00000228176	lincRNA	RP4-656G21.1	NA	0.00047798210279181	-6.04164064246344	FALSE	-0.151845963847611	-1.718529031239	0.0863135544423754	NA	-5.21741516418628	0.187624261853406	1.13093729307489	0.258637831918919	NA	-5.04651240817923	NA	NA	NA	NA	NA	NA	NA
493	ENSG00000270927.1	ENSG00000270927	processed_pseudogene	RP11-179G8.1	NA	0.00111200903511806	-6.0255569059937	FALSE	-0.179562798948954	-1.9859830241219	0.0475758724335564	NA	-4.73019270903769	0.185564934257046	1.09757789039097	0.272930958682088	NA	-5.07461670906225	NA	NA	NA	NA	NA	NA	NA
1519	ENSG00000233399.2	ENSG00000233399	lincRNA	RP11-111I12.1	NA	0.0735425289942319	-3.5822570278395	FALSE	-1.60643514836824	-8.51709756853594	1.89241296796588e-16	NA	26.4969956071269	-0.406270601332546	-1.11447927908841	0.265623049360133	NA	-4.84078934312146	NA	NA	NA	NA	NA	NA	NA
551	ENSG00000233372.1	ENSG00000233372	lincRNA	RP5-893G23.1	NA	0.00265540297590257	-5.97756670856738	FALSE	-0.139316091646574	-1.41906803680923	0.156496584562838	NA	-5.6606719879846	0.288166738161284	1.57899964871323	0.114985084127516	NA	-4.51334129559564	NA	NA	NA	NA	NA	NA	NA
93	ENSG00000231251.1	ENSG00000231251	processed_pseudogene	RP3-357I16.1	NA	0	-6.05392717347678	FALSE	-0.152887514971211	-1.77178663803609	0.0770334299130336	NA	-5.12896206190441	0.195218323272989	1.21646857861348	0.224395419341199	NA	-4.96138680449924	NA	NA	NA	NA	NA	NA	NA
507	ENSG00000236335.1	ENSG00000236335	lincRNA	RP4-591L5.1	NA	0.00101195819892897	-6.03641520911137	FALSE	-0.144987463341933	-1.59478002836654	0.111387555932821	NA	-5.41626390186812	0.250756450833651	1.5000978876007	0.134236714526979	NA	-4.62540000951152	NA	NA	NA	NA	NA	NA	NA
481	ENSG00000231949.1	ENSG00000231949	lincRNA	RP4-591L5.2	NA	0.00270756543159633	-6.01318299534949	FALSE	-0.241981409815755	-2.56224146450517	0.0106890950620336	NA	-3.44762994890558	0.0975438512416641	0.546599738062125	0.584903963481341	NA	-5.46320251855061	NA	NA	NA	NA	NA	NA	NA
4606	ENSG00000162510.5	ENSG00000162510	protein_coding	MATN1	4146	0.12044194729792	-0.975695071527738	FALSE	-0.192395348520701	-1.88695857980775	0.0597396839565749	NA	-4.87220037479863	0.10269316216642	0.53406865697438	0.593537607437205	NA	-5.4923633433933	NA	NA	NA	NA	NA	NA	NA
4024	ENSG00000186056.9	ENSG00000186056	antisense	MATN1-AS1	100129196	0.520164691727523	0.533617373381297	TRUE	-0.0384147878117939	-0.379272837122423	0.70464482084718	0.737082732645475	-6.80019387557556	-0.047601492525399	-0.307038220032177	0.758945458247582	0.872012338107082	-5.85798747980848	0.0216252760801857	0.191865325949784	0.295056695089934	0.768110983898863	0.791940580282686	0.294846707890658	Not DEG
3274	ENSG00000162511.7	ENSG00000162511	protein_coding	LAPTM5	7805	6.02022552020631	3.93727951637469	TRUE	1.40872104207437	12.8659462626544	5.81606398123854e-33	1.34029230417322e-31	63.9944749429175	0.769069483930223	5.58256150013444	3.94145377280321e-08	2.93596670998774e-06	8.23767628040403	1.20480955719789	3.62481949989978	15.1269541266414	5.52171803502277e-42	1.18396798501207e-40	13.5764797354643	PM DEG
77	ENSG00000264773.1	ENSG00000264773	miRNA	MIR4420	100616164	0.189767881922616	-5.45236426596345	FALSE	0.159591537775245	1.00566631241722	0.315058121639817	NA	-5.96982556603252	0.303267781204088	0.946851014659849	0.344184033633387	NA	-5.05353480675476	NA	NA	NA	NA	NA	NA	NA
444	ENSG00000229607.1	ENSG00000229607	lincRNA	RP5-1125N11.1	NA	0.171575612190692	-3.91809970986097	FALSE	0.648232632425891	4.08605336209212	5.10331744586703e-05	NA	1.6410179256075	0.715941110701582	2.17642771256931	0.0300028348236274	NA	-3.51862920730397	NA	NA	NA	NA	NA	NA	NA
1646	ENSG00000223382.4	ENSG00000223382	lincRNA	RP5-1125N11.2	NA	0.155400106944631	-2.08363945068238	FALSE	-0.362248426441352	-2.89123438575815	0.00400278651171149	NA	-2.41055885718195	0.189436801850522	0.815136068273127	0.415392680423746	NA	-5.18272290047347	NA	NA	NA	NA	NA	NA	NA
288	ENSG00000222784.1	ENSG00000222784	misc_RNA	RN7SKP91	106480861	0	-6.05392717347678	FALSE	-0.152887514971211	-1.77178663803609	0.0770334299130336	NA	-5.12896206190441	0.195218323272989	1.21646857861348	0.224395419341199	NA	-4.96138680449924	NA	NA	NA	NA	NA	NA	NA
1747	ENSG00000235143.1	ENSG00000235143	antisense	RP1-65J11.5	NA	0.00033716100252464	-6.02485425080109	FALSE	-0.195519696012371	-2.14930992399567	0.032084720124931	NA	-4.40130033817917	0.107682134471004	0.62753603832802	0.530601889945834	NA	-5.42532745414412	NA	NA	NA	NA	NA	NA	NA
7067	ENSG00000162512.15	ENSG00000162512	protein_coding	SDC3	9672	12.1887755040508	6.29358900860459	TRUE	0.483686195255478	6.61845142622284	9.2941008936156e-11	2.97453410596729e-10	13.1491586520162	-0.278999630706067	-3.28198222527961	0.00110478397083661	0.0111029476974102	-1.86434242128299	0.380846091319484	5.9777098956811	7.69812841422047	9.06572324234642e-14	2.7656080421343e-13	7.45384684483831	PM DEG
267	ENSG00000266210.2	ENSG00000266210	misc_RNA	RN7SL371P	106481839	0.00452400318001683	-5.99554323365295	FALSE	-0.176595886895785	-1.75412000886745	0.0800169738654498	NA	-5.14512659752464	0.179330452376435	0.921884810116644	0.357044902390605	NA	-5.22356722250591	NA	NA	NA	NA	NA	NA	NA
6621	ENSG00000134644.15	ENSG00000134644	protein_coding	PUM1	9698	18.5338964067447	6.88391685747956	TRUE	0.515923214677291	17.9679909112298	3.63935339243965e-56	8.95238616477452e-54	116.852263694943	0.0619600073152522	1.9272133823376	0.0545341085163562	0.1774329538086	-5.50051032788633	0.447262622432876	6.56019136444957	23.0911302789088	1.71859449093679e-78	1.28213075211785e-75	18.7563314709724	PM DEG
507	ENSG00000237329.2	ENSG00000237329	processed_pseudogene	RP11-201O14.1	NA	0.00203169523538654	-6.00868313470048	FALSE	-0.200907388201045	-2.09623178182922	0.0365590785230266	NA	-4.50412441628259	0.0984078275760329	0.536348645692886	0.591962395268078	NA	-5.46734673545606	NA	NA	NA	NA	NA	NA	NA
163	ENSG00000232768.1	ENSG00000232768	processed_pseudogene	RP11-201O14.2	NA	0.00402169818716997	-6.01327037498035	FALSE	-0.126210292254095	-1.358878390206	0.174792213385725	NA	-5.75253813902541	0.224731280754578	1.27165193502437	0.204103460196353	NA	-4.8949769521264	NA	NA	NA	NA	NA	NA	NA
252	ENSG00000215900.4	ENSG00000215900	processed_pseudogene	SEPW1P	NA	0.000908217250099337	-6.04185581942543	FALSE	-0.169224565836	-1.93666563320789	0.0533441689069462	NA	-4.82739789635366	0.146344280656556	0.89246769598731	0.372582843728629	NA	-5.25383996923807	NA	NA	NA	NA	NA	NA	NA
436	ENSG00000225142.2	ENSG00000225142	processed_pseudogene	RP11-490K7.1	NA	0.000850645745028708	-6.0340691490611	FALSE	-0.117387230271672	-1.28358713723592	0.199875593526128	NA	-5.85443065151532	0.141959296773591	0.840940022232354	0.400794030725759	NA	-5.2914409892954	NA	NA	NA	NA	NA	NA	NA
2987	ENSG00000084628.9	ENSG00000084628	protein_coding	NKAIN1	79570	1.23446644814759	1.64539042963331	TRUE	0.557969902755532	4.56372002737078	6.31910356699703e-06	1.31847949462296e-05	3.07672482883346	-0.163189807440349	-0.688485089918786	0.491475021348185	0.684878953266429	-5.89679184292893	0.453860492174586	1.30546879022139	5.67427352879905	2.86165365848163e-08	6.05495128618583e-08	5.54969685465257	PM DEG
3881	ENSG00000060688.12	ENSG00000060688	protein_coding	SNRNP40	9410	6.84843998244143	4.68504669057972	TRUE	-0.249026915135706	-9.10323611901196	2.03798962662229e-18	1.24246889196526e-17	30.7799734140256	0.0215969662349302	0.510318690561585	0.610059310742555	0.774379258295857	-6.60761497798091	-0.22493141154524	4.37375483617328	-12.1231581032878	4.07299464975922e-29	3.36976058307995e-28	-11.2000943549709	LIV DEG
437	ENSG00000229447.2	ENSG00000229447	processed_pseudogene	RP11-490K7.4	NA	3.41816735751448	0.463703898755519	TRUE	-0.0330866576385432	-0.501284694315895	0.616389391757977	0.654151553294728	-6.73547463934045	-0.105108356019854	-1.02088286824362	0.307816541477056	0.520418955556416	-5.3916303854961	-0.111162265059583	0.209118723812225	-2.72889734902252	0.00657957663968411	0.00902428937489322	-2.71740638084899	LIV DEG
1921	ENSG00000121766.15	ENSG00000121766	protein_coding	ZCCHC17	51538	24.415463580981	5.51406614822958	TRUE	-0.269681681309254	-7.02703018125677	6.8718896204627e-12	2.4144631277344e-11	15.854120851234	0.127678620968922	2.94202230369152	0.0034161045389258	0.0256359317208142	-2.7004554832258	-0.163008560512486	5.20450644083584	-7.16172814841646	3.68203787863669e-12	1.01440073225907e-11	-6.94887761524191	LIV DEG
439	ENSG00000229044.1	ENSG00000229044	antisense	RP11-266K22.2	NA	1.50451718691414	-0.779167262746844	TRUE	0.65633828036116	6.31850492107997	5.80781517606203e-10	1.74325099389319e-09	12.2550138810092	0.0437509805621398	0.225289736080893	0.821848341625345	0.907464108439484	-5.64498004060963	0.508427082768959	-0.918762091867796	6.67075377583053	7.56207784962735e-11	1.91732748478481e-10	6.50906345103459	PM DEG
1026	ENSG00000121769.7	ENSG00000121769	protein_coding	FABP3	2170	40.9660839977342	5.16761100397754	TRUE	-0.521517459390157	-6.43144871826412	2.93657437659284e-10	9.02691527707375e-10	12.2121876533763	-0.0839714714841778	-0.75883153045822	0.448320257404105	0.649915373493034	-6.63881983514019	-0.436252496754391	4.86958358293833	-8.87023955096603	2.77879921924242e-17	1.05676430142924e-16	-8.45550589493241	LIV DEG
3549	ENSG00000168528.11	ENSG00000168528	protein_coding	SERINC2	347735	0.0949134688702956	-1.75433054268591	FALSE	0.378254736862326	3.09030045842843	0.00210993292607061	NA	-1.88209764409916	0.0160367304440901	0.0707090639956236	0.943658318703746	NA	-5.48666258930014	NA	NA	NA	NA	NA	NA	NA
1342	ENSG00000215899.3	ENSG00000215899	processed_pseudogene	RP11-439L8.2	NA	0.000395980109528485	-6.03312839939604	FALSE	-0.185593194813422	-2.02775439931725	0.0431102848915018	NA	-4.6493243372901	0.285064522943315	1.68367121106001	0.0928857264510233	NA	-4.37367559450613	NA	NA	NA	NA	NA	NA	NA
107	ENSG00000206981.1	ENSG00000206981	snRNA	RNU6-40P	106480703	0.00184846472610691	-6.04021241456777	FALSE	-0.141005894835951	-1.60650245238	0.10878912328642	NA	-5.4002768540988	0.213102953432226	1.30822361949696	0.191414274779702	NA	-4.85871504769049	NA	NA	NA	NA	NA	NA	NA
3555	ENSG00000260386.6	ENSG00000260386	transcribed_unitary_pseudogene	LINC01225	NA	0.00274641529890309	-5.62273110899561	FALSE	0.115631414722694	0.804603932109466	0.421427201780585	NA	-6.19405003839195	0.831359661084536	2.99027644156544	0.00292828654591353	NA	-1.81197639989284	NA	NA	NA	NA	NA	NA	NA
114	ENSG00000265961.1	ENSG00000265961	misc_RNA	Y_RNA	NA	0	-6.05392717347678	FALSE	-0.152887514971211	-1.77178663803609	0.0770334299130336	NA	-5.12896206190441	0.195218323272989	1.21646857861348	0.224395419341199	NA	-4.96138680449924	NA	NA	NA	NA	NA	NA	NA
591	ENSG00000229167.1	ENSG00000229167	antisense	RP11-73M7.1	NA	0.0334043126017682	-5.21778443550065	FALSE	-0.667037142185345	-4.04832792056867	5.96887761947202e-05	NA	1.44772676918296	-0.309180393925078	-0.902435994880717	0.367271199353036	NA	-5.05077301796853	NA	NA	NA	NA	NA	NA	NA
5281	ENSG00000142910.15	ENSG00000142910	protein_coding	TINAGL1	64129	1.00933927529022	2.18181923981353	TRUE	-0.284227118424731	-2.59913432344801	0.00961947985930423	0.0142290399672992	-3.80997179918425	-0.414612809335229	-2.58079852212733	0.0101485680873124	0.0554475614377826	-3.0283411330804	-0.247067050009708	1.86582732839793	-3.35338559032846	0.000870852652906358	0.0013000895077028	-3.32923380648357	LIV DEG
2558	ENSG00000121764.11	ENSG00000121764	protein_coding	HCRTR1	3061	0.117507037975679	-2.54251646735996	FALSE	-1.95992719122588	-9.65485087315486	2.37066045588307e-20	NA	35.2070596226554	-0.429342778186534	-1.20340609094727	0.229403569935402	NA	-4.82853620493705	NA	NA	NA	NA	NA	NA	NA
2227	ENSG00000162517.12	ENSG00000162517	protein_coding	PEF1	553115	16.3763154571442	5.14559563184604	TRUE	-0.00895891882197363	-0.25876310358143	0.795923548213447	0.820593725934767	-7.612670713885	-0.105837360437647	-2.38188142051034	0.0176073130879592	0.0823712313966776	-4.08183304645556	0.0584578403696467	4.83212197829823	3.14961441611435	0.00175495205646394	0.00254906933478331	3.12884441483128	PM DEG
2216	ENSG00000235790.7	ENSG00000235790	antisense	RP11-73M7.6	NA	0.144792086605985	-1.72558710341398	FALSE	-0.402653392385711	-3.79517639631777	0.000165457991168249	NA	0.45266917575598	0.139360318654612	0.684902660558178	0.493731019601941	NA	-5.29888638178945	NA	NA	NA	NA	NA	NA	NA
480	ENSG00000264078.1	ENSG00000264078	antisense	RP11-73M7.9	NA	0.125941296250555	-4.06022481055078	FALSE	-0.610418084033325	-3.50663006277302	0.000494309820517675	NA	-0.384134947079647	-0.676141424478098	-1.9593220339277	0.050644868624728	NA	-3.85257177364995	NA	NA	NA	NA	NA	NA	NA
9269	ENSG00000084636.17	ENSG00000084636	protein_coding	COL16A1	1307	11.5459792169736	6.43519677828667	TRUE	-0.175035143937449	-2.27461927169269	0.0233476323499973	0.0327532601037263	-5.30206902000395	0.106078448181969	0.89100750330013	0.373364902582184	0.583032420166839	-6.78331853741598	-0.228241436541075	6.20322455858656	-4.82092357151975	1.99830591513406e-06	3.69737009098824e-06	-4.75359555584342	LIV DEG
7756	ENSG00000121753.12	ENSG00000121753	protein_coding	ADGRB2	576	10.8041678605833	6.14560529407245	TRUE	-0.146510168455871	-1.9662892796166	0.0498129400436073	0.0663890094262277	-5.93571445060309	-0.469259840687338	-5.94916124433626	5.15158153048622e-09	5.18960510844933e-07	9.87272993027201	-0.0367602547397665	5.830071592813	-0.827048725620061	0.40875363012877	0.445510568656722	-0.826088959419574	Not DEG
76	ENSG00000266580.1	ENSG00000266580	miRNA	MIR4254	100423028	7.21798800126609	-1.20273223277542	FALSE	-0.801929372352813	-6.59410470077587	1.08120077168411e-10	NA	13.9007484249531	-0.250978646008681	-1.1913978677255	0.234077441112271	NA	-4.96658197512753	NA	NA	NA	NA	NA	NA	NA
537	ENSG00000254545.1	ENSG00000254545	antisense	RP11-84A19.3	NA	0.0718756721802039	-4.63444988731174	FALSE	-0.216804788625805	-1.16198539685554	0.245790713643659	NA	-5.61477277056302	-0.0452493627181538	-0.120599360286346	0.904058089344456	NA	-5.25864142363392	NA	NA	NA	NA	NA	NA	NA
7085	ENSG00000134668.12	ENSG00000134668	protein_coding	SPOCD1	90853	0.126554662341998	-0.591462485431085	TRUE	0.393732030743665	3.51921663879243	0.000471977848052729	0.00081634301165526	-0.659798906962924	-0.0961514538458997	-0.446301416303459	0.655577805606782	0.804778534069023	-5.60676960415389	0.378114083097041	-0.913040671630853	4.5432053074281	7.38318316564862e-06	1.30984147428297e-05	4.48233179703171	PM DEG
2257	ENSG00000203620.2	ENSG00000203620	lincRNA	RP11-84A19.2	NA	0.124223243494386	-2.23054106892092	FALSE	0.414244496618547	2.81888069267542	0.00500848234579684	NA	-2.60468699344913	-1.16754866927973	-4.69175069433409	3.52396951539225e-06	NA	3.21466975913109	NA	NA	NA	NA	NA	NA	NA
587	ENSG00000269967.1	ENSG00000269967	lincRNA	RP11-84A19.4	NA	4.76342293868999	1.22564599347866	TRUE	0.849830963085028	10.6493753931416	5.01530985506032e-24	5.01886849497639e-23	43.7885026130964	0.538214273479868	5.54384061720306	4.85617563982157e-08	3.49860287425362e-06	8.03275773775973	0.547722860462431	0.93325434081021	10.0656616316705	1.7941108231194e-21	8.87213432187157e-21	9.51632537818805	PM DEG
6267	ENSG00000184007.18	ENSG00000184007	protein_coding	PTP4A2	8073	52.6894585494068	8.20415014967162	TRUE	-0.182195469747729	-4.44376790619044	1.08742638879633e-05	2.22523749806408e-05	1.44433985979509	-0.0667737034082693	-1.0148253487374	0.310692742831103	0.52342967911652	-7.24727968010881	-0.142937009616809	7.83572793792157	-5.53802249366112	5.43767924206447e-08	1.12642847952954e-07	-5.43637061279886	LIV DEG
517	ENSG00000228634.1	ENSG00000228634	lincRNA	RP4-534N18.2	NA	0.0177717592361805	-5.67106163751935	FALSE	-0.0395384981236499	-0.29150560258923	0.770784455101539	NA	-6.50440858012684	0.293319817910483	1.16356644401591	0.245169234325198	NA	-4.94213275963579	NA	NA	NA	NA	NA	NA	NA
3588	ENSG00000121774.17	ENSG00000121774	protein_coding	KHDRBS1	10657	17.9130261898096	5.98282964586839	TRUE	0.146003788566599	4.35628472643355	1.60320973344441e-05	3.22701255100062e-05	1.52068723476885	-0.122276657840585	-2.85274958464464	0.00451858610427491	0.031187826765395	-3.06185289614513	0.183492289589737	5.65702814388572	7.69885658958242	8.9591230317359e-14	2.73424498224864e-13	7.45540641320781	PM DEG
624	ENSG00000203325.3	ENSG00000203325	antisense	RP11-277A4.4	NA	0.163322873929518	-3.44633296716666	FALSE	0.552305498132044	3.45708659426019	0.000592170407015699	NA	-0.578477390052362	0.149375615300009	0.455001351847108	0.64931092873007	NA	-5.19418800161386	NA	NA	NA	NA	NA	NA	NA
2820	ENSG00000121775.17	ENSG00000121775	protein_coding	TMEM39B	55116	2.4976944064125	2.74958366522592	TRUE	0.0875689598524817	2.04381996548881	0.0414900292123252	0.0559878527771091	-5.17846429205973	-0.0840811139491479	-1.35183249583222	0.177056094117469	0.382792199392443	-5.43937077374333	0.0121870291553866	2.41723751850761	0.477083085204913	0.633510366020198	0.66488778348923	0.476791827231738	Not DEG
59	ENSG00000266203.1	ENSG00000266203	miRNA	MIR5585	100847018	4.70159020153285	-2.11108213154446	FALSE	-0.323293346114317	-2.50503296107695	0.012558100039951	NA	-3.4197396420581	-0.540075183035555	-2.22656856537679	0.0264325106231311	NA	-3.42531323679906	NA	NA	NA	NA	NA	NA	NA
291	ENSG00000276493.1	ENSG00000276493	misc_RNA	Metazoa_SRP	NA	0.00723066903306993	-5.97333914918699	FALSE	-0.147383053621765	-1.41832139407624	0.156714251041915	NA	-5.65624628315121	0.204507343026204	1.02457265997109	0.306073262329389	NA	-5.13379449713357	NA	NA	NA	NA	NA	NA	NA
7480	ENSG00000025800.13	ENSG00000025800	protein_coding	KPNA6	23633	13.0583800737335	6.53385392268258	TRUE	0.533056005436739	14.4905510230567	4.91391726235277e-40	2.2452250471938e-38	79.8931917120561	-0.162016653088541	-4.47082193343776	9.70250699865761e-06	0.000287474139435016	2.50862335345209	0.456920554236316	6.3570587199411	18.7784905909237	4.51354806935961e-59	4.4589320767395e-57	16.206815977773	PM DEG
667	ENSG00000250135.1	ENSG00000250135	sense_intronic	RP4-622L5.2	NA	0	-6.05392717347678	TRUE	-0.152887514971211	-1.77178663803609	0.0770334299130336	0.0977883114197555	-5.12896206190441	0.195218323272989	1.21646857861348	0.224395419341199	0.428785574578905	-4.96138680449924	0.405502726612774	3.79584246106525	16.0990054175414	1.34901740359057e-46	4.29205757745324e-45	14.3336198624134	PM DEG
5103	ENSG00000084652.15	ENSG00000084652	protein_coding	TXLNA	200081	8.29057708839732	5.37049053256716	TRUE	0.348887529263544	11.6449107726279	6.36306283588281e-28	9.18843647051883e-27	52.3420569262312	-0.0945039356874379	-2.41867154626259	0.0159427779518764	0.0765787354675048	-4.01584054940981	0.247198646664988	5.05948694117897	13.8861976877886	1.77076178335049e-35	2.30230956627331e-34	12.4311465536244	PM DEG
2818	ENSG00000160050.14	ENSG00000160050	protein_coding	CCDC28B	79140	1.66135062643331	2.1704673067425	TRUE	-0.532453633564251	-10.0319681826347	1.02057659305921e-21	8.25001827518822e-21	38.5240656387531	-0.113007503372544	-1.45382929147618	0.146637434383369	0.339399882317306	-5.1931927311066	-0.462840128415003	1.8553165508285	-12.9938013869051	1.55659896957295e-32	1.63401352288747e-31	-11.8771080676359	LIV DEG
1357	ENSG00000224066.1	ENSG00000224066	antisense	RP4-622L5.7	NA	1.33809459185929	0.69445712374837	TRUE	-0.151212400943259	-2.07945550120611	0.0380798721555882	0.0516832439077245	-4.78632183873302	-0.0471986345389007	-0.421954232327396	0.673244533267689	0.81669900151409	-5.83894073891921	-0.0416952748534476	0.381648294742624	-0.908139430059182	0.364368092844722	0.400515309711446	-0.90707319315835	Not DEG
2478	ENSG00000160051.11	ENSG00000160051	protein_coding	IQCC	55721	1.87402434617314	2.15897124837662	TRUE	-0.253386784766163	-6.14527407701875	1.62182437485119e-09	4.70253490268324e-09	10.9796370719075	-0.121554087458761	-1.75298119868989	0.0802341012603457	0.229093320578029	-4.73966366513055	-0.264691762970777	1.84035219890752	-9.9167868986846	1.56605371909125e-20	7.31151752536452e-20	-9.28841332801231	LIV DEG
1869	ENSG00000222046.2	ENSG00000222046	protein_coding	DCDC2B	149069	0.0293911578801935	-4.30494284144028	FALSE	-0.0275335843599833	-0.146313792881942	0.883732112106205	NA	-6.23521837884223	-0.231136656367906	-0.615737858242777	0.53835505565749	NA	-5.10768751752198	NA	NA	NA	NA	NA	NA	NA
3571	ENSG00000160055.19	ENSG00000160055	protein_coding	TMEM234	56063	3.52714478568504	3.56802331170038	TRUE	-0.24319859858661	-5.89819188465823	6.7390233802697e-09	1.84215066041615e-08	9.41211290968123	-0.0241329634465262	-0.446110201580617	0.655715820114859	0.804901251858527	-6.38112397199506	-0.233789507702987	3.25016921300564	-8.63237338269152	1.27175202018064e-16	4.65792364256106e-16	-8.27619356918502	LIV DEG
1725	ENSG00000084623.11	ENSG00000084623	protein_coding	EIF3I	8668	31.4812315196374	5.72399277569875	TRUE	-0.212967918435506	-5.55863854171521	4.41095200377359e-08	1.12453229259858e-07	7.25691047965886	-0.0374945546148494	-0.955045893404684	0.340028066395909	0.552225836373826	-6.56241285781341	-0.105872329995678	5.43402787831321	-5.69175570011272	2.32782798177981e-08	4.95645688276806e-08	-5.58568353470898	LIV DEG
2961	ENSG00000220785.7	ENSG00000220785	transcribed_unprocessed_pseudogene	MTMR9LP	339483	1.56681950591068	1.99831285711087	TRUE	-0.143309409527063	-2.33899187885498	0.0197251947339492	0.0279682637129152	-4.39935206886583	-0.142145958580788	-1.47746568960554	0.140196909698889	0.330274568449889	-5.12279086985216	-0.096663170775894	1.66480179805666	-2.43944272437197	0.0151240033525171	0.0199602154902524	-2.4293959976211	LIV DEG
936	ENSG00000183615.5	ENSG00000183615	protein_coding	FAM167B	84734	0.263996128227339	-2.31281344352705	FALSE	1.34750004172641	10.0237129879463	1.09424490357759e-21	NA	38.2511167978111	0.274366423359726	1.07719225047955	0.281927414207869	NA	-4.95199386789078	NA	NA	NA	NA	NA	NA	NA
3339	ENSG00000182866.16	ENSG00000182866	protein_coding	LCK	3932	0.0617446561978214	-2.81465362022592	FALSE	-0.190739973560822	-0.899698060679154	0.36871011196468	NA	-5.96680286354718	0.100852178789566	0.260300402131321	0.794742025865858	NA	-5.33141445273042	NA	NA	NA	NA	NA	NA	NA
260	ENSG00000277617.1	ENSG00000277617	misc_RNA	Metazoa_SRP	NA	0.00627949187362012	-5.9749596365342	FALSE	-0.0372474073292001	-0.371106263084126	0.710714143702668	NA	-6.57509932915999	0.300340227595919	1.55581721909902	0.120400826304397	NA	-4.54110100015427	NA	NA	NA	NA	NA	NA	NA
110	ENSG00000252450.1	ENSG00000252450	misc_RNA	Y_RNA	NA	0.00241599561550126	-6.04635568007444	FALSE	-0.17566683692212	-1.97461807517594	0.0488562781097688	NA	-4.75678957685452	0.162890564882775	0.982659891045537	0.326262534670838	NA	-5.18261812033534	NA	NA	NA	NA	NA	NA	NA
3963	ENSG00000116478.11	ENSG00000116478	protein_coding	HDAC1	3065	6.10637108070361	4.48703401331453	TRUE	-0.0164678704021503	-0.457984482580929	0.647160746587136	0.683577271522412	-7.41378256124589	-0.105064044862356	-1.92013621687934	0.0554241564196978	0.17910115785959	-4.87329042816945	-0.0574947680960926	4.1780120520504	-2.81619654814835	0.00509818061780667	0.00707091080622137	-2.80076388362364	LIV DEG
1699	ENSG00000175130.6	ENSG00000175130	protein_coding	MARCKSL1	65108	27.8506551886009	5.24823819721271	TRUE	-0.0418233064507665	-0.553337667838384	0.580277292519912	0.620458232158643	-7.49001555203317	-0.458719901006417	-4.15343916278502	3.86745635739794e-05	0.000858281313019631	1.51194809213775	0.0408511396325626	4.9297011883878	0.80287815459625	0.42247394489875	0.459238496602746	0.802136601089668	Not DEG
687	ENSG00000233775.1	ENSG00000233775	lincRNA	RP4-811H24.9	NA	0.194166578035561	-3.13755476764432	FALSE	-0.109935505552419	-0.679191059897325	0.497328228309264	NA	-6.09359050271119	-0.59819760689241	-1.84326951979601	0.0658968143142137	NA	-4.01890810788924	NA	NA	NA	NA	NA	NA	NA
2191	ENSG00000162526.6	ENSG00000162526	protein_coding	TSSK3	81629	0.494782163570153	-0.0205490378152352	TRUE	0.173413095134735	2.14840021113097	0.0321572499994849	0.0441715878020325	-4.51133743677195	0.0649652271077277	0.533821046906218	0.593708793563419	0.761622068269609	-5.65070114442812	0.0519565533485992	-0.379582491129008	0.967451422661882	0.333904873491	0.369610229622808	0.966278435903707	Not DEG
2845	ENSG00000225828.1	ENSG00000225828	protein_coding	FAM229A	100128071	1.04873552493335	1.39725593370871	TRUE	1.02438618969285	16.3904145651256	1.02204792155724e-48	1.1624421387389e-46	99.8676885365349	0.179239154848736	1.90397809815342	0.0575018362059858	0.183090208449372	-4.34867072894988	0.735543263033892	1.06716966016809	16.0466116331685	6.44687774138539e-46	1.90543988982067e-44	14.2246034260188	PM DEG
6271	ENSG00000160058.18	ENSG00000160058	protein_coding	BSDC1	55108	13.7861619216847	6.42018950765654	TRUE	0.187473662250986	8.570871079621	1.26003939441446e-16	6.58826826219423e-16	26.422299259964	0.0484402763102222	1.37366777646879	0.170176506711691	0.373220704981899	-6.24390134701529	0.140098371255194	6.11742464530604	10.7301248729967	6.5195657444615e-24	3.78863295410756e-23	10.0837408755568	PM DEG
1007	ENSG00000224333.1	ENSG00000224333	processed_pseudogene	GAPDHP20	343338	0.00123744296150858	-6.01469860287603	FALSE	-0.156177996485548	-1.59546573502826	0.1112342191716	NA	-5.40952964916915	0.246912415819358	1.37396553713047	0.170084100939823	NA	-4.77762180881648	NA	NA	NA	NA	NA	NA	NA
341	ENSG00000270850.1	ENSG00000270850	processed_pseudogene	RP11-395N6.4	NA	0.177986641388001	-4.14863893146063	FALSE	-0.569393084204435	-3.06205245037863	0.0023155184415467	NA	-1.76567995116292	0.0419594334735542	0.121863488863241	0.903057374081845	NA	-5.26515834601013	NA	NA	NA	NA	NA	NA	NA
1801	ENSG00000229259.1	ENSG00000229259	unprocessed_pseudogene	LRRC37A12P	101929254	0.0103798151503508	-5.24687919204656	FALSE	-0.459489608527107	-2.86635494866124	0.00432573053129678	NA	-2.42773399903806	0.367250124822325	1.18788620139727	0.235456964207198	NA	-4.82594835596298	NA	NA	NA	NA	NA	NA	NA
301	ENSG00000263529.2	ENSG00000263529	misc_RNA	RN7SL122P	106480954	0.0634786482261581	-5.24957640816149	FALSE	0.16398307163887	0.993770655107029	0.320810842699427	NA	-5.90997371228913	0.189239735669552	0.587711552583958	0.556998186960825	NA	-5.24225890065664	NA	NA	NA	NA	NA	NA	NA
3447	ENSG00000254553.1	ENSG00000254553	protein_coding	RP1-27O5.3	NA	0.00315426813697005	-5.5517491151967	TRUE	0.0747590322105402	0.49013970711174	0.624248084629763	0.661687956225205	-6.34390021953822	0.139195095910767	0.493285243892654	0.622033302750852	0.781930864560833	-5.36082293654543	0.0283033213075003	2.4413821228139	0.954300987070837	0.340500915333602	0.376314737599228	0.95317597822699	Not DEG
12834	ENSG00000273274.1	ENSG00000273274	protein_coding	ZBTB8B	728116	0.757363285796001	3.20089134979037	TRUE	0.532073634306	9.18715320909955	1.04705114311703e-18	6.5244085221328e-18	31.5937601297598	0.27446047781716	2.75518078507569	0.00608559678814085	0.0386609009168528	-2.74883530970517	0.412826973168702	3.0932349329636	9.55183802686487	7.80820342492193e-20	3.46879837983955e-19	9.11581407573182	PM DEG
7075	ENSG00000160062.14	ENSG00000160062	protein_coding	ZBTB8A	653121	0.914910866465974	2.6417690241256	TRUE	-0.315486791481687	-6.03432642099024	3.09269387222566e-09	8.7292780342807e-09	10.3091644792798	0.0613733831615866	0.787775974851361	0.431210813108186	0.635210970775272	-6.0155234313081	-0.159331402020892	3.11513331887108	-4.85504168651706	1.784647604628e-06	3.31366726108193e-06	-4.77639602705687	LIV DEG
3531	ENSG00000176261.15	ENSG00000176261	protein_coding	ZBTB8OS	339487	7.6991619668846	4.74303236029305	TRUE	-0.256742053167193	-8.37884815050807	5.33859265135545e-16	2.66425872940374e-15	25.2785479370182	-0.00616605287799569	-0.165889653710586	0.868312599822756	0.933486789777945	-6.7261649826756	-0.276728021309355	4.45616099429151	-16.5259629362976	1.17399685769277e-47	4.09008406057698e-46	-14.5021582463906	LIV DEG
102	ENSG00000200591.1	ENSG00000200591	misc_RNA	Y_RNA	NA	0.0821291295181597	-5.70555123477923	FALSE	-0.122859471533764	-0.875397151826516	0.381774350185902	NA	-6.18231699533293	0.287211721777367	1.08904666951221	0.27667164674072	NA	-5.01577214768963	NA	NA	NA	NA	NA	NA	NA
9470	ENSG00000162521.18	ENSG00000162521	protein_coding	RBBP4	5928	15.1504625323245	7.1434340741561	TRUE	0.284077405589998	11.6061153604063	9.10504657687415e-28	1.29534136068442e-26	51.7078933571516	-0.0599522178987229	-2.04812807325331	0.0410828685513078	0.146889526199789	-5.32608446214759	0.263800002930001	6.84339726645951	16.7257416174976	3.01275892423385e-49	1.18943502419342e-47	14.7514161361549	PM DEG
3487	ENSG00000162520.14	ENSG00000162520	protein_coding	SYNC	81493	1.98693281140551	2.71301349131191	TRUE	-0.158519759588331	-2.46371722733124	0.0140829576379251	0.0203932486022524	-4.227583787565	-0.0501318391146945	-0.543711236940736	0.586888878708125	0.756704183861199	-6.18441399416959	-0.114958227031221	2.41488208028302	-2.45366102762491	0.0145215220191202	0.0192131316587369	-2.44409699045968	LIV DEG
395	ENSG00000224409.1	ENSG00000224409	antisense	RP11-114B7.6	NA	0.0492282056549966	-5.28183600038439	FALSE	-0.490125222053151	-3.05996527587027	0.00233141591339269	NA	-1.89744361974491	0.0285591877357705	0.0946222632376563	0.924653764783851	NA	-5.39711231026293	NA	NA	NA	NA	NA	NA	NA
5965	ENSG00000162522.10	ENSG00000162522	protein_coding	KIAA1522	57648	3.26240340368252	3.78534525198737	TRUE	0.910409007605877	12.0144929064683	2.02670466316781e-29	3.36274016857373e-28	55.8909059009927	-0.142729988951514	-1.41639670677455	0.157298364746664	0.354244737829214	-5.62255075545193	0.766498660133316	3.45967199536067	13.4229585724458	4.39385225826846e-34	5.09164400683654e-33	12.1717817614759	PM DEG
8212	ENSG00000134684.10	ENSG00000134684	protein_coding	YARS	NA	9.3242345147659	6.18035324233094	TRUE	-0.00617188427190954	-0.160727821782059	0.872372102118908	0.888842258841472	-7.83829913344694	-0.194809411148045	-3.92649862721602	9.86184120163451e-05	0.00174001043053026	0.404709060637468	0.0578297065436061	5.86402552976623	2.44077950340144	0.0151963775560361	0.0200496175402391	2.42766488308278	PM DEG
9194	ENSG00000116497.17	ENSG00000116497	protein_coding	S100PBP	64766	5.06887423219175	5.4810754566182	TRUE	0.0596403803233952	2.14977656288563	0.0320475703905633	0.0440266479389808	-5.39557978800466	0.111386845974955	2.57319450861215	0.0103711601193525	0.0564305278613429	-3.65820461251568	0.00769959656195792	5.1640607955792	0.4493983046016	0.653403437184578	0.683875156668199	0.449039119159326	Not DEG
3139	ENSG00000160097.15	ENSG00000160097	protein_coding	FNDC5	252995	5.538913724613	3.79801968883907	TRUE	-0.615516537274361	-9.87475581483708	3.82379742141887e-21	2.95551459445072e-20	37.0560098096346	-0.120672591304267	-1.20697901748738	0.228025852205631	0.433257311245746	-5.89771793871565	-0.373459196052942	3.47163218169116	-8.2457948066019	4.31268669927818e-15	1.4297422117512e-14	-7.84548928477706	LIV DEG
1991	ENSG00000121905.9	ENSG00000121905	protein_coding	HPCA	3208	11.7362853074575	3.91672571959092	TRUE	0.183854928524668	2.07437972353181	0.0385505005713274	0.0522812897997584	-5.37829808911941	-0.401095179072384	-3.29001168121188	0.00107440659493645	0.010874556896255	-1.42028103779352	0.264509394693476	3.59699715124656	4.76260700756607	2.49662457112544e-06	4.58215749883771e-06	4.70840517772158	PM DEG
1417	ENSG00000121900.18	ENSG00000121900	protein_coding	TMEM54	113452	6.07455358959683	3.05260747448243	TRUE	0.0654170804646337	1.13452130424474	0.257114606397349	0.297243537807307	-6.65132272042533	-0.0550496834862254	-0.694487126343874	0.487707776674283	0.682312759977109	-6.15481675132067	0.0608021690691218	2.72948143243757	1.76420729166463	0.0783921553622023	0.0950733943192582	1.76009231632531	Not DEG
2610	ENSG00000116514.16	ENSG00000116514	protein_coding	RNF19B	127544	5.69679909456651	3.80978095787416	TRUE	0.545991620702933	13.1409621702571	3.93179743716251e-34	1.03325682960463e-32	66.6755628893257	-0.03281954105116	-0.58661918543167	0.557731170728765	0.736136942648305	-6.40451839039174	0.497863559727138	3.44144572958798	16.7560635719728	1.10812274087545e-48	4.11928444997257e-47	14.6632658210123	PM DEG
911	ENSG00000278966.2	ENSG00000278966	TEC	RP5-1174N9.2	NA	0.0300199045842044	-4.8826951844561	FALSE	-0.200559414621538	-1.16785561083474	0.243416532037579	NA	-5.63761516331696	-0.00478377006551454	-0.0139527515631905	0.988873387286784	NA	-5.29426140779907	NA	NA	NA	NA	NA	NA	NA
526	ENSG00000217644.5	ENSG00000217644	processed_pseudogene	RP4-803A2.1	NA	0.00104367011165493	-6.02862853874703	FALSE	-0.0655403179682218	-0.704216917099357	0.481622563254772	NA	-6.41558432279605	0.307489477002578	1.78542935819441	0.0748135777406954	NA	-4.21999714428396	NA	NA	NA	NA	NA	NA	NA
863	ENSG00000239670.1	ENSG00000239670	unprocessed_pseudogene	RP4-803A2.2	NA	0.00200622090160332	-5.96668548793925	FALSE	-0.112539266613479	-1.08968318148321	0.276372845918944	NA	-6.06041341321184	0.404576626873402	2.03905966268893	0.0419831896243646	NA	-3.7958662703771	NA	NA	NA	NA	NA	NA	NA
1680	ENSG00000236065.2	ENSG00000236065	antisense	RP1-117O3.2	NA	0.00391160694627405	-5.77841337800972	FALSE	-0.230733999300643	-1.76715357066791	0.0778069266146515	NA	-5.05860089409492	0.126761865493881	0.504568394872859	0.614090116031523	NA	-5.41951483978283	NA	NA	NA	NA	NA	NA	NA
5727	ENSG00000004455.16	ENSG00000004455	protein_coding	AK2	204	10.1758616560599	5.81891178067796	TRUE	-0.163242639440096	-7.94655568448309	1.26107774317609e-14	5.61289704542187e-14	21.99993278347	-0.00776579755735532	-0.222443458078814	0.824061895145097	0.908600871260115	-6.9787436200513	-0.202189864520316	5.48499269379003	-14.9830138366563	4.5444343331429e-41	9.07837828232195e-40	-13.421176091989	LIV DEG
345	ENSG00000276645.1	ENSG00000276645	misc_RNA	Metazoa_SRP	NA	1.15564919056567	-1.41531735094201	FALSE	-0.266908365833773	-2.84310033109206	0.0046488228908013	NA	-2.61994426339591	0.177969796448231	1.00568748730785	0.315065092253805	NA	-5.10243283627936	NA	NA	NA	NA	NA	NA	NA
6559	ENSG00000142920.16	ENSG00000142920	protein_coding	AZIN2	113451	5.39908307230165	5.09696406676656	TRUE	-0.41948908960979	-10.4283469353627	3.44135954619778e-23	3.18747640979922e-22	41.5951685808521	-0.14328498070877	-2.21211932364501	0.0274215341793998	0.111215980744863	-4.40538000788211	-0.332470659619029	4.88925454139576	-11.3923253294778	2.84456757461001e-26	1.92139305265962e-25	-10.6043428130034	LIV DEG
1360	ENSG00000278997.1	ENSG00000278997	TEC	RP11-131M11.2	NA	0.958937281346115	0.0345584376101558	TRUE	0.978906836736946	10.2169714025558	2.11979121839779e-22	1.82962803856407e-21	40.1030751455759	-0.0546050618521188	-0.378012195190582	0.705586157031879	0.837213256604936	-5.75173328140009	0.787599251557096	-0.284413435290189	12.0021882090103	1.25958974851909e-28	1.0063229028512e-27	11.0996337572655	PM DEG
3646	ENSG00000116525.13	ENSG00000116525	protein_coding	TRIM62	55223	1.86263834320649	2.54643922380816	TRUE	0.667630847596004	8.88233132774582	1.15268810382637e-17	6.60306440196232e-17	29.3029706535054	-0.189395217516507	-2.23656089468018	0.0257667713044501	0.106574075978067	-3.88717112439958	0.57678057457332	2.21883795636163	11.6257056317356	2.33468099533343e-27	1.69784280114416e-26	10.8355851025786	PM DEG
3448	ENSG00000279179.1	ENSG00000279179	TEC	RP11-131M11.3	NA	0.384634181334241	0.169144878622582	TRUE	0.802340825637121	9.07680486599362	2.51142252383987e-18	1.51840935958367e-17	30.9289248776643	-0.246259396309217	-1.91659012379393	0.0558746716568894	0.179776224927984	-4.14485304454217	0.568416200687178	-0.136913198173252	9.87901976913784	7.76420461633028e-21	3.70159909374847e-20	9.36281227301351	PM DEG
3331	ENSG00000160094.14	ENSG00000160094	protein_coding	ZNF362	149076	4.79240886667487	3.90809820516832	TRUE	0.40053515037262	9.20217811882828	9.28941326357876e-19	5.82446762273292e-18	31.6312270980829	-0.109627944695155	-2.05134126849279	0.0407678207872443	0.14630080555626	-4.51398046098435	0.286614177582657	3.55329621924879	11.1390487971467	3.4202031148826e-25	2.15104925553735e-24	10.3693001730789	PM DEG
469	ENSG00000270115.1	ENSG00000270115	lincRNA	RP11-415J8.7	NA	2.28222712980561	-0.0871062392366904	TRUE	0.703050998939934	8.79066401048422	2.34502761834437e-17	1.31136820687484e-16	28.7505423378537	-0.0541683148514797	-0.415597779005104	0.677887315996847	0.819625880546016	-5.71367566710766	0.548061774404585	-0.393706002992732	10.988857487616	2.36470496784435e-25	1.506046275517e-24	10.4045096022834	PM DEG
1023	ENSG00000184389.9	ENSG00000184389	protein_coding	A3GALT2	127550	0.137951224537367	-3.08789868882614	FALSE	-0.171391570043416	-1.00785936997554	0.314005031141113	NA	-5.82931862684458	-0.121232167742162	-0.354259872768871	0.723297395394375	NA	-5.25501192761912	NA	NA	NA	NA	NA	NA	NA
4015	ENSG00000225313.5	ENSG00000225313	antisense	RP11-415J8.3	NA	0.0399084983276397	-2.88147789234298	FALSE	0.784558225305712	5.50454473875206	5.89954243833978e-08	NA	7.93362886694118	-0.0944727118563614	-0.32861038948074	0.74259137534272	NA	-5.30568197868159	NA	NA	NA	NA	NA	NA	NA
5063	ENSG00000134686.17	ENSG00000134686	protein_coding	PHC2	1912	7.15488228465888	5.11298502490359	TRUE	0.616600181964082	13.7286380885323	1.13631830002724e-36	3.70969346251176e-35	72.374081932094	-0.071573934830736	-1.33170794476067	0.183578810187836	0.390901834879082	-5.97302279231187	0.472166039425704	4.7863321014406	15.8994953053712	3.60921872800765e-45	9.99813664282273e-44	14.1035918335359	PM DEG
299	ENSG00000222112.1	ENSG00000222112	misc_RNA	RN7SKP16	106480837	3.64506805563656	0.0109147045183965	TRUE	0.598523111665255	7.69219992975829	7.64388136117281e-14	3.1732007495214e-13	20.8679930872547	-0.0360945543592723	-0.291775784097121	0.770582243443288	0.879423986969468	-5.75688670484801	0.407665025149452	-0.293381882107751	8.23577714496152	3.00490570204884e-15	1.00808086313888e-14	7.89070234688773	PM DEG
490	ENSG00000233246.1	ENSG00000233246	antisense	RP11-415J8.5	NA	0.202671325160637	-3.51589182251501	FALSE	0.875618698297716	5.21032762382962	2.75203001481644e-07	NA	6.49747917896915	-0.516255606554542	-1.55068060568409	0.121627501016478	NA	-4.38687677211356	NA	NA	NA	NA	NA	NA	NA
2706	ENSG00000234512.1	ENSG00000234512	unitary_pseudogene	TLR12P	100131451	0.00558231322041826	-5.48374969426117	FALSE	-0.745029353236652	-5.40801423650328	9.85430670928885e-08	NA	7.41060832417911	-0.319167772463378	-1.16308497830321	0.245364316012854	NA	-4.90339407895334	NA	NA	NA	NA	NA	NA	NA
5308	ENSG00000121903.14	ENSG00000121903	protein_coding	ZSCAN20	7579	2.41760585119207	3.65840892512208	TRUE	0.168084892206254	5.12137995944799	4.3232433780278e-07	1.00916649815045e-06	5.3708990193086	-0.0775986032020983	-1.51303679445641	0.130918648749659	0.316330869734715	-5.39236360452846	0.0782781962401476	3.34232522036602	3.3324516064161	0.000939377827247943	0.00139891514953946	3.30808056129578	PM DEG
736	ENSG00000235907.2	ENSG00000235907	processed_pseudogene	RP4-580O19.2	NA	0.134212746190151	-3.57561510264157	FALSE	-0.845289758996566	-4.75553303020639	2.58658097102282e-06	NA	4.41294746449785	-1.45754874092635	-4.08083278130101	5.24293072605808e-05	NA	0.815170642540919	NA	NA	NA	NA	NA	NA	NA
18157	ENSG00000121904.17	ENSG00000121904	protein_coding	CSMD2	114784	3.07032231169207	5.66505758106259	TRUE	0.261972172032592	5.07870658485138	5.3569027760015e-07	1.2411920258216e-06	4.813357323831	-0.0357920851612762	-0.494765394200308	0.620988750014685	0.781506174650487	-6.84271893058524	0.140657245677447	5.3458538864177	4.07261505091872	5.64283803450889e-05	9.32143245602808e-05	4.0272693374811	PM DEG
1618	ENSG00000227000.2	ENSG00000227000	processed_pseudogene	HSPD1P14	100287140	0.00105963238683599	-5.96469620070793	FALSE	-0.236589962966995	-2.29042530556445	0.0224082997101943	NA	-4.07641168861646	-0.0449683570286071	-0.22934636481595	0.818695958309635	NA	-5.55707065358155	NA	NA	NA	NA	NA	NA	NA
2561	ENSG00000176256.10	ENSG00000176256	protein_coding	HMGB4	127540	0.00294803287422335	-5.71554747656709	FALSE	-0.0158767542664421	-0.121751033201611	0.903144665542679	NA	-6.55267580339323	0.00119777293766831	0.00478545595034797	0.996183731766342	NA	-5.50958286121383	NA	NA	NA	NA	NA	NA	NA
2253	ENSG00000231163.5	ENSG00000231163	antisense	CSMD2-AS1	402779	0.00331525570093254	-5.77476728623532	FALSE	-0.00351101800051612	-0.0271279401320336	0.978368415256484	NA	-6.5733073119483	0.552934910829308	2.27196380254913	0.023523755958481	NA	-3.35595059264739	NA	NA	NA	NA	NA	NA	NA
115	ENSG00000201148.1	ENSG00000201148	rRNA	RNA5SP42	100873281	0.00438381657778468	-6.03334357635803	FALSE	-0.182809885142064	-1.99237413067133	0.0468683450276723	NA	-4.72046259285569	0.275204167852732	1.63556989302887	0.102575421691439	NA	-4.44182110313962	NA	NA	NA	NA	NA	NA	NA
2576	ENSG00000142698.14	ENSG00000142698	protein_coding	C1orf94	84970	0.103949924566042	-2.12000707918609	FALSE	0.0526810541859998	0.352526551654277	0.724590607000849	NA	-6.38756390749344	0.434444058998109	1.63457436080831	0.102784176547792	NA	-4.35374962299914	NA	NA	NA	NA	NA	NA	NA
434	ENSG00000270241.1	ENSG00000270241	processed_pseudogene	RP4-657M3.2	NA	0.00303136515078145	-5.98182847474393	FALSE	-0.187591691965783	-1.88072492845153	0.0605850007799125	NA	-4.91758789437299	0.204423994693077	1.06036185815955	0.289505336357224	NA	-5.10262538938366	NA	NA	NA	NA	NA	NA	NA
96	ENSG00000207941.1	ENSG00000207941	miRNA	MIR552	693137	0.113527594900119	-5.51068811401284	FALSE	-0.218345867282626	-1.48761720834642	0.137476496450104	NA	-5.39762354074451	-0.27601992385169	-0.951659515062246	0.341741513784745	NA	-5.0633604859795	NA	NA	NA	NA	NA	NA	NA
8091	ENSG00000163866.8	ENSG00000163866	protein_coding	SMIM12	113444	4.24608468026644	5.05739653268226	TRUE	0.0096818526221173	0.366697475503496	0.71399840669114	0.745319071032817	-7.56711659455853	-0.0172751552656678	-0.461722421016016	0.644486460098927	0.797036774429604	-6.7433932758151	0.0786827903197018	4.94918881299558	5.57770095532193	4.55278306631239e-08	9.47474621389656e-08	5.46794686532013	PM DEG
1355	ENSG00000189280.3	ENSG00000189280	protein_coding	GJB5	2709	0.353012927202782	-1.44470585972129	FALSE	-0.399483021263721	-2.72658598125965	0.00662200610352719	NA	-2.95291621900987	-0.484691625983953	-1.84383779363811	0.0658137697209314	NA	-4.12881757471705	NA	NA	NA	NA	NA	NA	NA
2840	ENSG00000189433.5	ENSG00000189433	protein_coding	GJB4	127534	0.0107022634422276	-4.88275652674038	FALSE	0.321983823692594	1.68713667494893	0.092195104118995	NA	-4.9210000267393	0.165529188664321	0.453810012339534	0.650167636497602	NA	-5.22646518043598	NA	NA	NA	NA	NA	NA	NA
560	ENSG00000255811.1	ENSG00000255811	antisense	RP1-34M23.5	NA	0.549489125844234	-1.96513067202406	FALSE	0.464521198054498	3.61214510780408	0.000334065960036101	NA	-0.200246941164329	-0.325716464440928	-1.36515097660255	0.172835578038319	NA	-4.69681160769778	NA	NA	NA	NA	NA	NA	NA
2387	ENSG00000188910.7	ENSG00000188910	protein_coding	GJB3	2707	0.0842960948625474	-3.02048162582876	FALSE	-0.153701545562099	-0.796628880884876	0.426041250171964	NA	-6.10865445235703	-0.273400255754467	-0.758309664708294	0.448632247319901	NA	-5.17371794615241	NA	NA	NA	NA	NA	NA	NA
1717	ENSG00000187513.8	ENSG00000187513	protein_coding	GJA4	2701	0.531812839781285	-0.492732671861786	TRUE	0.911783409482834	6.6863922833685	6.07923411327533e-11	1.97642842579283e-10	14.4147682045264	0.338354958676909	1.43174081123504	0.152859144857072	0.348312711056804	-4.797715052701	0.586950704223651	-0.826427138578105	6.14065693659686	1.97835672487037e-09	4.5562856868821e-09	5.99957415092007	PM DEG
720	ENSG00000230163.1	ENSG00000230163	antisense	RP5-997D16.2	NA	0.017262231870759	-5.54264326509124	FALSE	-0.204148657477978	-1.39273911165449	0.164312038279659	NA	-5.55455238700625	-0.247257192036369	-0.874022286553084	0.382536691507931	NA	-5.15142236249543	NA	NA	NA	NA	NA	NA	NA
3977	ENSG00000116544.11	ENSG00000116544	protein_coding	DLGAP3	58512	7.66774755782464	4.38170964978651	TRUE	0.0698402954446119	0.739186711734729	0.460137342710238	0.503684439875561	-7.31666894155637	-0.290622647641129	-2.22559359036332	0.0264982596190028	0.108658787020741	-4.31235620222217	0.0205605458848997	4.06584714817159	0.310868793547865	0.756030192110398	0.780489249716489	0.310698033829419	Not DEG
3346	ENSG00000241014.1	ENSG00000241014	processed_transcript	RP11-244H3.1	NA	0.781720959900902	1.27702538406901	TRUE	-0.436959820871894	-5.50984496842251	5.7344242250177e-08	1.44625351073259e-07	7.65842775081838	0.13837550110833	1.3813623180663	0.167800706356256	0.369734813349297	-5.13605308178812	-0.222522073970632	0.495896470426143	-4.09979980375071	4.81402338327877e-05	7.99442707224717e-05	-4.06447725048448	LIV DEG
3099	ENSG00000271741.1	ENSG00000271741	protein_coding	RP11-244H3.4	NA	0.00484585387909605	-5.43200891626324	TRUE	0.146290984861727	0.961176297318465	0.336923888668911	0.38018054538035	-6.02609033683031	0.236272671056134	0.780710898260819	0.435351670733129	0.638598293881525	-5.1831778835665	-0.0451434068107529	4.44157376535832	-3.52936274472761	0.000468353087195508	0.000716961652973524	-3.49823225195239	LIV DEG
922	ENSG00000243749.1	ENSG00000243749	protein_coding	TMEM35B	100506144	0.202248542764719	-2.77743995054869	TRUE	-0.77420451915579	-4.72164957403671	3.03549669655032e-06	6.55465271159763e-06	4.24932763971158	-0.460453903984184	-1.56730404546599	0.117692818613346	0.294545318557358	-4.39121540963796	-0.32401076054463	1.88170995122414	-9.61808659379883	1.39837106472723e-19	6.11928761840081e-19	-9.05241780074514	LIV DEG
9591	ENSG00000163867.16	ENSG00000163867	protein_coding	ZMYM6	9204	2.34839220538269	4.47894499544775	TRUE	0.0041404190372855	0.153908818876496	0.877743164989815	0.893687306951931	-7.50849304121612	0.0482178636164869	1.29916377982242	0.194502135119945	0.405228744185782	-5.85743054407077	0.0228383848867095	5.09846230677003	1.69490036078554	0.0909230523699486	0.109254109304295	1.69054858053815	Not DEG
478	ENSG00000233940.1	ENSG00000233940	processed_pseudogene	RPL12P45	100419477	0.0146699232164353	-5.73575640183668	FALSE	-0.140123915979612	-1.0331647772713	0.302021709877716	NA	-6.04913811910165	0.217166661579625	0.820872923284247	0.412120083198756	NA	-5.23360545851036	NA	NA	NA	NA	NA	NA	NA
4828	ENSG00000197056.9	ENSG00000197056	protein_coding	ZMYM1	79830	3.00069019242973	3.81393107724071	TRUE	-0.0293801982022379	-0.989998180517794	0.322649493461109	0.365614121493907	-6.91785584109195	0.0140759882499277	0.306017025136435	0.759722390173783	0.872378728428621	-6.49778974223215	-0.0053177427480102	3.504164105078	-0.281146493104948	0.778748141676331	0.801893668228173	-0.280950793075466	Not DEG
463	ENSG00000228348.1	ENSG00000228348	processed_pseudogene	EFCAB14P1	106479047	0.0497308461822984	-5.06545310296652	FALSE	0.0493083169901074	0.282823043622703	0.777428471074228	NA	-6.29531940326871	0.247403514080775	0.705646821345924	0.480745022195263	NA	-5.12197189578567	NA	NA	NA	NA	NA	NA	NA
7426	ENSG00000116560.10	ENSG00000116560	protein_coding	SFPQ	6421	40.9640524257023	8.22394270005816	TRUE	-0.299862904878368	-10.6627459943241	4.46017088246052e-24	4.48454919289222e-23	43.0795188766413	0.0188320974888795	0.460493850805858	0.645367230116848	0.797613118719514	-7.62246411557445	-0.214458091789712	7.91716361583909	-11.0061891365194	3.52140780930335e-23	1.93708766728396e-22	-9.91671926776417	LIV DEG
94	ENSG00000201868.1	ENSG00000201868	misc_RNA	Y_RNA	NA	0.341030664857817	-4.8648544678172	FALSE	-0.524788907584882	-2.97227976968747	0.00309714269022319	NA	-2.07534411293008	-0.203105316182468	-0.58032655833102	0.561962698202488	NA	-5.17210651479324	NA	NA	NA	NA	NA	NA	NA
7647	ENSG00000146463.11	ENSG00000146463	protein_coding	ZMYM4	9202	14.7654407778756	6.80503055298415	TRUE	-0.016147066685675	-0.761670031251091	0.446612804905978	0.490351561541726	-7.67179526978601	0.00470881165875528	0.138847232336545	0.889628236479648	0.944356733540416	-7.28816029198819	0.0134411640697875	6.42542458068166	0.925224053059312	0.355382834008823	0.391482057728151	0.924198773670021	Not DEG
303	ENSG00000240374.3	ENSG00000240374	misc_RNA	RN7SL503P	106481060	0.00427666976216293	-6.00877051433135	FALSE	-0.228938591071846	-2.32408943950346	0.0205168862860012	NA	-4.01455993231752	0.0728723660996654	0.390120518682745	0.696617913962681	NA	-5.52530173826518	NA	NA	NA	NA	NA	NA	NA
152	ENSG00000201542.1	ENSG00000201542	snoRNA	SNORA62	6044	1.87682129626178	-1.89793808346805	FALSE	-0.116924256007987	-1.11495642059383	0.265399838312385	NA	-5.88496704927004	-0.329608667486325	-1.68123351390499	0.09335838870207	NA	-4.30393251459896	NA	NA	NA	NA	NA	NA	NA
886	ENSG00000229994.1	ENSG00000229994	processed_pseudogene	RPL5P4	643343	2.03309015521548	0.773700612758761	TRUE	0.252407003404978	4.66472142105778	3.9633454191794e-06	8.45037012121954e-06	3.63525212445973	-0.00442128925590823	-0.0496032310224863	0.96045889833522	0.981549597208382	-5.93866496310921	0.147989055513303	0.572722876552468	5.11640970619644	4.43739347726917e-07	8.61167993189078e-07	5.04916758415337	PM DEG
459	ENSG00000227409.1	ENSG00000227409	antisense	ZMYM4-AS1	100861513	0.113294175057643	-4.65301662763843	FALSE	-0.57866348218641	-2.67340564303749	0.00775181140072626	NA	-2.87331135565756	0.0324491599220319	0.0772598062314075	0.938448580062189	NA	-5.29939305629428	NA	NA	NA	NA	NA	NA	NA
323	ENSG00000278702.1	ENSG00000278702	misc_RNA	Metazoa_SRP	NA	0.0704166078185573	-5.14481265599388	FALSE	-0.763910380606171	-4.82714328733016	1.83849111116128e-06	NA	4.6954187581401	-0.457969407997021	-1.48478159055372	0.138248330449861	NA	-4.50367597811018	NA	NA	NA	NA	NA	NA	NA
9629	ENSG00000142687.17	ENSG00000142687	protein_coding	KIAA0319L	79932	7.08538837704771	6.03306369105259	TRUE	0.29412960459814	7.92114947063055	1.51275503313892e-14	6.68805281631219e-14	21.7569387795337	-0.0636426851908118	-1.7996495387634	0.0725345129303056	0.214101802852046	-5.48327774272832	0.244933487973369	5.72222100618463	11.2199128811062	1.06894313948988e-25	6.95327264668176e-25	10.4798666886302	PM DEG
1003	ENSG00000236274.1	ENSG00000236274	processed_pseudogene	RP4-728D4.3	NA	0.00547363358341559	-5.8068367059606	FALSE	-0.283151518444918	-2.33470564504419	0.01995011280922	NA	-3.93426882513439	0.181300358865618	0.778869367832094	0.436434765119489	NA	-5.27548535045615	NA	NA	NA	NA	NA	NA	NA
4917	ENSG00000020129.15	ENSG00000020129	protein_coding	NCDN	23154	52.9296704345198	7.62240670961871	TRUE	0.439341843333924	6.94418038242951	1.17697334260067e-11	4.06313170083506e-11	14.8230513469766	-0.379710699664191	-4.15499269567073	3.84216936595412e-05	0.000854317650202676	0.789128466648688	0.453629176358401	7.28761119160627	10.2592707975623	2.68486923207903e-22	1.39464935980864e-21	9.7118247065939	PM DEG
1030	ENSG00000239636.1	ENSG00000239636	antisense	RP4-728D4.2	NA	0.415098893060822	-1.55296800845384	FALSE	1.0697773314785	8.78494884756762	2.45077149553984e-17	NA	28.6746569985092	0.0244622104743646	0.116627134773219	0.907203588349565	NA	-5.51902758634401	NA	NA	NA	NA	NA	NA	NA
2189	ENSG00000116819.6	ENSG00000116819	protein_coding	TFAP2E	339488	2.12688054011678	2.10951390286996	TRUE	-0.0517054177352002	-0.793226341409042	0.428018786969566	0.471920437709968	-6.82325053296166	0.17541630815208	1.60562877629505	0.10900337605191	0.280292502780863	-4.94431360010434	0.0114150464505234	1.83046086443937	0.24026759694897	0.810241688281135	0.830785731088264	0.240114248892172	Not DEG
4843	ENSG00000126067.11	ENSG00000126067	protein_coding	PSMB2	5690	9.41984657805481	5.4857443871923	TRUE	-0.15602025914984	-4.51972933891293	7.72192180131616e-06	1.60028659587425e-05	2.31674589242528	-0.0261654952583044	-0.662789848664229	0.507778558797291	0.698073853606005	-6.73217978677666	-0.109360843268689	5.16339128963781	-5.53190698512681	5.99251473676425e-08	1.23745400715753e-07	-5.41902437668314	LIV DEG
3629	ENSG00000142686.7	ENSG00000142686	protein_coding	C1orf216	127703	25.4134286368897	6.34147301613278	TRUE	-0.326437751576114	-6.57443264539804	1.22137582892041e-10	3.87321326050236e-10	12.8505019446417	-0.0680373979181133	-1.23305204525333	0.218150902065368	0.428785574578905	-6.48588046510523	-0.12836794257327	6.03012787357997	-4.84919963555138	1.64995985027378e-06	3.07202077114227e-06	-4.79215908702641	LIV DEG
5411	ENSG00000092853.13	ENSG00000092853	protein_coding	CLSPN	63967	0.543154613595875	1.34494211159995	TRUE	-0.124611441550857	-2.00449223427213	0.0455511777892535	0.0610050117834678	-5.05080420431982	0.138719120248143	1.17695545366674	0.239787910851795	0.447013857425953	-5.44068105268707	0.0385828745830308	1.49297250475839	0.910489533263915	0.363131630374776	0.399346964019635	0.909414007942847	Not DEG
539	ENSG00000232335.1	ENSG00000232335	antisense	RP11-435D7.3	NA	0.0789865330876743	-4.54928059396369	FALSE	-0.477874490851455	-2.60767345496206	0.00938598135105851	NA	-3.00997021703169	0.0230992278441824	0.0641462415459814	0.948880089788151	NA	-5.24828790819689	NA	NA	NA	NA	NA	NA	NA
7267	ENSG00000134698.10	ENSG00000134698	protein_coding	AGO4	192670	8.57017212942432	5.94011354616886	TRUE	-0.176445770904295	-6.47108000691116	2.3062942675197e-10	7.15600692716035e-10	12.3348360919437	0.150002985444255	4.08263321196544	5.2038034358847e-05	0.00107927903613863	1.10567603153445	-0.154411730061912	5.61914114480244	-7.78506983596224	6.99205778529299e-14	2.15212932401215e-13	-7.4880196182082	LIV DEG
13886	ENSG00000092847.11	ENSG00000092847	protein_coding	AGO1	26523	8.4816224702336	6.84283023089705	TRUE	0.396782326476732	14.041335148009	4.83299566261899e-38	1.81602172722389e-36	75.2846988765568	0.0890039179453438	2.25828340398954	0.0243695108273124	0.102844929377432	-4.78421710199256	0.327912992270551	6.5250513523582	18.9042403939994	3.82611369578949e-59	3.79715457836723e-57	16.2169697784219	PM DEG
483	ENSG00000271164.1	ENSG00000271164	processed_pseudogene	RP4-789D17.4	NA	0.00103674396868963	-6.02956928841209	FALSE	-0.132579340870726	-1.44858655576349	0.148074187932564	NA	-5.63267997577429	0.315968911200668	1.89338384929528	0.0588990412599468	NA	-4.0494844736803	NA	NA	NA	NA	NA	NA	NA
396	ENSG00000271914.1	ENSG00000271914	lincRNA	RP4-789D17.5	NA	0.304109120269912	-3.26718828648381	FALSE	-0.913389309340773	-5.61732354285785	3.20901465756015e-08	NA	8.511815037508	-0.188648487692409	-0.602443396082596	0.547159290476234	NA	-5.15862398891818	NA	NA	NA	NA	NA	NA	NA
21157	ENSG00000126070.19	ENSG00000126070	protein_coding	AGO3	192669	6.5731177166741	7.08524242462291	TRUE	0.202593512554837	6.9568215040737	1.08455464789683e-11	3.75265841940748e-11	15.1073459970017	0.0536392685462344	1.46491354186591	0.143589439666137	0.335072101757244	-6.29558429004026	0.0846208457396069	6.76792802706473	4.4356728143253	1.19249541201222e-05	2.08481925162702e-05	4.37895538217549	PM DEG
659	ENSG00000271554.1	ENSG00000271554	antisense	RP4-665N4.8	NA	0.0340905309059874	-5.19379913021572	FALSE	-0.268900092915107	-1.58015649642695	0.114697648277141	NA	-5.18323552704277	-0.108492983186938	-0.334721220378308	0.737979432713308	NA	-5.3386557374839	NA	NA	NA	NA	NA	NA	NA
1674	ENSG00000232862.5	ENSG00000232862	transcribed_processed_pseudogene	RP4-665N4.4	NA	0.113217974868079	-2.57106883576302	FALSE	-0.537245172457776	-3.94290725219617	9.18766848211564e-05	NA	1.07378236309089	-0.147959246267239	-0.554588021994308	0.57943095205316	NA	-5.25169134791191	NA	NA	NA	NA	NA	NA	NA
1978	ENSG00000092850.11	ENSG00000092850	protein_coding	TEKT2	27285	0.651524871739203	0.27066792838103	TRUE	0.327403136485623	4.50605767975676	8.2156265574177e-06	1.69728105295089e-05	3.01479023604063	0.261095933214167	1.8812721052231	0.060530900059866	0.189567903888448	-4.21465605752002	0.201593874330055	-0.0371791599863311	3.99476509731285	7.78331122650423e-05	0.000127158701631445	3.95097605522807	PM DEG
1668	ENSG00000116863.10	ENSG00000116863	protein_coding	ADPRHL2	NA	9.0208318059326	3.86404294806201	TRUE	-0.113383001442028	-2.8906506543794	0.00401010493817098	0.00622724583182904	-3.27673353661713	-0.0872476191013984	-1.61661920879312	0.106607721055899	0.275943513879547	-5.28020748242084	-0.0935348240567457	3.54432036543812	-4.44867150854104	1.10606821972771e-05	1.93779139475334e-05	-4.39532562802543	LIV DEG
4670	ENSG00000171812.11	ENSG00000171812	protein_coding	COL8A2	1296	0.502015892342318	0.8930778970216	TRUE	0.247014546444271	2.2396124040004	0.0255508707396325	0.0356422817392365	-4.46438578047269	-0.0360978916995828	-0.221342337407727	0.824918615651955	0.90919835959764	-5.94727996036287	0.137490888699679	0.568808657149229	1.76549301391165	0.0782551887388595	0.0949179238865967	1.76090083409878	Not DEG
3527	ENSG00000054116.11	ENSG00000054116	protein_coding	TRAPPC3	27095	10.3624119239598	5.16761093542198	TRUE	-0.0410823266362842	-1.28701264768842	0.198679954248958	0.234664420308007	-6.81765395733975	0.0846886618632286	2.25611522267978	0.0245059517434223	0.103228268359939	-4.35706096887616	-0.0360182994813916	4.84632398454734	-2.26950613582346	0.0237325147982709	0.0307052360758636	-2.26143206910316	LIV DEG
5271	ENSG00000116871.15	ENSG00000116871	protein_coding	MAP7D1	55700	11.7119459174934	5.86564592260748	TRUE	0.554498222722295	10.3235786624574	8.49878624751354e-23	7.5797564530417e-22	40.5616441192084	-0.298477403791617	-4.87720083475184	1.45924667026543e-06	6.07981531291334e-05	4.50639131095308	0.376273457090561	5.54772061018707	10.6685564039762	8.09848725747129e-24	4.67478046465826e-23	10.0624174603014	PM DEG
256	ENSG00000264592.2	ENSG00000264592	misc_RNA	RN7SL131P	106480957	0.0306369933144977	-5.73196227898326	FALSE	0.361885566535929	2.65759365008113	0.00811964912578838	NA	-3.0929288312996	-0.0621052190763114	-0.275939163523992	0.782711786787624	NA	-5.4947082408979	NA	NA	NA	NA	NA	NA	NA
4736	ENSG00000054118.13	ENSG00000054118	protein_coding	THRAP3	9967	28.6743612212799	7.07090642372396	TRUE	-0.0315135815268888	-1.36642072702739	0.172415525547872	0.206198792637528	-7.076912519143	0.0905469597096975	3.03672560592865	0.00251979082767224	0.020733634756673	-2.82489639645483	-0.0224300873197718	6.75364818756665	-1.50047502240535	0.134548459795026	0.158049512849679	-1.49640380044172	Not DEG
259	ENSG00000231849.1	ENSG00000231849	processed_pseudogene	UBE2V2P4	106480802	0.00182826495512256	-6.03312839939604	FALSE	-0.163857662929189	-1.8027569650865	0.0720229148369082	NA	-5.07075918180723	0.229965303330824	1.34065424783191	0.180657444025747	NA	-4.819359347653	NA	NA	NA	NA	NA	NA	NA
4474	ENSG00000214193.9	ENSG00000214193	protein_coding	SH3D21	79729	3.56885205597723	3.76599458407325	TRUE	-0.37807573956314	-5.87770349483244	7.56758547425327e-09	2.05827038708959e-08	9.25422260376085	0.0147231975169197	0.18915889684914	0.850047048227561	0.924467785712304	-6.5106485490833	-0.321365986968851	3.54484558780402	-7.60741917800633	1.89838707320084e-13	5.66270568436511e-13	-7.35576361440366	LIV DEG
1211	ENSG00000142694.6	ENSG00000142694	protein_coding	EVA1B	55194	0.36742708993601	-1.53765941200129	FALSE	-0.241794369429395	-1.57117936402974	0.116767803929076	NA	-5.33994667614782	-0.346787641758411	-1.64481829031239	0.100652241350008	NA	-4.37979611169639	NA	NA	NA	NA	NA	NA	NA
1838	ENSG00000116883.8	ENSG00000116883	antisense	RP11-268J15.5	NA	3.32634466430152	2.39299991171631	TRUE	-0.247303262876811	-3.82139547622851	0.000149259926403563	0.00027260586575735	-0.0397696430153625	0.127422208177443	1.32774983028824	0.184882454257241	0.392335070700364	-5.41856809250505	-0.134451415418172	2.31491037592817	-3.61311497941001	0.000332618662549742	0.000515783024961559	-3.58847438738821	LIV DEG
5590	ENSG00000196182.10	ENSG00000196182	protein_coding	STK40	83931	2.27484907058561	3.56853777765044	TRUE	0.367751457286618	7.19595364667165	2.2588408465628e-12	8.3149083189553e-12	17.2092335512518	-0.320066550948213	-4.70069051817193	3.37955465130321e-06	0.000119157464413866	4.08459077669078	0.329198541851109	3.22913119750783	9.39274476092049	2.96335353607376e-19	1.26904500698646e-18	8.97006654342807	PM DEG
1496	ENSG00000181817.5	ENSG00000181817	protein_coding	LSM10	84967	3.89955201521783	2.50181878713653	TRUE	-0.0168586920310995	-0.383941928888374	0.701183220124299	0.733788326575787	-7.13381468220001	-0.133857186261587	-1.96873327185692	0.0495500815512355	0.165833250311088	-4.41550202303636	-0.050311650388744	2.18913758559918	-2.02933157659535	0.0431170733127333	0.0540493586604662	-2.02257413311717	Not DEG
139	ENSG00000222821.1	ENSG00000222821	snRNA	RNU4-27P	106481180	0.0047712188890658	-6.01469860287603	FALSE	-0.112936356324143	-1.22648479336324	0.220588306178272	NA	-5.92076574130758	0.106548661844347	0.629658691846417	0.52921304859234	NA	-5.42189232741383	NA	NA	NA	NA	NA	NA	NA
2788	ENSG00000116885.18	ENSG00000116885	protein_coding	OSCP1	127700	4.49550728280199	3.53838402463605	TRUE	-0.0817041108482773	-2.38672536078269	0.0173666303953189	0.0248287535319977	-4.55490052326965	0.160649975353907	2.88650709031097	0.00406841353333342	0.0290866131455453	-2.46886138275267	-0.0129234765271061	3.24689463959666	-0.593449272834028	0.553145544550291	0.587929445165588	-0.593053207197356	Not DEG
129	ENSG00000201448.1	ENSG00000201448	snoRNA	SNORA63	6043	20.6876853392885	0.995619389164708	TRUE	-0.562017495352691	-3.88488421821897	0.000116018110990223	0.000214429769176844	0.42623891845768	0.341395570620484	2.09930095129746	0.0363042333492535	0.134857955487877	-3.96234597620532	-0.317073242575291	0.701778603929078	-4.63816652462312	4.85046164113975e-06	8.72679730611713e-06	-4.57115377651437	LIV DEG
2916	ENSG00000116898.11	ENSG00000116898	protein_coding	MRPS15	64960	7.07089464111748	4.34442134279355	TRUE	0.0584160827610996	1.9232792450436	0.0550073596751744	0.072816512979683	-5.6623330109348	0.0475462814104151	1.12664152796883	0.260448631349355	0.471204207320244	-6.04427647599689	0.0258600599881554	4.04635988433305	1.36976435476495	0.1714909209583	0.198555393071434	1.3674288616941	Not DEG
8429	ENSG00000119535.17	ENSG00000119535	protein_coding	CSF3R	1441	0.87507689321296	2.63447385857314	TRUE	0.92221122973486	10.6825940765798	3.74672174574776e-24	3.80883702697232e-23	44.016708702136	0.769659853132352	5.88457073949928	7.42976642072721e-09	7.04828289822799e-07	9.89115236375813	0.62438693605719	2.32255602017229	10.1639584159995	6.23135846701953e-22	3.16914528523666e-21	9.62564689755071	PM DEG
523	ENSG00000230214.1	ENSG00000230214	processed_pseudogene	FTLP18	100462786	0.00714385640336215	-5.89456387169594	FALSE	-0.0979498258863981	-0.82407561701354	0.410285938289478	NA	-6.28464071766311	0.379462690564847	1.66636962401611	0.0962824870609877	NA	-4.37428427476669	NA	NA	NA	NA	NA	NA	NA
463	ENSG00000234481.1	ENSG00000234481	antisense	RP4-614N24.1	NA	0.0370746633311223	-5.36705407952754	FALSE	-0.109035997169751	-0.675642855584231	0.499576939960625	NA	-6.225801641058	-0.0606237266580654	-0.195563497706581	0.845033359864314	NA	-5.39548250400498	NA	NA	NA	NA	NA	NA	NA
10111	ENSG00000163873.9	ENSG00000163873	protein_coding	GRIK3	2899	5.39987135238563	5.54653243664482	TRUE	0.169573473229244	1.74933452452836	0.0808411616388207	0.102308852265449	-6.20637609876264	0.329736567123371	2.25996366451811	0.0242642288254881	0.10257988825004	-4.47283378897493	0.3385959203462	5.22762750109501	5.06901831247032	6.09249204206756e-07	1.17175807031853e-06	4.98826195861615	PM DEG
72	ENSG00000264698.1	ENSG00000264698	miRNA	MIR4255	100422898	0.00561602227773498	-6.03784343700704	FALSE	-0.1897421721581	-2.13100716982256	0.033571315177816	NA	-4.44173924391958	0.221417832716548	1.32449019800698	0.185961195408218	NA	-4.84068980287779	NA	NA	NA	NA	NA	NA	NA
107	ENSG00000207328.1	ENSG00000207328	snRNA	RNU6-636P	106480597	0.00100910459466026	-6.05085554072345	FALSE	-0.157798718999617	-1.82192551410808	0.0690581242783032	NA	-5.03943407616464	0.215280321189902	1.33744284270606	0.181702100317279	NA	-4.8272355020648	NA	NA	NA	NA	NA	NA	NA
596	ENSG00000223944.1	ENSG00000223944	lincRNA	RP5-1180C18.1	NA	0.84390504944536	-1.14857648076545	FALSE	0.0868769345659269	0.775961872917616	0.438135036805046	NA	-6.31758675829406	-0.977291402755782	-4.76962657089607	2.44205024259813e-06	NA	3.97289131956414	NA	NA	NA	NA	NA	NA	NA
110	ENSG00000252368.1	ENSG00000252368	rRNA	RNA5SP43	100873282	0.427225162862707	-4.52558443828567	FALSE	-0.0877218676923381	-0.437968297693854	0.661596683964872	NA	-6.17537042638248	0.126721879859242	0.316305898670741	0.751905792508804	NA	-5.23233275693674	NA	NA	NA	NA	NA	NA	NA
145	ENSG00000230451.2	ENSG00000230451	processed_pseudogene	RPS29P6	100270903	0.00338577250320881	-6.03571255391876	FALSE	-0.15533060469034	-1.68517910618438	0.0925723089709383	NA	-5.26893174857347	0.187719271953564	1.06856252769837	0.28579594356284	NA	-5.10452704376825	NA	NA	NA	NA	NA	NA	NA
1395	ENSG00000233621.1	ENSG00000233621	antisense	LINC01137	NA	0.901305394607269	0.156735751344829	TRUE	0.0452311972919017	0.597155812794337	0.550671211804253	0.591763155832519	-6.63951278256691	-0.135602149356255	-0.928180947936932	0.353773277585929	0.56564686624823	-5.42497152453718	-0.0349788863615925	-0.157119467898675	-0.649854276597113	0.516159696509849	0.551789457159333	-0.649276462819494	Not DEG
3117	ENSG00000163874.9	ENSG00000163874	protein_coding	ZC3H12A	80149	0.226743032307312	-0.781942516581806	TRUE	0.655172280020568	6.0006842248325	3.75419447016708e-09	1.05205966374864e-08	10.4697103076095	-0.496349322432386	-2.65511529574228	0.00818768502884391	0.0475591644110909	-2.57177327602489	0.506746899440489	-1.11299503803954	7.23663240204794	1.79493218962632e-12	5.041983630559e-12	7.04955318543274	PM DEG
3487	ENSG00000163875.15	ENSG00000163875	protein_coding	MEAF6	64769	15.440164516566	5.70269699783212	TRUE	-0.208307423085609	-6.53274192260385	1.57990764261077e-10	4.97291268850333e-10	12.7400792698281	-0.0396890034585989	-1.04242885902381	0.297729827486143	0.511049341381981	-6.47540528245976	-0.117279224861961	5.4050374661932	-6.91240484272508	1.94821073441067e-11	5.1214506973238e-11	-6.70985262667925	LIV DEG
60	ENSG00000263675.1	ENSG00000263675	miRNA	MIR5581	100847010	14.6851954911928	-0.264873562693153	TRUE	-0.471789836711199	-6.5151884593887	1.76005375177869e-10	5.51532174772305e-10	13.3880717289389	-0.351209336366127	-2.66684874142491	0.00791130398744097	0.0464992638881379	-2.56272788576424	-0.360991024393839	-0.433427470100155	-7.77323395435174	4.41945851178834e-14	1.37674564294515e-13	-7.54801387548276	LIV DEG
4888	ENSG00000163877.9	ENSG00000163877	protein_coding	SNIP1	79753	4.02739001875707	4.27818306157368	TRUE	-0.0244729256118486	-0.843473035272901	0.399363606655783	0.443492761092026	-7.13302021967647	0.0408451097315518	0.951218045978485	0.341965296942246	0.554287407766144	-6.21362023920223	0.000750898266958631	3.97886654122684	0.0446140137919144	0.964432455810476	0.969451107255478	0.0445920797689272	Not DEG
532	ENSG00000232273.1	ENSG00000232273	processed_pseudogene	FTH1P1	2496	0.00313538936204265	-5.96706517826866	FALSE	-0.160120839724568	-1.56446740623645	0.118334745408836	NA	-5.44190528299071	0.0589209117185655	0.301197116328995	0.763392680765755	NA	-5.53461347166533	NA	NA	NA	NA	NA	NA	NA
253	ENSG00000237749.4	ENSG00000237749	processed_pseudogene	RP3-423B22.5	NA	0.371616045056386	-3.59345602136906	FALSE	0.313448338985953	1.86525103622357	0.0627263912956744	NA	-4.61094133035011	0.699658171983551	2.13332493255571	0.0333970302191543	NA	-3.58961838808427	NA	NA	NA	NA	NA	NA	NA
4456	ENSG00000163879.10	ENSG00000163879	protein_coding	DNALI1	7802	2.17487114847366	3.19930120769457	TRUE	0.576685539701904	10.2774724328192	1.26283942254616e-22	1.11175064435972e-21	40.497363662948	0.0869922570254435	0.898381510462054	0.369425910364363	0.579505052184346	-6.02744991913105	0.351586265441453	2.88082119272808	8.43299093576746	4.71315535446558e-16	1.66208828188856e-15	8.11867119169187	PM DEG
5745	ENSG00000134697.12	ENSG00000134697	protein_coding	GNL2	29889	3.58736110777383	4.3441060126395	TRUE	-0.271947682818692	-9.89789918221434	3.15078971899483e-21	2.45506285470849e-20	37.2173565130355	-0.00462074940434849	-0.117565509896584	0.906460380638675	0.952486411655567	-6.65908672975467	-0.18834310133527	4.03957328675325	-10.7079614142309	1.50800610871015e-23	8.53629308266461e-23	-10.001042801808	LIV DEG
3089	ENSG00000169218.13	ENSG00000169218	protein_coding	RSPO1	284654	0.0352235613694957	-3.82571995870062	FALSE	-0.0923439733914034	-0.374557090141668	0.708147249157728	NA	-6.19208532666542	0.330341635663086	0.686292925850219	0.492854854636704	NA	-5.1008612055809	NA	NA	NA	NA	NA	NA	NA
4434	ENSG00000116922.14	ENSG00000116922	protein_coding	C1orf109	54955	2.8615074899866	3.63056770992682	TRUE	-0.108360507225266	-3.50876358518466	0.000490456103960673	0.000846503947074165	-1.31473295811965	-0.0483011863407617	-1.04731517939148	0.295473478533189	0.508852282511365	-5.98506638547939	-0.0633284618733814	3.30204521882666	-3.47681771460698	0.000561911837696768	0.000854319227587461	-3.44936249103442	LIV DEG
2469	ENSG00000134690.10	ENSG00000134690	protein_coding	CDCA8	55143	0.258572814841	-0.739800387636794	FALSE	0.467732263851175	5.57364561353989	4.06739088025003e-08	NA	8.18448705033556	0.0637388935427357	0.408971612676811	0.682740192073616	NA	-5.5953958163418	NA	NA	NA	NA	NA	NA	NA
8152	ENSG00000183317.16	ENSG00000183317	protein_coding	EPHA10	284656	2.82600797111559	4.29643327861656	TRUE	-0.371480307888478	-6.83682989466356	2.34590723688908e-11	7.90879164882687e-11	14.8046184728561	-0.102259953981531	-1.19109330410258	0.234196857886568	0.440707572370606	-5.97701986403311	-0.179568970871134	3.98415309918912	-4.8332979930262	1.96993067565796e-06	3.64611602086235e-06	-4.75648479653805	LIV DEG
100	ENSG00000200421.1	ENSG00000200421	misc_RNA	Y_RNA	NA	1.08464748765665	-3.57787118065973	FALSE	0.197687469679025	1.21892127526993	0.223443601919518	NA	-5.62556212813338	-0.136399436720717	-0.430717605896634	0.666864181795076	NA	-5.24959181430444	NA	NA	NA	NA	NA	NA	NA
1892	ENSG00000214141.4	ENSG00000214141	processed_pseudogene	ACTN4P2	391026	0.00448459903005916	-5.6478056003945	FALSE	-0.263298241198792	-1.97513368331093	0.0487975663033993	NA	-4.64054707829707	0.0750600854758272	0.288896122633019	0.772783740592975	NA	-5.45712099722833	NA	NA	NA	NA	NA	NA	NA
429	ENSG00000227416.2	ENSG00000227416	processed_pseudogene	RP11-109P14.2	NA	0.208148236543815	-3.64816735065749	FALSE	-0.237254175120369	-1.38677268720174	0.16612341107189	NA	-5.36489336042256	0.251818441138276	0.728259104776693	0.46680483236896	NA	-5.08392899752935	NA	NA	NA	NA	NA	NA	NA
3018	ENSG00000185090.14	ENSG00000185090	protein_coding	MANEAL	149175	4.37959514634151	3.55389264607045	TRUE	0.169179988557295	3.96904023942295	8.2634147117079e-05	0.000155113166127933	0.348219570355298	-0.274855814614145	-4.65777505789715	4.12887999338459e-06	0.00014065451893728	3.87111842432327	0.279977396927648	3.23245090193332	11.1439503467536	7.28899993968298e-25	4.50049982006397e-24	10.296739589419	PM DEG
700	ENSG00000233728.1	ENSG00000233728	antisense	RP11-109P14.9	NA	0.127566114614692	-3.62056905449399	FALSE	0.550495984493256	3.34147643142677	0.000895135488090968	NA	-0.946522192013559	-0.221679005696952	-0.658986569884462	0.510215690847079	NA	-5.10366730883362	NA	NA	NA	NA	NA	NA	NA
1826	ENSG00000196449.3	ENSG00000196449	protein_coding	YRDC	79693	3.41473055854096	2.60039034997731	TRUE	-0.0734345650239368	-1.58272200551566	0.114111385910233	0.141030926501781	-5.96817644278164	-0.136392563245468	-2.32406611539268	0.020532294751513	0.0915600116922971	-3.70785148297058	0.042208217191897	2.27776827476861	1.68795074242605	0.0921712303050738	0.110674024178614	1.68405401486298	Not DEG
2231	ENSG00000197982.13	ENSG00000197982	protein_coding	C1orf122	127687	10.6926358751659	4.4323425967761	TRUE	-0.686808827163382	-12.07533639893	1.14265771262007e-29	1.9338339128382e-28	56.4586915787583	-0.262686548057786	-4.4201770627325	1.21674525156754e-05	0.000340479441758085	2.7709918225693	-0.507464515218808	4.09087565515347	-18.5753812738496	6.13037561451242e-57	5.08163511187648e-55	-15.9020713991543	LIV DEG
8024	ENSG00000188786.9	ENSG00000188786	protein_coding	MTF1	4520	3.27747170292492	4.677356619724	TRUE	0.571783618205011	17.0533918327058	7.95776318531045e-52	1.20928060025238e-49	107.100372005016	-0.0684659394688676	-1.57247139282896	0.116490362440707	0.292732590944549	-5.52507018602054	0.396089127198239	4.35489607100174	17.6115098919846	4.70332641307107e-53	2.72076114830996e-51	15.331589821406	PM DEG
691	ENSG00000235673.1	ENSG00000235673	processed_pseudogene	RP11-109P14.8	NA	0.00314888884954376	-5.93520938090667	FALSE	-0.00339560709233335	-0.0327927607946171	0.973852818299561	NA	-6.62744981467997	0.20752741187468	1.05590608297299	0.291534386053459	NA	-5.09769726901187	NA	NA	NA	NA	NA	NA	NA
481	ENSG00000230955.1	ENSG00000230955	antisense	RP11-109P14.10	NA	0.0630012845720455	-4.96762890018347	FALSE	-0.0545130261254284	-0.2905659742179	0.771502668204023	NA	-6.26349171810759	0.0670762922435381	0.180117426547318	0.857135266855247	NA	-5.28961936306329	NA	NA	NA	NA	NA	NA	NA
8930	ENSG00000204084.12	ENSG00000204084	protein_coding	INPP5B	3633	5.3528120439069	5.55520900773265	TRUE	-0.0277145195747774	-1.00257399171351	0.316546982518777	0.359392014983349	-7.21172346134165	0.052816995726529	1.06947817929938	0.28538377724434	0.498085455622804	-6.36208832101097	-0.0650189064595078	5.22632986582397	-3.23875479796993	0.0012885121590223	0.00189523152902627	-3.21852616187978	LIV DEG
81	ENSG00000252448.1	ENSG00000252448	snoRNA	SNORA63	6043	0.175381610452854	-5.38427483855153	FALSE	-0.0711510573437465	-0.470394733774965	0.638276279009151	NA	-6.32288213118763	0.501974228554068	1.70437228084398	0.0889490687517883	NA	-4.23917258489076	NA	NA	NA	NA	NA	NA	NA
95	ENSG00000222282.1	ENSG00000222282	snRNA	RNU6-584P	106479825	0.00530901916776103	-6.02628247869676	FALSE	-0.162117755588006	-1.78274239759275	0.075229338370651	NA	-5.10280550787386	0.0970348833291894	0.573423603503973	0.566622471415883	NA	-5.4531298585716	NA	NA	NA	NA	NA	NA	NA
273	ENSG00000277168.1	ENSG00000277168	misc_RNA	Metazoa_SRP	NA	0.00330307892173409	-6.00782976466629	FALSE	-0.205578681351458	-2.18906813275753	0.0290493264830868	NA	-4.31242468425156	0.214587637397592	1.20356410000529	0.229342516475408	NA	-4.96615354475828	NA	NA	NA	NA	NA	NA	NA
4740	ENSG00000183431.11	ENSG00000183431	protein_coding	SF3A3	10946	10.2617045947873	5.58696140107743	TRUE	-0.138080530763907	-5.48128522864041	6.680427920873e-08	1.67545290653312e-07	6.87395623628128	-0.0148850689431066	-0.466481194716812	0.641079595480692	0.795128106885126	-6.86308267708759	-0.102623506418958	5.30243138531661	-7.26116177921532	1.93103699574602e-12	5.41375993300053e-12	-7.03937523560464	LIV DEG
108	ENSG00000212541.1	ENSG00000212541	snRNA	RNU6-510P	106481342	0.511336953913413	-4.476419594902	FALSE	-0.774758237532304	-4.25238755578492	2.52078894580411e-05	NA	2.30277196026684	-0.125729383804421	-0.334544793814168	0.738112453072359	NA	-5.22475024390257	NA	NA	NA	NA	NA	NA	NA
2004	ENSG00000183386.9	ENSG00000183386	protein_coding	FHL3	2275	1.29409878607645	1.30643541610146	TRUE	0.194678292522618	3.14412453162984	0.00176396261181618	0.00285448091891465	-2.14735071169844	-0.25973306510366	-2.5673252692875	0.0105459394484148	0.0570586570412314	-2.95175898937094	0.214017740549103	0.975324230581768	4.9971512360229	8.84011135385461e-07	1.68048334189126e-06	4.9158432446931	PM DEG
3385	ENSG00000183520.11	ENSG00000183520	protein_coding	UTP11	51118	6.0522818650912	4.33578350560041	TRUE	-0.236616953787646	-7.98583846023251	9.50997245125858e-15	4.27050450448684e-14	22.5008092588851	0.054010696490761	1.35585847297201	0.175772252246453	0.381107102211102	-5.76308777990502	-0.183670489413731	4.03925060489073	-10.1875467824355	1.5021572045325e-21	7.46078308541336e-21	-9.53477169859226	LIV DEG
2184	ENSG00000185668.7	ENSG00000185668	protein_coding	POU3F1	5453	0.327047817398273	-1.08577709407251	TRUE	-0.954203526085974	-6.99498499537348	8.46687059868125e-12	2.9566960633064e-11	16.3395625440006	-1.18018429182516	-5.18040893315743	3.24693280743135e-07	1.79344291230314e-05	5.85004355031938	-0.753391568527697	-1.29469275376683	-8.94519388294902	3.2913192293705e-17	1.24772545168093e-16	-8.43573352797466	LIV DEG
684	ENSG00000224592.5	ENSG00000224592	lincRNA	RP5-884C9.2	NA	1.28426718035045	-0.585807662045807	TRUE	-0.379650760451856	-3.47455307121759	0.000555771396985612	0.00095386531747774	-0.847577386638395	-0.352101888186356	-1.73979809324093	0.0825259089670014	0.233370579582789	-4.37341202827286	-0.313190998296334	-0.902365094373335	-4.22317627084784	2.85390622004654e-05	4.82754191326872e-05	-4.18482121972361	LIV DEG
340	ENSG00000223589.2	ENSG00000223589	processed_pseudogene	RP5-884C9.3	NA	0.00225393722007401	-6.03927166490271	FALSE	-0.157201382515487	-1.70325343664999	0.0891364143687908	NA	-5.24029808340498	0.145010426584522	0.833419316312616	0.405016639232309	NA	-5.29860843484122	NA	NA	NA	NA	NA	NA	NA
99	ENSG00000265596.1	ENSG00000265596	miRNA	MIR3659	100500801	1.13477092139791	-3.60592078374119	FALSE	-0.422260319719284	-2.32800814219932	0.0203060570617087	NA	-3.71171878877592	-0.345467213840883	-0.958166660602421	0.338453913057454	NA	-4.9501754985692	NA	NA	NA	NA	NA	NA	NA
2283	ENSG00000237290.1	ENSG00000237290	lincRNA	LINC01343	339442	0.0126231299768969	-5.01265907557884	FALSE	-0.106463546025009	-0.581357970032606	0.561258814219035	NA	-6.15451804349435	-0.239247740327585	-0.682804749861636	0.495054734280938	NA	-5.15668168424942	NA	NA	NA	NA	NA	NA	NA
585	ENSG00000275350.1	ENSG00000275350	processed_pseudogene	RP11-329N22.2	NA	0.174223543686782	-3.60864835887384	FALSE	-0.0754792891990387	-0.467175550450792	0.640575952181591	NA	-6.21750836638135	-0.574547215484405	-1.78851669949712	0.0743138473470692	NA	-4.09447258787832	NA	NA	NA	NA	NA	NA	NA
107	ENSG00000200796.1	ENSG00000200796	snRNA	RNU6-753P	106479899	0.0391063907230896	-5.8431790766531	FALSE	-0.432897982961352	-3.84627337541124	0.000135284687980508	NA	0.559392520897837	-0.0282310471969905	-0.125122244239319	0.900478379347819	NA	-5.5409257184997	NA	NA	NA	NA	NA	NA	NA
1497	ENSG00000238063.2	ENSG00000238063	lincRNA	RP11-329N22.1	NA	0.00481022876555882	-5.69957731121363	FALSE	-0.28139032903957	-2.22233728602785	0.0267030909957192	NA	-4.14707960510746	0.0578623977360371	0.241905407111823	0.808955237857202	NA	-5.48770162735373	NA	NA	NA	NA	NA	NA	NA
[truncated: 56,866 more rows]
