# Supplementary material for: Comparison of gene expression in living and postmortem human brain
Source: medRxiv. 2023 Nov 9:2023.11.08.23298172. Preprint. [Version 1] doi: 10.1101/2023.11.08.23298172 (PMC10659492; doi:10.1101/2023.11.08.23298172)
Supplement: Supplement 5 — Table S5: Limma transcript-level differential expression results between (a) LIV and PM samples or (b) by RNA degradation (Jaffe et al., PNAS, 2017). Data from this table is used for Figure 1E. [file media-5.csv]

source	type	gene_id	gene_type	gene_name	level	transcript_id	transcript_type	transcript_name	LIV_vs_PM_AveExpr	LIV_vs_PM_logFC	LIV_vs_PM_t	LIV_vs_PM_P.Value	LIV_vs_PM_adj.P.Val	LIV_vs_PM_B	degradation_AveExpr	degradation_logFC	degradation_t	degradation_P.Value	degradation_adj.P.Val	degradation_B
HAVANA	transcript	ENSG00000223972.5	transcribed_unprocessed_pseudogene	DDX11L1	2	ENST00000456328.2	processed_transcript	DDX11L1-002	0.0924232733870367	0.0872852374694646	7.88093092635391	2.06358908267438e-14	1.39459631961465e-13	21.6917911520229	0.38205198828286	0.00234344988680677	0.844461058078978	0.412097408083597	0.677532563183174	-9.98771997949917
HAVANA	transcript	ENSG00000223972.5	transcribed_unprocessed_pseudogene	DDX11L1	2	ENST00000450305.2	transcribed_unprocessed_pseudogene	DDX11L1-001	0.00288027794389528	0.00962346982266077	2.26113038169675	0.0241820813334687	0.0430353022076618	-5.00492468476932	0	0	0	1	1	-10.3597524836655
HAVANA	transcript	ENSG00000227232.5	unprocessed_pseudogene	WASH7P	2	ENST00000488147.1	unprocessed_pseudogene	WASH7P-001	0.841393079238758	0.173279749034375	3.45233113948175	0.000603121537764958	0.00136499364758137	-1.66177365199528	2.24530658777819	0.0182122168534584	5.65836897198027	5.12319416455624e-05	0.0011759096520161	-1.31877150279419
ENSEMBL	transcript	ENSG00000278267.1	miRNA	MIR6859-1	3	ENST00000619216.1	miRNA	MIR6859-1-201	0.124897119731269	0.0904600051840401	2.35536782263307	0.0188914978839338	0.0343100383809709	-4.78986926850983	0.211410729458222	0.000499042584679517	0.0984056402724606	0.922954577562346	1	-10.3545792725239
HAVANA	transcript	ENSG00000243485.4	lincRNA	MIR1302-2	2	ENST00000473358.1	lincRNA	MIR1302-2-001	0.00916956478384014	0.00460038488865726	0.932761028391087	0.351395631735518	0.46044702367265	-7.11202554972374	0	0	0	1	1	-10.3597524836655
HAVANA	transcript	ENSG00000243485.4	lincRNA	MIR1302-2	2	ENST00000469289.1	lincRNA	MIR1302-2-002	0.0215668973502638	-0.00528084250120179	-0.62836183348562	0.530055169402977	0.639886101716803	-7.34915248455311	0.00392939877574976	-0.000209567934706654	-1.15421321779209	0.267040014888771	0.51651558645438	-9.67858652194586
ENSEMBL	transcript	ENSG00000243485.4	lincRNA	MIR1302-2	3	ENST00000607096.1	miRNA	MIR1302-2-201	0.00292792771323938	-0.00151279774756803	-0.360520275788075	0.718611050206416	0.805452299913355	-7.48141788272854	0	0	0	1	1	-10.3597524836655
HAVANA	transcript	ENSG00000237613.2	lincRNA	FAM138A	2	ENST00000417324.1	lincRNA	FAM138A-001	1.77213009743032e-05	3.32642271113118e-05	0.165039428438838	0.868979957976685	0.921520881163822	-7.53274073580792	0.015484160484007	-0.000589314773719747	-1.312318244345	0.209761556289537	0.452376222409637	-9.48999421726757
HAVANA	transcript	ENSG00000237613.2	lincRNA	FAM138A	2	ENST00000461467.1	lincRNA	FAM138A-002	1.27630431553045	0.216637913485801	4.64319712669096	4.39518990254353e-06	1.26736878937797e-05	2.99803662169382	0	0	0	1	1	-10.3597524836655
HAVANA	transcript	ENSG00000268020.3	unprocessed_pseudogene	OR4G4P	2	ENST00000606857.1	unprocessed_pseudogene	OR4G4P-001	0.000397335851991051	-0.000177647157858754	-0.323343696143835	0.746570775860794	0.828277815816914	-7.49411747727429	0	0	0	1	1	-10.3597524836655
HAVANA	transcript	ENSG00000240361.1	unprocessed_pseudogene	OR4G11P	2	ENST00000492842.1	unprocessed_pseudogene	OR4G11P-001	0.000175677400395628	-0.000186833141730122	-0.549183229052319	0.58312601433692	0.688650799306924	-7.39570402882907	0.00479951913556852	-0.000162279444798475	-1.13491681568714	0.274781843815352	0.525360077818657	-9.7002399802634
HAVANA	transcript	ENSG00000186092.4	protein_coding	OR4F5	2	ENST00000335137.3	protein_coding	OR4F5-001	0.000459905423344719	-0.0009543568738175	-1.21691513043962	0.224213232157879	0.315720800976533	-6.80754957860185	0.0118978600535353	-2.15581983791742e-05	-0.110792630427997	0.913296295463465	1	-10.3531955124864
HAVANA	transcript	ENSG00000238009.6	lincRNA	RP11-34P13.7	2	ENST00000466430.5	lincRNA	RP11-34P13.7-001	0.924264991001354	0.397567281666285	9.24857348692909	6.68596615439387e-19	7.17575162233964e-18	31.8821810949903	1.34906349378493	0.0179468383101688	8.00370217497663	1.05995258355009e-06	0.000104525585144283	2.74880459808204
HAVANA	transcript	ENSG00000238009.6	lincRNA	RP11-34P13.7	2	ENST00000477740.5	lincRNA	RP11-34P13.7-003	0.00197652726075448	-0.000211333869936374	-0.0976525036084135	0.922247544306427	0.960357215161991	-7.54158495658394	0.00669415331860417	-0.000357021510325556	-1.19802256285674	0.250081204342402	0.498988843256604	-9.62830409985574
HAVANA	transcript	ENSG00000238009.6	lincRNA	RP11-34P13.7	2	ENST00000471248.1	lincRNA	RP11-34P13.7-002	0.0343895520121507	-0.00182299103170105	-0.124317920179913	0.901113751019499	0.945031915299149	-7.53862772155955	0.00609871128658793	-0.00013939911512201	-0.492022952426361	0.630051767744845	0.87116723309925	-10.2314475496682
ENSEMBL	transcript	ENSG00000238009.6	lincRNA	RP11-34P13.7	3	ENST00000610542.1	lincRNA	RP11-34P13.7-201	0.0565691649364509	0.0870586178238658	4.86552264856526	1.53438329548837e-06	4.64631631698515e-06	4.00824701900618	0	0	0	1	1	-10.3597524836655
HAVANA	transcript	ENSG00000238009.6	lincRNA	RP11-34P13.7	2	ENST00000453576.2	lincRNA	RP11-34P13.7-004	0.0107569410186047	0.0138662795642853	2.02282634106272	0.0436252118654025	0.073747864653069	-5.51030870881271	0.0303097872832135	-0.000258484825510384	-0.268749397924454	0.791899995509951	0.9975455702632	-10.3212505145833
HAVANA	transcript	ENSG00000239945.1	lincRNA	RP11-34P13.8	2	ENST00000495576.1	lincRNA	RP11-34P13.8-001	0.00658673976845227	-0.00751057283052584	-1.62492255855536	0.104812108291687	0.162668233075527	-6.23062167952635	0.173525351416631	0.00291221631011852	1.27589777382386	0.222006802780026	0.469112477136341	-9.53516293392442
HAVANA	transcript	ENSG00000233750.3	processed_pseudogene	CICP27	1	ENST00000442987.3	processed_pseudogene	CICP27-001	0.181952624949738	0.0590969947939942	5.04286576008979	6.43501414856453e-07	2.02635585475893e-06	4.84481343893941	1.4517783642095	0.0212938401687789	10.8577788192218	2.30241265671963e-08	1.85417037859284e-05	6.8007109813984
HAVANA	transcript	ENSG00000268903.1	processed_pseudogene	RP11-34P13.15	1	ENST00000494149.2	processed_pseudogene	RP11-34P13.15-001	0.187055125567677	0.217656654035487	5.62933512213922	3.02603007611845e-08	1.0924964089185e-07	7.80185428764698	0.305935772598624	0.00739483745220447	1.58857078686306	0.133669845908669	0.335464741996049	-9.11624930766846
HAVANA	transcript	ENSG00000269981.1	processed_pseudogene	RP11-34P13.16	2	ENST00000595919.1	processed_pseudogene	RP11-34P13.16-001	0.172686278428947	0.213829526911884	5.50535850159691	5.91045738030662e-08	2.07014072724021e-07	7.1526863343824	0.819408276915138	0.0134600692071082	2.77086220811326	0.0146060133802319	0.0711565908532809	-7.06560921877185
HAVANA	transcript	ENSG00000239906.1	antisense	RP11-34P13.14	2	ENST00000493797.1	antisense	RP11-34P13.14-001	0.00266370459182696	-0.0114729264518399	-2.36650231629224	0.0183390010115981	0.03338284820057	-4.76389234647014	0.13353856403654	-0.00296249765132208	-1.21364430590355	0.244239005076845	0.494407741874932	-9.61000210300542
HAVANA	transcript	ENSG00000241860.6	processed_transcript	RP11-34P13.13	2	ENST00000484859.1	antisense	RP11-34P13.13-004	1.79393949487585	0.452523514565018	7.92811714663183	1.47393667114692e-14	1.00950863570572e-13	22.0228189658356	2.24886124562551	0.019464228513893	6.17065301128061	2.06057164738757e-05	0.000643298600782642	-0.368354244681042
HAVANA	transcript	ENSG00000241860.6	processed_transcript	RP11-34P13.13	2	ENST00000490997.5	antisense	RP11-34P13.13-003	0.0329003273657331	0.0217826903387395	2.03594296299361	0.042285090260148	0.0717144558261786	-5.48392833696236	0.223301944785457	0.0034039060315321	1.12840124289888	0.277433866722514	0.528327376918143	-9.7074824499433
HAVANA	transcript	ENSG00000241860.6	processed_transcript	RP11-34P13.13	2	ENST00000466557.6	lincRNA	RP11-34P13.13-001	1.39812304130559	0.633350587361529	7.11336446047851	3.96474190374109e-12	2.12457299931009e-11	16.5277170162432	1.87865329576334	0.0177114036767076	7.78836969423536	1.46825877900971e-06	0.000123630526508198	2.405284623857
HAVANA	transcript	ENSG00000241860.6	processed_transcript	RP11-34P13.13	2	ENST00000491962.1	lincRNA	RP11-34P13.13-002	1.86725401162492	0.144505291835893	0.95908913336183	0.337979513097583	0.445823392384254	-7.08718408077986	0.922291450652013	0.000280787051388077	0.0563839966417932	0.955803760430081	1	-10.3580537351717
ENSEMBL	transcript	ENSG00000222623.1	snRNA	RNU6-1100P	3	ENST00000410691.1	snRNA	RNU6-1100P-201	0.566350039276194	0.287596199549403	6.02813609792062	3.23320096343452e-09	1.29032451110306e-08	9.97568421924683	3.01201615770419	0.0415479172952097	2.85731102230315	0.0122906956113277	0.0625735069673485	-6.89731328398913
HAVANA	transcript	ENSG00000241599.1	lincRNA	RP11-34P13.9	2	ENST00000496488.1	lincRNA	RP11-34P13.9-001	0.0275829479577875	-0.000248515398478798	-0.0166336856732905	0.98673551667861	1	-7.54621120183185	0.611215830232959	0.00619430190580711	1.95575007270087	0.0699989558960777	0.221201029431635	-8.5451951541389
HAVANA	transcript	ENSG00000228463.9	lincRNA	AP006222.2	2	ENST00000442116.1	lincRNA	AP006222.2-003	0.495726260075704	0.201099784501804	5.75929513460878	1.48035963610248e-08	5.51434315344079e-08	8.49598874842206	1.4775210180274	0.00461782336999986	1.34203540918943	0.200175653487562	0.439119042279019	-9.4523980144741
HAVANA	transcript	ENSG00000228463.9	lincRNA	AP006222.2	2	ENST00000448958.1	lincRNA	AP006222.2-002	0.0313503056401412	0.0371418389202495	4.44070227945146	1.10551660193352e-05	3.05660215981615e-05	2.11567953642703	0.0594671996637317	0.0025785992159248	2.94523269664452	0.0103048921599093	0.0549089243776996	-6.72467829860411
HAVANA	transcript	ENSG00000228463.9	lincRNA	AP006222.2	2	ENST00000634344.1	lincRNA	AP006222.2-005	0.636859033589426	0.275826557141695	8.25580941683242	1.36697293624965e-15	1.03994976821583e-14	24.3635473251377	0.174545738036929	-0.000981429100242267	-0.917440490011923	0.373886133363586	0.636740279382694	-9.92249429943522
HAVANA	transcript	ENSG00000228463.9	lincRNA	AP006222.2	2	ENST00000424587.6	lincRNA	AP006222.2-001	1.05773245913664	0.397740513052584	6.22127065807162	1.04672476952532e-09	4.39267064615811e-09	11.0746250042254	1.77925850574395	0.0164056699880874	9.3259418499407	1.61625856298396e-07	3.96372783514911e-05	4.73576887920249
HAVANA	transcript	ENSG00000228463.9	lincRNA	AP006222.2	2	ENST00000335577.4	lincRNA	AP006222.2-004	1.33435787428326	0.338336757945793	5.95935438100199	4.79761203082163e-09	1.88129216909979e-08	9.59153498068377	1.1746961304102	0.00395336588026639	1.22523151580254	0.239974480252213	0.493554373740185	-9.59630194673691
HAVANA	transcript	ENSG00000241670.3	processed_pseudogene	RPL23AP21	1	ENST00000450734.1	processed_pseudogene	RPL23AP21-001	0.0425022120634346	0.0175245093953852	0.665083283531079	0.506305286907331	0.617420708468292	-7.32544120346209	0.0848457323605734	0.00201697558450267	0.883226122341159	0.391490102390806	0.655852769031952	-9.95367799118463
HAVANA	transcript	ENSG00000236679.2	processed_pseudogene	RPL23AP24	1	ENST00000458203.2	processed_pseudogene	RPL23AP24-004	0.0574511492044957	0.0324210028666276	1.16213018277609	0.245739553804828	0.341284087485597	-6.87248479586979	0.0930837027706624	-0.00182381757774652	-0.714469346327173	0.486255176789735	0.752104495896946	-10.0916416567337
HAVANA	transcript	ENSG00000236743.1	lincRNA	RP5-857K21.15	2	ENST00000441866.1	lincRNA	RP5-857K21.15-001	0.00810316345593208	-0.00170972151288172	-0.306330279139591	0.75948128880568	0.838646310522557	-7.49946895592421	0.0128501551273458	-0.000111787109276118	-0.265893396753874	0.794056195357082	0.999217263403187	-10.3220625158474
HAVANA	transcript	ENSG00000236601.2	lincRNA	RP4-669L17.2	2	ENST00000450983.1	lincRNA	RP4-669L17.2-002	0.00026786962772768	-0.000532504362183763	-1.0069731450423	0.314436981164691	0.419863449906056	-7.04023837463914	0	0	0	1	1	-10.3597524836655
HAVANA	transcript	ENSG00000236601.2	lincRNA	RP4-669L17.2	2	ENST00000412666.1	lincRNA	RP4-669L17.2-001	9.09074939643212e-05	-1.68017943062107e-05	-0.0446721611288021	0.964386540757416	0.990154273149841	-7.54535236910029	0	0	0	1	1	-10.3597524836655
HAVANA	transcript	ENSG00000236601.2	lincRNA	RP4-669L17.2	2	ENST00000635159.1	lincRNA	RP4-669L17.2-003	0.000357353269197201	0.000413158686962822	0.449580454312837	0.65320870732847	0.750204700948258	-7.44538237779065	0	0	0	1	1	-10.3597524836655
HAVANA	transcript	ENSG00000237094.11	lincRNA	RP4-669L17.10	2	ENST00000431321.1	lincRNA	RP4-669L17.10-012	0.00568354855295035	0.000655217990308795	0.115923886113736	0.907759622040271	0.949871807948408	-7.53963525614271	0	0	0	1	1	-10.3597524836655
HAVANA	transcript	ENSG00000237094.11	lincRNA	RP4-669L17.10	2	ENST00000453935.1	lincRNA	RP4-669L17.10-013	0.165721072756233	-0.0166719215065238	-0.854950693769031	0.392989796313534	0.504457431179348	-7.18141416414414	0.572571352808802	0.00783837000544018	4.12484125277585	0.000957348786149604	0.00939171398589972	-4.34023929909844
HAVANA	transcript	ENSG00000237094.11	lincRNA	RP4-669L17.10	2	ENST00000440163.1	lincRNA	RP4-669L17.10-011	0.14136997568638	0.0373111998094635	1.47155805659789	0.141772246214872	0.212466386184891	-6.46675054611325	0.212095638774345	0.0026710075675242	0.99850387254361	0.334370474443796	0.593246511486753	-9.84443271380602
HAVANA	transcript	ENSG00000237094.11	lincRNA	RP4-669L17.10	2	ENST00000455207.5	lincRNA	RP4-669L17.10-010	0.0069796539965946	0.00262523896051432	0.542868569586862	0.587463314498701	0.692403481054899	-7.39914741447336	0	0	0	1	1	-10.3597524836655
HAVANA	transcript	ENSG00000237094.11	lincRNA	RP4-669L17.10	2	ENST00000455464.6	lincRNA	RP4-669L17.10-009	0.00983585492900631	0.00360831756384413	0.924846438832738	0.355493976318995	0.464821950412027	-7.1193585458359	0.0244288403240485	0.000816343884785897	1.05547941879984	0.308436866621644	0.564256376589455	-9.78612805253473
ENSEMBL	transcript	ENSG00000237094.11	lincRNA	RP4-669L17.10	3	ENST00000613471.1	lincRNA	RP4-669L17.10-201	0.0130235008637866	0.00165314355564055	0.219199328125575	0.826584641551345	0.889932497421628	-7.52234394335624	0	0	0	1	1	-10.3597524836655
HAVANA	transcript	ENSG00000237094.11	lincRNA	RP4-669L17.10	2	ENST00000601814.5	lincRNA	RP4-669L17.10-007	0.856168606759474	0.393930815776526	9.43374925456123	1.50961553012082e-19	1.73631861060878e-18	33.3521212284319	1.32412878756592	0.0154698484430363	7.82933048264979	1.37939948842692e-06	0.000119421100355931	2.47107895249813
HAVANA	transcript	ENSG00000237094.11	lincRNA	RP4-669L17.10	2	ENST00000431812.1	lincRNA	RP4-669L17.10-008	0.00588770158807642	0.00799876838900413	2.23929446828843	0.0255777095161621	0.0453063968289691	-5.05352845920641	0.109362581870669	0.00355541026664342	1.23314230104289	0.237096496957849	0.489678189831105	-9.5868878588456
HAVANA	transcript	ENSG00000237094.11	lincRNA	RP4-669L17.10	2	ENST00000419160.3	lincRNA	RP4-669L17.10-004	1.68163015349822	0.640616948661523	10.7581411438164	2.06740907734405e-24	4.0047106235609e-23	44.4296832324665	2.07049866534851	0.0159567437582114	3.63743521726974	0.00254641641895535	0.0193587663401428	-5.33240928903079
HAVANA	transcript	ENSG00000237094.11	lincRNA	RP4-669L17.10	2	ENST00000440038.6	lincRNA	RP4-669L17.10-003	0.0284259561788935	0.0233398996410135	2.65372210636984	0.00821556560282308	0.0158660722975251	-4.05252348402762	0.256096207989784	0.00336756736575082	1.4782638061237	0.160680887030136	0.379090486493548	-9.27183379100071
HAVANA	transcript	ENSG00000237094.11	lincRNA	RP4-669L17.10	2	ENST00000423728.5	lincRNA	RP4-669L17.10-002	0.782708713773921	0.268720439078268	2.53739124517602	0.0114722994759322	0.0216275965878424	-4.3502041861662	1.19529677952332	0.00976559346926051	1.65289092492415	0.11978518205198	0.320870025662756	-9.02189164106673
HAVANA	transcript	ENSG00000237094.11	lincRNA	RP4-669L17.10	2	ENST00000599771.6	lincRNA	RP4-669L17.10-005	0.620879711296258	0.360245396449566	6.99467266577385	8.61301960593193e-12	4.45876863266235e-11	15.7673277395732	2.23230631136387	0.0198169654202619	5.01437191481556	0.00016928703051547	0.00268787630944051	-2.55953764354641
HAVANA	transcript	ENSG00000237094.11	lincRNA	RP4-669L17.10	2	ENST00000601486.5	lincRNA	RP4-669L17.10-006	0.172373766530921	0.0988191054801297	3.60110169494587	0.00034865540864648	0.000812831369139536	-1.15030744973497	0.234443676942393	0.0016565893746926	0.561347985627229	0.583113170225855	0.841417903924269	-10.1931570809719
HAVANA	transcript	ENSG00000237094.11	lincRNA	RP4-669L17.10	2	ENST00000616947.2	lincRNA	RP4-669L17.10-015	1.12752062314124	0.477456047072423	8.81530710537815	2.00752540768731e-17	1.84631432199672e-16	28.5241920918903	1.7023375907498	0.0125403797974702	4.10862989096425	0.000988767222429046	0.00962733361286329	-4.37316866615413
HAVANA	transcript	ENSG00000237094.11	lincRNA	RP4-669L17.10	2	ENST00000616311.4	lincRNA	RP4-669L17.10-016	0.0186380094303999	-0.000497143303498318	-0.0261516571039076	0.979146856718544	1	-7.54600773562787	0.0225568358156952	-0.000515584818644461	-0.50261423197665	0.622765522868197	0.87045663260003	-10.2259121546152
HAVANA	transcript	ENSG00000237094.11	lincRNA	RP4-669L17.10	2	ENST00000432964.1	lincRNA	RP4-669L17.10-001	0.561998528191149	0.235463209685297	2.42399756760783	0.0157060205125619	0.0289328949917629	-4.62785000120055	0.367588400902766	0.000839632463728903	0.145798142374072	0.88608365873004	1	-10.3484010312307
HAVANA	transcript	ENSG00000237094.11	lincRNA	RP4-669L17.10	2	ENST00000608420.1	lincRNA	RP4-669L17.10-014	2.39429497715962	0.193363576535037	2.70056308500752	0.00715809686174195	0.0139507325117754	-3.9289987672205	2.50852704932613	0.0151759341162378	3.05450075061337	0.0082716498651978	0.0465884782584433	-6.50832742067621
HAVANA	transcript	ENSG00000269732.1	processed_pseudogene	WBP1LP7	1	ENST00000437905.2	processed_pseudogene	WBP1LP7-001	0.000281655071483593	-0.000779225049654535	-1.01132944781555	0.312350174250796	0.417525388925031	-7.03585440571332	0	0	0	1	1	-10.3597524836655
HAVANA	transcript	ENSG00000278566.1	protein_coding	OR4F29	2	ENST00000426406.2	protein_coding	OR4F29-001	0.00698254532833694	0.00222255313895536	0.352312197122762	0.724753274875732	0.810439427616934	-7.48434049447371	0.108835511152828	0.00352785445809277	1.7731148212231	0.0971602019351529	0.277985897458964	-8.8387854018696
HAVANA	transcript	ENSG00000224813.3	transcribed_unprocessed_pseudogene	SEPT14P13	2	ENST00000445840.2	transcribed_unprocessed_pseudogene	SEPT14P13-001	0.0261746630052067	0.0910910269197363	5.52422814770177	5.34212463647245e-08	1.87966160837446e-07	7.25066802049168	0.131149339645876	0.00899309757571721	1.62820917021962	0.124958706978544	0.326762104409075	-9.05840652040258
HAVANA	transcript	ENSG00000233653.3	processed_pseudogene	CICP7	1	ENST00000432723.3	processed_pseudogene	CICP7-001	0.000513307634079823	-3.10681762152416e-05	-0.0709686609656037	0.943451204463662	0.975432442512531	-7.54383301385177	0.0229384672097079	-0.000298034635139857	-0.53835197920625	0.598483130657462	0.855066689117116	-10.2063957967253
HAVANA	transcript	ENSG00000250575.1	unprocessed_pseudogene	RP4-669L17.8	1	ENST00000514436.1	unprocessed_pseudogene	RP4-669L17.8-001	0.130001242405929	0.13252602132305	8.11368915901062	3.86762162675529e-15	2.80614913185727e-14	23.3394531416057	0.762082054416154	0.0159528631948033	5.21818339597457	0.000115291474130489	0.0020491880741264	-2.16168239795781
HAVANA	transcript	ENSG00000230021.8	lincRNA	RP5-857K21.4	2	ENST00000417636.1	lincRNA	RP5-857K21.4-011	0.0564859430487112	0.0250865216612787	2.08394689296636	0.0376744826107988	0.0645346100830159	-5.38595271058652	0.062635515624783	-2.69441046133293e-05	-0.0233732118403335	0.981670463943364	1	-10.3594605437378
HAVANA	transcript	ENSG00000230021.8	lincRNA	RP5-857K21.4	2	ENST00000634833.1	lincRNA	RP5-857K21.4-012	0.096492760922074	0.0520223852285039	3.15362480932549	0.00170997472818438	0.00364617656070647	-2.62642860421579	0.262062491770511	0.00146570025474383	0.682244714599313	0.505813091522643	0.769899862797496	-10.1149128423332
HAVANA	transcript	ENSG00000230021.8	lincRNA	RP5-857K21.4	2	ENST00000635509.1	lincRNA	RP5-857K21.4-013	0.105430815518864	0.0612884310371143	4.81825922172611	1.92573311383256e-06	5.76815530808821e-06	3.7898848341426	0.0608367358179972	-0.000661473937367011	-0.593335738134118	0.562077295900535	0.822133415626907	-10.1738615689415
HAVANA	transcript	ENSG00000230021.8	lincRNA	RP5-857K21.4	2	ENST00000634337.1	lincRNA	RP5-857K21.4-007	0.0966364731854526	0.00101413103387988	0.0807772743907955	0.935651552195345	0.970054043905078	-7.54308935642781	0.0583962681883164	0.00248278270788272	1.7063571799279	0.109210945019172	0.301380661361224	-8.94151562346002
HAVANA	transcript	ENSG00000230021.8	lincRNA	RP5-857K21.4	2	ENST00000440196.2	lincRNA	RP5-857K21.4-010	0.0291248759329081	-0.00927589384076442	-1.12813649076395	0.259805798548447	0.35772370973722	-6.91128120696831	0.0350572402311552	-0.000955183148998164	-0.956029501047701	0.354690660932058	0.615588104786646	-9.88606041723946
HAVANA	transcript	ENSG00000230021.8	lincRNA	RP5-857K21.4	2	ENST00000357876.5	lincRNA	RP5-857K21.4-009	0.0412596645382577	0.0172706609721038	1.52609047684827	0.127622528287742	0.193570639331863	-6.38544373372884	0.136111487949958	0.00225366159098306	1.37670889324352	0.189441380777169	0.423535076448892	-9.40770468131886
HAVANA	transcript	ENSG00000230021.8	lincRNA	RP5-857K21.4	2	ENST00000440200.5	lincRNA	RP5-857K21.4-001	0.0538464070529314	0.0231253849839066	1.53017169154425	0.126609544987511	0.192191502764585	-6.37924083239229	0.114496150809313	0.00151176095725508	0.638797552380794	0.532893305804711	0.794900867231117	-10.1446900696534
HAVANA	transcript	ENSG00000230021.8	lincRNA	RP5-857K21.4	2	ENST00000452176.1	lincRNA	RP5-857K21.4-008	0.0338569316678395	0.00593762522870378	0.625651741099535	0.531830173853274	0.641623198615618	-7.3508491482709	0.0156528379353664	-0.000562238472006371	-1.25845245700802	0.228069593924641	0.477501038010857	-9.55643919919561
HAVANA	transcript	ENSG00000230021.8	lincRNA	RP5-857K21.4	2	ENST00000441245.5	lincRNA	RP5-857K21.4-002	0.422163576927652	0.0373237103086963	1.02316518925619	0.306726793461018	0.411230055319515	-7.02384833769587	0.233940533846609	0.000745813428025097	0.326201238075332	0.748921919105643	0.965135709513995	-10.3030958139903
HAVANA	transcript	ENSG00000230021.8	lincRNA	RP5-857K21.4	2	ENST00000419394.1	lincRNA	RP5-857K21.4-006	0.00130013450690357	0.000487131098920855	0.308914422202587	0.757515892856668	0.837045388870016	-7.49867474669032	0.0977668900559547	0.00384748755088039	1.19814223126607	0.25003604399231	0.498953615782241	-9.6281646378905
HAVANA	transcript	ENSG00000230021.8	lincRNA	RP5-857K21.4	2	ENST00000414688.5	lincRNA	RP5-857K21.4-004	1.82172781710068	0.557844625983861	8.75958848120703	3.08360642942131e-17	2.77975989987914e-16	28.1008187191673	2.92319031598409	0.0227123909848776	5.17611036769342	0.000124751833536751	0.00216675514379242	-2.24343816467051
ENSEMBL	transcript	ENSG00000230021.8	lincRNA	RP5-857K21.4	3	ENST00000616585.1	lincRNA	RP5-857K21.4-201	0.225187953936918	0.187431928624478	6.82178261685447	2.61803784733244e-11	1.29077157506787e-10	14.6785602230417	0.0870539931087651	0.000285251240577421	0.12015693971711	0.906004137390815	1	-10.3520408399486
HAVANA	transcript	ENSG00000235146.2	lincRNA	RP5-857K21.2	2	ENST00000423796.1	lincRNA	RP5-857K21.2-002	0.000288370111788319	0.0015831983525699	1.54749833032647	0.122378722317168	0.18653169241096	-6.35272394459714	0.0045987319626278	-0.000245265704673483	-1.17166429172072	0.260182373213274	0.5091723787012	-9.65874252056075
HAVANA	transcript	ENSG00000235146.2	lincRNA	RP5-857K21.2	2	ENST00000450696.1	lincRNA	RP5-857K21.2-001	0.000492943528615206	-0.000556927563169318	-0.341887983239787	0.732579503613891	0.81678246709976	-7.48795522477384	0	0	0	1	1	-10.3597524836655
HAVANA	transcript	ENSG00000225972.1	unprocessed_pseudogene	MTND1P23	2	ENST00000416931.1	unprocessed_pseudogene	MTND1P23-001	1.43705717255479	0.392713394501575	2.60586434883394	0.00943879008831656	0.0180484668441729	-4.17655930746376	2.95637879257661	0.0183629634491794	5.00108549970376	0.000173611301390878	0.00273421444901959	-2.58562870960178
HAVANA	transcript	ENSG00000225630.1	unprocessed_pseudogene	MTND2P28	2	ENST00000457540.1	unprocessed_pseudogene	MTND2P28-001	2.47219111549964	0.331962925906592	2.96564943357388	0.00316550951608402	0.0065078635093722	-3.19049688207271	4.15761106075823	0.0359075790970162	5.46232026949991	7.32893151510611e-05	0.00150594742482724	-1.69130902219333
HAVANA	transcript	ENSG00000237973.1	unprocessed_pseudogene	MTCO1P12	2	ENST00000414273.1	unprocessed_pseudogene	MTCO1P12-001	1.26679237644574	-0.305764477040837	-1.41297022329055	0.158289527128602	0.233816431402701	-6.55083554277677	4.62365546184583	0.0206217089897645	7.5480590800117	2.12678095577742e-06	0.000152542325178894	2.01497508651954
ENSEMBL	transcript	ENSG00000278791.1	miRNA	MIR6723	3	ENST00000621981.1	miRNA	MIR6723-201	0.737953444165096	-0.101029418679879	-0.784950158722006	0.432856259465729	0.545287574290114	-7.23869156568297	0.659358834951015	0.0193311741802301	1.35272611748248	0.196814771677036	0.434193593193105	-9.43871218247425
HAVANA	transcript	ENSG00000229344.1	unprocessed_pseudogene	MTCO2P12	2	ENST00000427426.1	unprocessed_pseudogene	MTCO2P12-001	0.0457727531336257	-0.0086948468144032	-0.347433782056472	0.728412329704507	0.813429034788234	-7.48604565531911	0.179447243075102	0.00463162349386209	3.38305213777994	0.00425895958082135	0.0284371686654447	-5.84877208277033
HAVANA	transcript	ENSG00000240409.1	unprocessed_pseudogene	MTATP8P1	2	ENST00000467115.1	unprocessed_pseudogene	MTATP8P1-001	0.0192255295255281	-0.00650368797343695	-0.286204643322027	0.774840476477823	0.850789318164707	-7.50542612559143	0.0174368891983532	-0.000929967423912173	-1.2193464138084	0.242133115568522	0.493591142507472	-9.60327345510529
HAVANA	transcript	ENSG00000248527.1	unprocessed_pseudogene	MTATP6P1	2	ENST00000514057.1	unprocessed_pseudogene	MTATP6P1-001	3.93474799220112	0.47722838730001	4.02126552549632	6.68668721739633e-05	0.000169624270518086	0.40421872367711	5.58920468932029	0.0236680727947147	5.2636767061987	0.000105894924793118	0.00193559014017963	-2.07350569330984
HAVANA	transcript	ENSG00000198744.5	unprocessed_pseudogene	MTCO3P12	2	ENST00000416718.2	unprocessed_pseudogene	MTCO3P12-001	0.380362855209453	-0.0202627978379605	-0.175023657746957	0.861132221863246	0.915814017716366	-7.53104443834737	0.541960910163754	0.0147304732223054	4.72155213373902	0.000296617758959181	0.00400653230656836	-3.13863626567128
HAVANA	transcript	ENSG00000268663.1	processed_pseudogene	WBP1LP6	1	ENST00000438434.2	processed_pseudogene	WBP1LP6-001	0.00209866807844795	-0.000403106506956674	-0.15685377454843	0.875423698042591	0.926335298837631	-7.53405715981917	0.610088178062496	0.0026045413813303	0.669967405935116	0.513383500677317	0.776943671258102	-10.1235141069377
HAVANA	transcript	ENSG00000283574.1	transcribed_processed_pseudogene	RP11-206L10.17	2	ENST00000636676.1	transcribed_processed_pseudogene	RP11-206L10.17-001	0.0793610658863291	0.154040634365072	3.49809791043904	0.000510594453556889	0.00116664712488581	-1.50661592526747	0.245668395467532	0.00226604976457812	0.369528305581053	0.717062700230378	0.939777423760824	-10.2871204879092
HAVANA	transcript	ENSG00000229376.3	processed_pseudogene	CICP3	1	ENST00000440782.3	processed_pseudogene	CICP3-001	0.00248845311639187	0.00164046865627177	1.5073690229858	0.132350542384084	0.199971355296778	-6.41368750991522	0.45308701270614	0.00825163387922357	5.75571759125475	4.29703441197119e-05	0.00104377500410387	-1.13556617337567
HAVANA	transcript	ENSG00000228327.3	transcribed_unprocessed_pseudogene	RP11-206L10.2	2	ENST00000506640.2	processed_transcript	RP11-206L10.2-001	0.80312172831326	0.389134469809582	7.48540548730512	3.26348768453106e-13	1.95484842890136e-12	18.9781406338598	1.36036710112084	0.0213790677167271	11.7717368282563	7.96287552473399e-09	1.18475347779828e-05	7.92773926313748
HAVANA	transcript	ENSG00000228327.3	transcribed_unprocessed_pseudogene	RP11-206L10.2	2	ENST00000428504.2	transcribed_unprocessed_pseudogene	RP11-206L10.2-002	0.00702572695434338	-0.000552532687234654	-0.0584828292618571	0.953387512138131	0.982444901336071	-7.54464057259181	0.0932875803864975	0.0016678633980596	0.678672830415523	0.508008859170206	0.771812308792823	-10.1174303651479
ENSEMBL	transcript	ENSG00000223181.1	snRNA	RNU6-1199P	3	ENST00000411249.1	snRNA	RNU6-1199P-201	0.827156053994482	0.100871651416262	0.932850490964064	0.35134947836922	0.460398831511526	-7.11194230528796	0.444155224484617	-0.0053956853604031	-0.455562265558777	0.655436980028214	0.889778506743392	-10.2496295495447
HAVANA	transcript	ENSG00000229905.1	antisense	RP11-206L10.4	2	ENST00000422528.1	antisense	RP11-206L10.4-001	0.233380956067525	0.0757866900883478	2.93684558799321	0.00346928568354678	0.00709444562418216	-3.27397719167706	2.09227136625956	0.016783053873938	3.17372336887818	0.00650328624127493	0.0390288568576184	-6.27034196457506
HAVANA	transcript	ENSG00000237491.8	lincRNA	RP11-206L10.9	1	ENST00000434264.6	lincRNA	RP11-206L10.9-017	0.253114066489841	0.115363672369961	5.15216849884808	3.71822765436903e-07	1.20046875395517e-06	5.37387577676903	0.0433258698581261	0.000300643238366729	0.464316562352007	0.649300032230176	0.884914834920258	-10.2453878464165
HAVANA	transcript	ENSG00000237491.8	lincRNA	RP11-206L10.9	2	ENST00000457084.1	lincRNA	RP11-206L10.9-019	0.20434560884241	0.0482453736674858	2.29962230178156	0.0218826903341623	0.039266946715223	-4.91812210245247	0.729800750586745	0.00547385699441937	1.74909989034608	0.101353234658463	0.286049635209321	-8.87603770239785
HAVANA	transcript	ENSG00000237491.8	lincRNA	RP11-206L10.9	2	ENST00000589899.5	lincRNA	RP11-206L10.9-003	1.73983816199192	0.383252312041427	5.84218475591251	9.31714885206277e-09	3.54244974683836e-08	8.9459486903401	1.09001746259457	0.0083974099040947	1.84526720184419	0.085471027309433	0.254818826550872	-8.72491983993976
HAVANA	transcript	ENSG00000237491.8	lincRNA	RP11-206L10.9	2	ENST00000609830.1	lincRNA	RP11-206L10.9-021	1.13418197747933	-0.217534509972411	-3.2308284440935	0.00131600174323673	0.00285148468919729	-2.38511208456175	2.20441515265213	-0.000429344319278859	-0.109922183993242	0.913974548912066	1	-10.3532980953024
HAVANA	transcript	ENSG00000237491.8	lincRNA	RP11-206L10.9	2	ENST00000429505.5	lincRNA	RP11-206L10.9-001	0.224980952537884	-0.00867072836811987	-0.181160577217034	0.856315286225244	0.912345895817819	-7.52995236791373	1.17357545926322	0.00722214403198082	0.795735465773569	0.438990021656473	0.705306685266874	-10.0285383058939
HAVANA	transcript	ENSG00000237491.8	lincRNA	RP11-206L10.9	2	ENST00000585826.1	lincRNA	RP11-206L10.9-006	0.00351839953143522	-0.0247232821952714	-2.44741046430296	0.0147332505393699	0.0272723614501629	-4.57153779764279	0.227884355311698	-0.00191913493298171	-0.260318432984918	0.798270139025979	1	-10.3236227996102
HAVANA	transcript	ENSG00000237491.8	lincRNA	RP11-206L10.9	2	ENST00000592547.1	lincRNA	RP11-206L10.9-005	1.58117321979107	0.488496135906416	7.62100256208622	1.28198498051336e-13	8.00478593776487e-13	19.8960419713496	2.69159756230205	0.0247723379203071	5.41501077188496	7.99652420936188e-05	0.00159896297092694	-1.78191016878722
HAVANA	transcript	ENSG00000237491.8	lincRNA	RP11-206L10.9	2	ENST00000586928.5	lincRNA	RP11-206L10.9-004	0.00564580705309214	-0.0062950507848051	-1.02807346317277	0.304414637008382	0.408585989304448	-7.01882862506016	0	0	0	1	1	-10.3597524836655
HAVANA	transcript	ENSG00000237491.8	lincRNA	RP11-206L10.9	2	ENST00000585745.5	lincRNA	RP11-206L10.9-008	1.07168391963258	0.452218140276163	5.93618782284849	5.47507885756263e-09	2.13446364337122e-08	9.46300821868842	0	0	0	1	1	-10.3597524836655
HAVANA	transcript	ENSG00000237491.8	lincRNA	RP11-206L10.9	2	ENST00000585768.5	lincRNA	RP11-206L10.9-009	2.17232056148224	0.646922779639505	11.1180075684098	8.43325360245029e-26	1.90283881364361e-24	47.5985706837535	1.89984242853204	0.0148337277589187	3.25226378964359	0.00554880387888113	0.0346591604298913	-6.11265085545504
HAVANA	transcript	ENSG00000237491.8	lincRNA	RP11-206L10.9	2	ENST00000590848.5	lincRNA	RP11-206L10.9-007	0.0929006803091255	-0.0299844973723079	-1.19845213675874	0.231311386329181	0.324182963336056	-6.82976549463764	0.28820974111413	0.00708374663545976	1.50018595050137	0.15497489781986	0.369992209260302	-9.24156069479912
HAVANA	transcript	ENSG00000237491.8	lincRNA	RP11-206L10.9	2	ENST00000591440.5	lincRNA	RP11-206L10.9-013	0.0051514674044021	0.00332003888041978	0.668258151480684	0.504278604657949	0.615448296367296	-7.32332804716061	0.0210802592046506	-0.0011242804909147	-1.22054348702096	0.241692813610859	0.493554373740185	-9.60185761190168
HAVANA	transcript	ENSG00000237491.8	lincRNA	RP11-206L10.9	2	ENST00000587530.5	lincRNA	RP11-206L10.9-011	0.782461613637296	0.32496314732984	8.53052723573867	1.76397228904389e-16	1.47232287450692e-15	26.3811009631922	1.69743453385772	0.01969963814361	6.58555270222635	1.01193942564017e-05	0.000407844392478259	0.376094099764206
HAVANA	transcript	ENSG00000237491.8	lincRNA	RP11-206L10.9	2	ENST00000593022.5	lincRNA	RP11-206L10.9-012	0.732057422520899	0.20286987967358	5.1666758010171	3.45460491415684e-07	1.11901536858905e-06	5.44486286276031	0.227402944314653	-0.00106618372352339	-0.307508559866111	0.762818888175129	0.975710013578505	-10.3093826833883
HAVANA	transcript	ENSG00000237491.8	lincRNA	RP11-206L10.9	2	ENST00000589531.5	lincRNA	RP11-206L10.9-018	0.000113111785802417	0.000285453486828121	0.649743132947673	0.516157913891455	0.626756922604713	-7.33550990087427	0	0	0	1	1	-10.3597524836655
HAVANA	transcript	ENSG00000237491.8	lincRNA	RP11-206L10.9	2	ENST00000588951.5	lincRNA	RP11-206L10.9-002	0.76273216304579	0.551396722491897	12.3505215663031	9.39769300315064e-31	3.70844519516454e-29	58.9054895259079	0.52402199313176	0.00621569425875494	3.05513132626697	0.00826114800198204	0.0465465339551226	-6.5070736570111
HAVANA	transcript	ENSG00000237491.8	lincRNA	RP11-206L10.9	2	ENST00000586288.1	lincRNA	RP11-206L10.9-010	0.551068143494991	0.467001263309306	12.6805097835415	3.98314891419877e-32	1.84581695307237e-30	62.0417474303712	0.723525674473604	0.00667555281836582	2.53988232158048	0.023063023010351	0.0997460857299403	-7.50684315112838
HAVANA	transcript	ENSG00000237491.8	lincRNA	RP11-206L10.9	2	ENST00000591702.1	lincRNA	RP11-206L10.9-020	0.264507182960349	0.198612528871676	11.1922550160684	4.32486227125738e-26	1.00874767851016e-24	48.2602158385782	0.897289517388844	0.0152097021118986	6.53938506945019	1.09398360387648e-05	0.000428770852311028	0.294391057115194
HAVANA	transcript	ENSG00000237491.8	lincRNA	RP11-206L10.9	2	ENST00000443772.1	lincRNA	RP11-206L10.9-014	0.910406084474476	0.421464799857576	9.38287086550872	2.27671229152579e-19	2.56986042132244e-18	32.9462132309029	2.16070178772035	0.00276267083570106	0.633064737897056	0.536526315170792	0.797981134343257	-10.1484810620023
HAVANA	transcript	ENSG00000237491.8	lincRNA	RP11-206L10.9	2	ENST00000412115.1	lincRNA	RP11-206L10.9-016	0.616037415322971	0.490712318909537	14.4207498346097	1.21369732516822e-39	1.44232471362005e-37	79.2256775494306	2.17451406477287	0.00818777744086473	1.98655525561299	0.0661620379791844	0.212337250303147	-8.49398699395782
HAVANA	transcript	ENSG00000230092.7	transcribed_unprocessed_pseudogene	RP11-206L10.8	2	ENST00000447500.4	processed_transcript	RP11-206L10.8-002	1.30742814404932	0.237332449984788	5.51409918587395	5.64024779442198e-08	1.97931113893325e-07	7.19803595669714	1.27286999945391	0.0136764928443349	5.53276537347358	6.44030525562965e-05	0.0013758789383419	-1.5569031554687
HAVANA	transcript	ENSG00000230092.7	transcribed_unprocessed_pseudogene	RP11-206L10.8	2	ENST00000590817.3	transcribed_unprocessed_pseudogene	RP11-206L10.8-001	1.96229027214012	0.275116642176663	3.37568089058432	0.000793900744456449	0.00176983186490162	-1.9172666331868	3.27458012604678	0.00632872833850414	1.12063387224945	0.280620537835438	0.531930958992171	-9.71607063449202
HAVANA	transcript	ENSG00000177757.2	lincRNA	FAM87B	2	ENST00000326734.2	lincRNA	FAM87B-001	0.0186026561926373	0.0144962743128632	4.93411331549406	1.09980575904603e-06	3.38054146109225e-06	4.32858642184092	0.713923130460017	0.011651392752219	6.608077726185	9.74276430920668e-06	0.000398635520802321	0.41585335983072
HAVANA	transcript	ENSG00000228794.8	processed_transcript	LINC01128	2	ENST00000624927.3	lincRNA	LINC01128-017	0.0162011207409688	0.0222981913207424	4.46134391553942	1.00790407532051e-05	2.79968128434806e-05	2.20396470018557	0.900790349675991	0.0128677739758278	5.07300537652329	0.000151494241500101	0.00248262499472736	-2.44461896761977
HAVANA	transcript	ENSG00000228794.8	processed_transcript	LINC01128	2	ENST00000623808.3	lincRNA	LINC01128-013	0.00695760636916623	0.00929629296254652	2.03054922780224	0.0428318777155992	0.0725428368973036	-5.49479660962081	0.0675927752101019	-0.000651086483051161	-0.340107715660485	0.738641112448939	0.957010736716319	-10.298181622125
HAVANA	transcript	ENSG00000228794.8	processed_transcript	LINC01128	2	ENST00000445118.6	lincRNA	LINC01128-001	1.33647788677738	0.40369962110961	9.59848571868369	3.95048076428494e-20	4.83896327476838e-19	34.6768131186308	2.55620239108217	0.0111892056062128	5.4130280239463	8.02584612801529e-05	0.00160335722739252	-1.78571313392487
HAVANA	transcript	ENSG00000228794.8	processed_transcript	LINC01128	2	ENST00000448975.6	lincRNA	LINC01128-015	0.0379717363533313	0.00558318834919978	0.373304828484787	0.709080527802732	0.797690721524898	-7.47673176084849	0.311636792122904	0.00208133636051807	0.58998575498004	0.564261209402233	0.824008619439738	-10.1759301539467
HAVANA	transcript	ENSG00000228794.8	processed_transcript	LINC01128	2	ENST00000610067.5	lincRNA	LINC01128-009	0.665873578669546	0.218114544465532	5.15281761632887	3.70602681325801e-07	1.19668693209958e-06	5.37704820456482	1.11596229757687	0.000781929011876052	0.23753961611054	0.815554220867802	1	-10.3296574201349
HAVANA	transcript	ENSG00000228794.8	processed_transcript	LINC01128	2	ENST00000608189.4	lincRNA	LINC01128-011	0.0854901067545997	-0.0139177876733157	-0.855805713697803	0.392517063989367	0.503969169232812	-7.18068440763454	0.343486570511641	-0.000101736463454551	-0.0450574656206413	0.964674764298703	1	-10.3586676377546
HAVANA	transcript	ENSG00000228794.8	processed_transcript	LINC01128	2	ENST00000441765.5	lincRNA	LINC01128-006	0.275155383512546	-0.057828552025512	-2.13553642650408	0.0332047008242556	0.0575282233556924	-5.27815827543514	0.375725280589216	-0.000465071157654749	-0.149606925873731	0.883131077191291	1	-10.3478006632011
HAVANA	transcript	ENSG00000228794.8	processed_transcript	LINC01128	2	ENST00000609139.5	lincRNA	LINC01128-010	0.0624469278249955	0.0172016838430048	0.835404327954792	0.403890939584226	0.515746701662481	-7.19789854305057	0.0337120036149386	0.000256853360875723	0.166413982010857	0.870124229652186	1	-10.3449671529728
HAVANA	transcript	ENSG00000228794.8	processed_transcript	LINC01128	2	ENST00000449005.5	lincRNA	LINC01128-004	1.02790725108081	0.193580953297827	4.24521960312112	2.60598708477923e-05	6.91328450410359e-05	1.29839956086183	1.05554776556165	-0.00784394809300392	-1.68061635418454	0.114195772787114	0.310641978795441	-8.98042740279001
HAVANA	transcript	ENSG00000228794.8	processed_transcript	LINC01128	2	ENST00000416570.5	lincRNA	LINC01128-003	0.123707936868683	0.108470290972944	2.74700970543304	0.00623216498111371	0.0122617137533304	-3.80444228686693	0.544185378362167	0.00392386730926722	0.679207456761176	0.507679853150639	0.771539208352329	-10.1170543408149
HAVANA	transcript	ENSG00000228794.8	processed_transcript	LINC01128	2	ENST00000623070.3	lincRNA	LINC01128-016	0.270440001423918	-0.0576635833387328	-2.0692358640931	0.039039532491422	0.0666734568778741	-5.41621630096674	0.523207114783865	0.00266412487404455	0.947448539613521	0.35889865542794	0.620211783580567	-9.89427698282316
HAVANA	transcript	ENSG00000228794.8	processed_transcript	LINC01128	2	ENST00000609009.5	lincRNA	LINC01128-012	0.366965803941595	0.0601175540928197	2.10801141116533	0.0355293419772026	0.0611796463794189	-5.33599296284717	0.297050334398084	0.00170442373908226	0.693253834051766	0.49908025837908	0.763342192391906	-10.1070755251315
HAVANA	transcript	ENSG00000228794.8	processed_transcript	LINC01128	2	ENST00000622921.1	lincRNA	LINC01128-014	0.305935975637474	0.0525050383350054	2.02658632257465	0.0432374259279955	0.0731577931957793	-5.50276371679634	0.636011942214108	0.00474111422124657	2.29911465641198	0.036791706374044	0.139305125512316	-7.95048530178578
HAVANA	transcript	ENSG00000228794.8	processed_transcript	LINC01128	2	ENST00000415295.1	lincRNA	LINC01128-007	0.579664478700066	0.0950864319421874	2.79413646073454	0.00540458043113153	0.0107402702175097	-3.6759566070268	0.956840406593612	0.0101560732401568	4.74438898995963	0.000283819982002382	0.00388549931176974	-3.09317979667056
HAVANA	transcript	ENSG00000228794.8	processed_transcript	LINC01128	2	ENST00000425657.1	retained_intron	LINC01128-005	0.329238792936965	0.0919872074384566	3.39469818749223	0.000741924150584355	0.00165999030980227	-1.85438821687375	0.70973647834741	0.00826124487034114	3.77403789595381	0.00193327229109502	0.0157934019095951	-5.05424253245258
HAVANA	transcript	ENSG00000225880.5	lincRNA	LINC00115	2	ENST00000473798.1	lincRNA	LINC00115-001	0.255592485085858	0.141989075893228	7.4950864333012	3.05417784012658e-13	1.83467351628019e-12	19.0432398528069	1.02667892503041	0.00928636050857036	6.53335541110337	1.10520271161608e-05	0.000431082469096656	0.283699323918189
HAVANA	transcript	ENSG00000230368.2	lincRNA	FAM41C	2	ENST00000446136.1	lincRNA	FAM41C-001	0.893666761054268	0.507923543902734	11.1986990848438	4.08082112574751e-26	9.55229194827918e-25	48.3177652947997	1.27066663945294	0.0148203597412624	5.32875070973898	9.38135304127435e-05	0.00177864513919685	-1.94779039859715
HAVANA	transcript	ENSG00000230368.2	lincRNA	FAM41C	2	ENST00000432963.1	lincRNA	FAM41C-003	0.0280358402351175	-0.0255638911249011	-1.61957166740813	0.105957742450411	0.164230550245373	-6.23925007016442	0.908419085247257	0.0252872372035119	3.16875563432698	0.00656886529706682	0.0392987592881136	-6.28029341053545
HAVANA	transcript	ENSG00000230368.2	lincRNA	FAM41C	2	ENST00000427857.1	lincRNA	FAM41C-002	0.245453338289915	0.300744526854513	5.74417226595385	1.60990164542774e-08	5.97524580403837e-08	8.41450165615438	0.0669347027058421	-0.000243380421420882	-0.094984159578546	0.925624630688008	1	-10.3549326453327
HAVANA	transcript	ENSG00000234711.1	unprocessed_pseudogene	TUBB8P11	1	ENST00000415481.1	unprocessed_pseudogene	TUBB8P11-001	0.0519843275359418	0.132740703869394	10.7188368103527	2.92086873837903e-24	5.57328424701021e-23	44.0874757609446	0.0354910054831996	0.000640788062652205	1.06924456451	0.302397492580501	0.55724918423515	-9.77162476320526
HAVANA	transcript	ENSG00000283040.1	transcribed_unprocessed_pseudogene	FAM166AP3	2	ENST00000635557.1	transcribed_unprocessed_pseudogene	FAM166AP3-001	0.00114275495794727	0.00145038450513985	1.05359107329956	0.292581389758011	0.39534794629983	-6.99234624403075	0.00436967951131694	0.000299635166490304	1.54785920650445	0.143152161287112	0.350783063168686	-9.17460918965236
HAVANA	transcript	ENSG00000272438.1	lincRNA	RP11-54O7.16	2	ENST00000607769.1	lincRNA	RP11-54O7.16-001	0.0819907158879451	0.0550185440068271	3.26179418658064	0.00118305126076565	0.0025785416530261	-2.28674952832511	0.0982993332449473	0.00291921165453981	1.85796826415621	0.0835483645751881	0.250818743167479	-8.7045822153247
HAVANA	transcript	ENSG00000230699.2	lincRNA	RP11-54O7.1	2	ENST00000448179.1	lincRNA	RP11-54O7.1-001	0.0629197778141838	0.0533036192159404	10.191428252609	2.79538066039066e-22	4.30985783035728e-21	39.5727161970415	0.0963896408394549	0.000344788664201285	0.544915611326803	0.594075451256643	0.851208577032141	-10.2026713199935
HAVANA	transcript	ENSG00000241180.1	lincRNA	RP11-54O7.2	2	ENST00000398216.2	lincRNA	RP11-54O7.2-001	0.848229951320423	0.386560608477981	9.3372978421907	3.28539080865407e-19	3.64639583971065e-18	32.5839339215786	0.0596714024754905	0.000528190250664801	0.404144915820013	0.691990738688577	0.919287991495838	-10.272954417964
HAVANA	transcript	ENSG00000223764.2	lincRNA	RP11-54O7.3	2	ENST00000609207.1	retained_intron	RP11-54O7.3-003	0.0733829985769581	0.043045832921489	3.82639006194149	0.000146584124957336	0.00035789366036553	-0.336877823184337	0.125980353546015	0.00104711683195184	1.44217463892103	0.170455782234195	0.394411903393809	-9.32095032024843
HAVANA	transcript	ENSG00000223764.2	lincRNA	RP11-54O7.3	2	ENST00000417705.1	lincRNA	RP11-54O7.3-001	0.0089335880420908	0.00166157036927981	0.538421997208259	0.59052645283265	0.695247297924319	-7.40154826647067	0.0252464847184733	0.00109143699686703	1.89867135876201	0.0776450550945245	0.238191379330524	-8.63883192295491
HAVANA	transcript	ENSG00000223764.2	lincRNA	RP11-54O7.3	2	ENST00000432961.1	retained_intron	RP11-54O7.3-002	0.00674766535730946	0.00562896283007433	1.38550050935224	0.166520038863704	0.244349800135268	-6.5890931943692	0	0	0	1	1	-10.3597524836655
HAVANA	transcript	ENSG00000187634.11	protein_coding	SAMD11	2	ENST00000420190.6	protein_coding	SAMD11-011	0.0219165276131874	0.0249959506172412	4.10523691788265	4.72012943803943e-05	0.000121734187581182	0.734189018970487	0.0149038926741779	0.000249850330708289	0.655935545298468	0.522115160479228	0.784981600278906	-10.1331646467944
HAVANA	transcript	ENSG00000187634.11	protein_coding	SAMD11	2	ENST00000437963.5	protein_coding	SAMD11-003	0.0849913199380715	0.071756988097212	3.4909244051433	0.000524161681800142	0.00119567174649546	-1.53106401396629	0.0547259350821338	0.00233334218772663	1.2735120268264	0.222828319606772	0.470231285552231	-9.53808641943105
HAVANA	transcript	ENSG00000187634.11	protein_coding	SAMD11	2	ENST00000342066.7	protein_coding	SAMD11-010	0.00515257226675995	0.00704837535733416	2.44962275476222	0.0146441471068708	0.0271176456611409	-4.56618951847277	0	0	0	1	1	-10.3597524836655
ENSEMBL	transcript	ENSG00000187634.11	protein_coding	SAMD11	3	ENST00000618181.4	protein_coding	SAMD11-204	0.00616946394305351	-0.00382271141192134	-0.538275137321091	0.590627746798585	0.695323824317514	-7.40162722454121	0.0172518558258034	0.000555299561786204	1.31197262953348	0.209875168928404	0.4525119466343	-9.49042757429281
ENSEMBL	transcript	ENSG00000187634.11	protein_coding	SAMD11	3	ENST00000622503.4	protein_coding	SAMD11-208	0.00610381546765046	0.0086720782870433	1.284365748998	0.199611511384069	0.285846548035107	-6.72351959204575	0	0	0	1	1	-10.3597524836655
ENSEMBL	transcript	ENSG00000187634.11	protein_coding	SAMD11	3	ENST00000618323.4	protein_coding	SAMD11-205	0.000574893413634381	0.000455683768056513	0.588747804414148	0.55629755939025	0.664182702069543	-7.37322423920452	0	0	0	1	1	-10.3597524836655
ENSEMBL	transcript	ENSG00000187634.11	protein_coding	SAMD11	3	ENST00000616016.4	protein_coding	SAMD11-201	0.0208803139104683	0.0388943030251947	4.6392044352028	4.47735203718121e-06	1.28986768662619e-05	2.98028953041027	0.0337273870346077	-0.00129045001368291	-1.84327137400117	0.0857767195211015	0.255505125012027	-8.72810780930767
ENSEMBL	transcript	ENSG00000187634.11	protein_coding	SAMD11	3	ENST00000618779.4	protein_coding	SAMD11-206	0.00167772081870332	0.00296418078990167	1.58384439758228	0.11386430715904	0.175000013846069	-6.29613892933544	0	0	0	1	1	-10.3597524836655
ENSEMBL	transcript	ENSG00000187634.11	protein_coding	SAMD11	3	ENST00000616125.4	protein_coding	SAMD11-202	0.0487883367642754	0.0559362646686774	4.67387527493662	3.81048329502045e-06	1.10586038309753e-05	3.1348644089749	0.0133915641510354	-0.000319966824502061	-0.874101015408199	0.39627779820506	0.661118153685098	-9.96181520877328
ENSEMBL	transcript	ENSG00000187634.11	protein_coding	SAMD11	3	ENST00000620200.4	protein_coding	SAMD11-207	0.0272536562445876	0.0257202517853316	3.42969392317634	0.00065446639344125	0.00147457240147286	-1.73779809551137	0.0533573236460992	0.00285796294114352	2.32456146629188	0.0350385145918911	0.134465698896241	-7.90451502662152
ENSEMBL	transcript	ENSG00000187634.11	protein_coding	SAMD11	3	ENST00000617307.4	protein_coding	SAMD11-203	0.032511702575656	0.0320165108654247	3.13009851584646	0.00185011153625943	0.00392827491120259	-2.69885067164509	0.0233764018142726	-7.48510736882027e-05	-0.1109370906022	0.913183738575816	1	-10.3531784095855
HAVANA	transcript	ENSG00000187634.11	protein_coding	SAMD11	2	ENST00000341065.8	protein_coding	SAMD11-001	0.0268306866750903	0.0153687326878225	1.52127284197464	0.128826420615132	0.195206723384131	-6.39274477440419	0.0429884295387537	1.35281799789299e-05	0.0127640627537379	0.989989594599008	1	-10.3596654193289
HAVANA	transcript	ENSG00000187634.11	protein_coding	SAMD11	2	ENST00000455979.1	protein_coding	SAMD11-004	0.0103126468959085	0.0117193751943759	3.75399057317367	0.000194581304115857	0.000468059735962562	-0.603371402862291	0.0469442276069654	0.00104485001087989	1.52809024183329	0.147958836927729	0.358686650891748	-9.20255635932013
HAVANA	transcript	ENSG00000187634.11	protein_coding	SAMD11	2	ENST00000478729.1	processed_transcript	SAMD11-006	0.00443189245849986	0.00239830442227391	0.504075237884123	0.614431565800037	0.7166485848349	-7.41942861769665	0	0	0	1	1	-10.3597524836655
HAVANA	transcript	ENSG00000187634.11	protein_coding	SAMD11	2	ENST00000474461.1	retained_intron	SAMD11-007	0.00318479539534421	0.00120887188924293	0.682012983818684	0.495547998043575	0.607105172940863	-7.31405695505508	0	0	0	1	1	-10.3597524836655
HAVANA	transcript	ENSG00000187634.11	protein_coding	SAMD11	2	ENST00000466827.1	retained_intron	SAMD11-008	0.00194135156306399	0.000998148239689737	0.390688539862192	0.696194641711887	0.786902647817328	-7.47009803289946	0	0	0	1	1	-10.3597524836655
HAVANA	transcript	ENSG00000187634.11	protein_coding	SAMD11	2	ENST00000464948.1	retained_intron	SAMD11-009	0.00218180901712883	0.0034396202844693	2.01691600664156	0.0442407287442341	0.0746977495256257	-5.52214086048204	0.00277075135919177	-0.000147773405823561	-1.09515077459654	0.29126816601218	0.544457430160004	-9.74389522178108
HAVANA	transcript	ENSG00000188976.10	protein_coding	NOC2L	2	ENST00000483767.5	retained_intron	NOC2L-003	0.976806173416543	0.348691837067223	8.95242775238029	6.9247846055161e-18	6.6841474047387e-17	29.5743960758235	0.780226780747877	-0.00337323049190969	-1.54563242100478	0.143686890296563	0.351637186909968	-9.17777007881739
HAVANA	transcript	ENSG00000188976.10	protein_coding	NOC2L	2	ENST00000327044.6	protein_coding	NOC2L-001	1.32892291260806	0.391679170851879	7.57241261108552	1.79446581876437e-13	1.10384316561169e-12	19.5656177853127	3.25120819546328	0.00431275056920114	2.66406847087536	0.0180566069456244	0.0832747277828934	-7.2712636993638
HAVANA	transcript	ENSG00000188976.10	protein_coding	NOC2L	2	ENST00000477976.5	retained_intron	NOC2L-005	0.40945946348669	0.207386148331379	9.11420045816845	1.94379947845104e-18	1.98428562047479e-17	30.8284077713862	0.822917920141091	0.0117996663929401	7.77233298711899	1.50467410283886e-06	0.000125132196099065	2.37946736284746
HAVANA	transcript	ENSG00000188976.10	protein_coding	NOC2L	2	ENST00000496938.1	processed_transcript	NOC2L-002	0.636033993059598	0.433017743667255	5.53273717427042	5.10356909822274e-08	1.79897880153007e-07	7.29494858388972	0.47290560584706	0.00773185422379491	1.0836217258385	0.296182949179057	0.550066049340427	-9.75630544073829
HAVANA	transcript	ENSG00000188976.10	protein_coding	NOC2L	2	ENST00000487214.1	processed_transcript	NOC2L-006	1.18464724934775	-0.0498646096429187	-1.06030923176561	0.289518209271882	0.391880063619794	-6.98526659633928	0.154758586000421	0.0106120173257432	2.44346827348201	0.0278421515269851	0.113907249019221	-7.68673693050997
HAVANA	transcript	ENSG00000188976.10	protein_coding	NOC2L	2	ENST00000469563.1	retained_intron	NOC2L-004	0.457182947566158	0.211423981106668	8.26557031822384	1.2721167506561e-15	9.7026624059555e-15	24.4343786955037	0.518618814204833	0.0086511100903556	4.43033109235055	0.000523165176784587	0.00604633294094315	-3.72209722521014
HAVANA	transcript	ENSG00000187961.13	protein_coding	KLHL17	2	ENST00000338591.7	protein_coding	KLHL17-001	0.37145830679727	0.196692962082416	6.98187742583867	9.35865097316694e-12	4.82746357824423e-11	15.685982018452	0.846143014894113	0.00906570894780865	4.86654017165993	0.000224407254590668	0.00329265852086059	-2.85085642423263
ENSEMBL	transcript	ENSG00000187961.13	protein_coding	KLHL17	3	ENST00000622660.1	protein_coding	KLHL17-201	0.0503666981268368	-0.0112417684863695	-1.03505678753441	0.30114503474076	0.405005568380805	-7.0116455227984	0.191883950052082	0.0021937687088262	0.971378094552087	0.34725011520034	0.607415775483878	-9.87120094372542
HAVANA	transcript	ENSG00000187961.13	protein_coding	KLHL17	2	ENST00000463212.1	retained_intron	KLHL17-003	0.213196923222177	0.236159187348167	10.0208113018995	1.1850092237747e-21	1.70735544887674e-20	38.1438871143948	0.384309970258727	0.0070468106798907	3.2527376074279	0.00554349059813645	0.0346347828032419	-6.11169761005447
HAVANA	transcript	ENSG00000187961.13	protein_coding	KLHL17	2	ENST00000466300.1	nonsense_mediated_decay	KLHL17-004	0.14229896438092	0.165443422144625	6.36778629601382	4.36448646783698e-10	1.90357466366696e-09	11.9280518924507	0.237986570826305	0.00684090906747693	2.10144900502764	0.0534840975085153	0.182262170369768	-8.29905623195484
HAVANA	transcript	ENSG00000187961.13	protein_coding	KLHL17	2	ENST00000481067.1	retained_intron	KLHL17-005	0.287743088398646	0.179797402551099	5.90146879153045	6.66836888251912e-09	2.57675868782809e-08	9.2712024187937	0.474108399321587	0.00253402159616063	1.12787305862847	0.277649694725098	0.528620519620928	-9.70806802792484
HAVANA	transcript	ENSG00000187583.10	protein_coding	PLEKHN1	2	ENST00000379410.7	protein_coding	PLEKHN1-001	0.00108793982372281	0.00026673139312671	0.359319704165013	0.719508328868054	0.806185201212555	-7.4818495647844	0.00270378138603906	-0.000144201673922083	-1.29843241119994	0.214365057316045	0.45878849395373	-9.50733431225503
HAVANA	transcript	ENSG00000187583.10	protein_coding	PLEKHN1	2	ENST00000379409.6	protein_coding	PLEKHN1-005	0.000207048185325166	-0.000190056893062992	-0.612518308967348	0.540474634266156	0.64962648811723	-7.35896766261243	0	0	0	1	1	-10.3597524836655
HAVANA	transcript	ENSG00000187583.10	protein_coding	PLEKHN1	2	ENST00000379407.7	protein_coding	PLEKHN1-004	0.00206848897557279	0.000569814697639245	0.663254663599668	0.507474536686749	0.61848803527551	-7.3266537530818	0.00561173732605226	0.000228317002791464	1.22052206396476	0.24170068786284	0.493554373740185	-9.60188296004833
HAVANA	transcript	ENSG00000187583.10	protein_coding	PLEKHN1	2	ENST00000480267.1	retained_intron	PLEKHN1-002	0.00125755043981059	0.00150185433907753	1.16426158433138	0.244875798420774	0.340269738271167	-6.87001410073381	0	0	0	1	1	-10.3597524836655
HAVANA	transcript	ENSG00000187583.10	protein_coding	PLEKHN1	2	ENST00000491024.1	protein_coding	PLEKHN1-003	0.00277521249596702	0.000173333046871258	0.0933554773817892	0.925658727340397	0.962741398658698	-7.54199503302909	0	0	0	1	1	-10.3597524836655
HAVANA	transcript	ENSG00000187642.9	protein_coding	PERM1	2	ENST00000341290.6	protein_coding	PERM1-001	0.00396180434615198	0.00571860068650594	4.17508587199953	3.51669957205858e-05	9.19343949503664e-05	1.01351632800539	0.0126344323631146	-0.000178674974734465	-0.792567887327814	0.440776166974506	0.707129581106267	-10.031115082689
HAVANA	transcript	ENSG00000187642.9	protein_coding	PERM1	2	ENST00000479361.1	retained_intron	PERM1-002	0.0300353568779245	-0.016717760565552	-3.17934520661257	0.00156801686663444	0.00336187224815202	-2.54665629211128	0.0368225602149722	0.00120229937835217	1.56826463774031	0.138330274643984	0.342855083407124	-9.14549265259424
ENSEMBL	transcript	ENSG00000187642.9	protein_coding	PERM1	3	ENST00000433179.3	protein_coding	PERM1-201	0.00164329275565271	0.00434438877639803	3.76487837397112	0.000186520866871453	0.000449683796395323	-0.563601778128578	0.00551959780515115	9.2140323974599e-05	0.557939473139192	0.585378450377109	0.843391828221313	-10.1951528554314
HAVANA	transcript	ENSG00000272512.1	lincRNA	RP11-54O7.17	2	ENST00000606034.1	lincRNA	RP11-54O7.17-001	0.0704481445421722	0.0911182333373824	6.95034845405585	1.14773803296836e-11	5.87072606291631e-11	15.486058902165	0.338969415193696	0.00682771008616251	5.79930464730742	3.97334568499352e-05	0.000991383309626263	-1.05392704075358
HAVANA	transcript	ENSG00000188290.10	protein_coding	HES4	2	ENST00000428771.6	protein_coding	HES4-002	0.189494164425927	0.00100720583346835	0.0464748334139166	0.962950433987773	0.989091141983376	-7.54527027525338	0.480307490538618	-0.000159056395522349	-0.090638704340695	0.929017066584597	1	-10.3553634437958
HAVANA	transcript	ENSG00000188290.10	protein_coding	HES4	2	ENST00000304952.10	protein_coding	HES4-001	0.0805324951064791	-0.023520727493025	-1.3946313387954	0.16374917901521	0.240800116987243	-6.5764591772108	0.56679140585518	0.0123615781539116	3.38500936240622	0.0042421275497409	0.0283507995650666	-5.84481285021534
HAVANA	transcript	ENSG00000188290.10	protein_coding	HES4	2	ENST00000481869.1	retained_intron	HES4-003	0.321836438812538	-0.0701544854583731	-2.09306795851534	0.0368487536669135	0.0632514459351727	-5.36708301332266	1.01020959175668	0.0130680318588654	5.00770410430529	0.000171443070038887	0.00271071585578709	-2.57262918681016
HAVANA	transcript	ENSG00000188290.10	protein_coding	HES4	2	ENST00000484667.2	protein_coding	HES4-004	0.00815563191072792	-0.00318533190708424	-0.752746705553952	0.451958018021234	0.564374350925276	-7.263403646795	0.0409703217813114	0.00124224781594693	1.70209680915457	0.110022633226594	0.30289420234147	-8.9479832505653
HAVANA	transcript	ENSG00000187608.8	protein_coding	ISG15	2	ENST00000624697.3	protein_coding	ISG15-002	0.118681940390938	0.0330830568668911	1.76408573280326	0.0783309566689746	0.125403571806143	-5.99633860443224	0.176944669864283	3.4448087071108e-05	0.0185269523434404	0.985470429732187	1	-10.359569054788
HAVANA	transcript	ENSG00000187608.8	protein_coding	ISG15	2	ENST00000624652.1	protein_coding	ISG15-003	0.0140716476670665	-0.00737969253232965	-1.46660917358008	0.143113943636627	0.21422216104251	-6.47398411597222	0.0996172675876599	0.00217884766059817	1.18575920296583	0.254742598505965	0.503538238111821	-9.64253516066065
HAVANA	transcript	ENSG00000187608.8	protein_coding	ISG15	2	ENST00000379389.4	protein_coding	ISG15-001	1.40989293160672	-0.213446474758566	-2.62525793535341	0.00892470792882628	0.0171338413045492	-4.12656034049853	2.27559002898802	0.000437420873570952	0.142050520433495	0.888990536304017	1	-10.3489766914226
HAVANA	transcript	ENSG00000231702.2	processed_pseudogene	RP11-54O7.10	2	ENST00000423619.2	processed_pseudogene	RP11-54O7.10-001	0.0190267406723866	-0.0194148788563184	-1.64497648126921	0.100606044586216	0.156844282964906	-6.19803393769824	0.421897884834191	0.0109192044724367	1.74129243842873	0.10275033262261	0.288826402752834	-8.8880774681387
HAVANA	transcript	ENSG00000224969.1	antisense	RP11-54O7.11	1	ENST00000458555.1	antisense	RP11-54O7.11-001	0.480825544074806	0.227894767245388	7.68851231327276	8.01282146665474e-14	5.1054901825064e-13	20.3578948962073	0.273229387972647	0.00384503678977522	1.48789012371426	0.158154027829701	0.375114027031098	-9.25858081255659
HAVANA	transcript	ENSG00000188157.13	protein_coding	AGRN	2	ENST00000379370.6	protein_coding	AGRN-001	0.571585140724764	0.249134298028442	5.28396330906292	1.89428371196765e-07	6.29957005893957e-07	6.02534056867295	1.5160326191529	0.0185245309018885	6.50760886341395	1.1544820520178e-05	0.000442678401979841	0.237991150249682
ENSEMBL	transcript	ENSG00000188157.13	protein_coding	AGRN	3	ENST00000620552.4	protein_coding	AGRN-201	0.424528386984391	-0.0322373049960469	-0.565243901000137	0.572162579894542	0.678616332691257	-7.38676692017466	1.62909396098521	0.0294784999184305	5.02502720292935	0.000165899685088148	0.00264951238531265	-2.53862677701295
HAVANA	transcript	ENSG00000188157.13	protein_coding	AGRN	2	ENST00000477585.1	processed_transcript	AGRN-002	0.425699059655012	-0.147478220906112	-4.61869436460245	4.92321389163807e-06	1.4119576757754e-05	2.88934515326036	1.11706442131881	0.0182529358372576	5.1750587674016	0.000124998345901577	0.00216950212689644	-2.24548416102317
HAVANA	transcript	ENSG00000188157.13	protein_coding	AGRN	2	ENST00000469403.1	retained_intron	AGRN-003	0.214478520324906	0.0266653431986179	1.38593732065904	0.166386683000998	0.244181475602897	-6.58849066893217	0.242380411416339	0.00406057587856938	3.40114984160107	0.00410583254685777	0.0276591746858589	-5.81215238808593
HAVANA	transcript	ENSG00000188157.13	protein_coding	AGRN	2	ENST00000479707.1	retained_intron	AGRN-004	1.14069575264998	0.113811213070677	1.90825148360139	0.0569337718449584	0.0939504563442843	-5.73360634647623	1.89480116771775	0.0264067393520777	5.35332338632012	8.9631843745059e-05	0.00172466452361562	-1.90044710603679
HAVANA	transcript	ENSG00000188157.13	protein_coding	AGRN	2	ENST00000466223.1	retained_intron	AGRN-005	1.33924893018304	0.111905622217972	1.70601668198559	0.0886288338861956	0.140098743630293	-6.09641080977427	2.19650536558442	0.0138791346691104	4.30994217980377	0.000663162619078496	0.00720109031813248	-3.96508358370658
HAVANA	transcript	ENSG00000188157.13	protein_coding	AGRN	2	ENST00000478677.1	retained_intron	AGRN-006	0.193850872603699	0.0956953900294199	2.97910855611117	0.00303207502007734	0.0062477290423458	-3.15121960455955	0.538477776478695	0.0104310507325139	2.43879912517712	0.0280960740162033	0.114644038685049	-7.69537654928306
HAVANA	transcript	ENSG00000188157.13	protein_coding	AGRN	2	ENST00000492947.1	retained_intron	AGRN-007	0.504789493845589	0.186327670700822	6.8072519050324	2.87157843238835e-11	1.41071155929951e-10	14.5880799403248	0.41025428166542	0.0102061830473759	4.48579334568923	0.00046925012596593	0.00557947801249896	-3.61047691267849
HAVANA	transcript	ENSG00000188157.13	protein_coding	AGRN	2	ENST00000461111.1	retained_intron	AGRN-008	0.820298420295297	0.216922617992163	5.31791959755208	1.58849413312738e-07	5.32356240763076e-07	6.19557081024238	1.6996279364027	0.0240846927956636	12.072143883417	5.70022606604717e-09	1.09888715430369e-05	8.282812437352
HAVANA	transcript	ENSG00000242590.1	sense_intronic	RP11-54O7.14	2	ENST00000418300.1	sense_intronic	RP11-54O7.14-001	0.0737694372846341	-0.0337977253859027	-1.14028417251468	0.254716352015019	0.351799400757723	-6.89754881753274	0.102946136674437	0.00138599256830489	0.641350923343682	0.531279618904061	0.793524173528357	-10.1429911779386
HAVANA	transcript	ENSG00000217801.9	transcribed_unprocessed_pseudogene	RP11-465B22.3	2	ENST00000427998.5	processed_transcript	RP11-465B22.3-005	0.29809826799718	0.188872027949853	6.76493158494907	3.75539211321865e-11	1.82436867132368e-10	14.325470737151	0.193947764867801	-0.00570672422178003	-3.50405579457113	0.00333421720103551	0.023671508133182	-5.60353988124215
HAVANA	transcript	ENSG00000217801.9	transcribed_unprocessed_pseudogene	RP11-465B22.3	2	ENST00000394517.6	processed_transcript	RP11-465B22.3-002	0.477197083147064	0.170376771720282	3.88675251022245	0.000115350925705174	0.000284983274561669	-0.111024089575253	0.809198732214352	0.0125225424095773	2.05824256392246	0.0579639738766861	0.192991865970414	-8.37306978578426
HAVANA	transcript	ENSG00000217801.9	transcribed_unprocessed_pseudogene	RP11-465B22.3	2	ENST00000456409.5	processed_transcript	RP11-465B22.3-006	0.634917540114198	0.357078572471015	8.54574919612451	1.57254619714232e-16	1.31842863796092e-15	26.4943358078446	1.37307058729103	0.0162079232459586	4.65386275799644	0.00033815962012646	0.00439951848081965	-3.27364050824886
HAVANA	transcript	ENSG00000217801.9	transcribed_unprocessed_pseudogene	RP11-465B22.3	2	ENST00000412397.2	transcribed_unprocessed_pseudogene	RP11-465B22.3-001	0.0882506326622159	0.0643524652044929	5.41506722983892	9.54973891282635e-08	3.27410571865014e-07	6.68795701292391	0.138242104724289	0.00224283371725656	2.22359415476826	0.0424923357492155	0.154554604865182	-8.08549817588774
HAVANA	transcript	ENSG00000217801.9	transcribed_unprocessed_pseudogene	RP11-465B22.3	2	ENST00000433695.1	processed_transcript	RP11-465B22.3-003	0.155989905169716	0.174879825940759	5.16230080169113	3.53213887067535e-07	1.1430557906422e-06	5.42343625055881	0.172851224847634	-0.000685560320131545	-0.189517608487125	0.852308528472007	1	-10.3405822278398
HAVANA	transcript	ENSG00000217801.9	transcribed_unprocessed_pseudogene	RP11-465B22.3	2	ENST00000451054.1	processed_transcript	RP11-465B22.3-004	0.0169491108986206	0.0179834175345937	1.56033429308275	0.119316508032244	0.182356618725884	-6.33288896959757	0.0488411292695344	-0.0026048602277085	-1.22266254182002	0.240914920441012	0.493554373740185	-9.59934851890477
HAVANA	transcript	ENSG00000273443.1	lincRNA	RP11-54O7.18	2	ENST00000442292.2	lincRNA	RP11-54O7.18-001	0.0022660025025774	0.000665734793068438	0.371534092337368	0.710397880002293	0.798834162904159	-7.47739055262	0.28169123248998	0.00676233155779259	4.51122211411996	0.000446471370871901	0.00537797051455326	-3.55937388619446
HAVANA	transcript	ENSG00000237330.2	protein_coding	RNF223	2	ENST00000453464.2	protein_coding	RNF223-001	0.203696512096454	0.0435701222410758	3.93945629877087	9.3334551593605e-05	0.000232930844673551	0.0888927909997479	0.0346902930314298	0.000881674618387756	2.7562817402628	0.0150362897006002	0.0726974815704282	-7.09383996766801
HAVANA	transcript	ENSG00000131591.17	protein_coding	C1orf159	2	ENST00000379339.5	protein_coding	C1orf159-002	0.0321097883735408	-0.00729057195540704	-1.04089543142567	0.298429445792842	0.401934039112624	-7.00560268485049	0.0402001201701153	0.00153007298731432	1.95226589428023	0.0704453998179041	0.222238962041361	-8.55095771437149
HAVANA	transcript	ENSG00000131591.17	protein_coding	C1orf159	2	ENST00000465822.5	retained_intron	C1orf159-012	0.054276446616941	0.0301230806989549	2.86281109697563	0.00437605025833364	0.0088198077324839	-3.48493332369276	0.09901767014648	0.00417719928726038	1.84629370541229	0.0853141814458107	0.254525046699049	-8.72327935504189
HAVANA	transcript	ENSG00000131591.17	protein_coding	C1orf159	2	ENST00000379325.7	nonsense_mediated_decay	C1orf159-019	0.105400894130031	-0.0448653974302369	-2.71348070654837	0.00688888018202124	0.013462641966572	-3.89456437595068	0.230432703348868	0.000943531853496137	0.395981137359144	0.697871353254788	0.92437461491709	-10.2764071066416
HAVANA	transcript	ENSG00000131591.17	protein_coding	C1orf159	2	ENST00000421241.6	protein_coding	C1orf159-001	0.109161738044004	-0.00261292001814654	-0.103773321792044	0.917391040047233	0.956810433644633	-7.54096897314162	0.572578821457052	0.00612617966501402	1.50279119960189	0.154308230169993	0.369019504250359	-9.2379412873678
HAVANA	transcript	ENSG00000131591.17	protein_coding	C1orf159	2	ENST00000487177.5	retained_intron	C1orf159-006	0.210006462455942	0.0790122830723164	4.96319488336093	9.53867483648236e-07	2.95173000555911e-06	4.46563348376258	0.58199577142871	0.00957472912857997	4.8501267534652	0.000231578905847718	0.00336570709580602	-2.88333512466198
HAVANA	transcript	ENSG00000131591.17	protein_coding	C1orf159	2	ENST00000477196.5	nonsense_mediated_decay	C1orf159-003	0.113774109004193	0.0345604940051141	3.10599562192641	0.0020045947484957	0.00423650155682147	-2.77250701033233	0.339679621924445	0.00905831738697186	5.42310835164358	7.87792372011239e-05	0.00158099192311868	-1.7663836653597
HAVANA	transcript	ENSG00000131591.17	protein_coding	C1orf159	2	ENST00000467751.5	nonsense_mediated_decay	C1orf159-013	0.000780697148977567	-0.00117901373485321	-1.09294200697741	0.274947983583646	0.375286687298306	-6.95024074119007	0	0	0	1	1	-10.3597524836655
HAVANA	transcript	ENSG00000131591.17	protein_coding	C1orf159	2	ENST00000464905.1	processed_transcript	C1orf159-014	0.00940364039508462	-0.00129306309806552	-0.19337748934829	0.84674223384087	0.905269192715894	-7.52766634811057	0.0459458181714764	-0.000264698068420568	-0.304160111964654	0.765317391574795	0.977740750300271	-10.3104702064214
HAVANA	transcript	ENSG00000131591.17	protein_coding	C1orf159	2	ENST00000379320.5	protein_coding	C1orf159-004	0.0248279076465285	0.0183274462951556	3.97539341676361	8.06731468391678e-05	0.000202785376705641	0.226660169531819	0.0949012468970312	0.0015666649966905	1.35429613193046	0.196325067009893	0.433531970651993	-9.43669520579078
HAVANA	transcript	ENSG00000131591.17	protein_coding	C1orf159	2	ENST00000379319.5	protein_coding	C1orf159-009	0.387261715806252	0.127575077307216	5.21860811304955	2.65128509933544e-07	8.68919787686033e-07	5.7004456568701	0.54541919242576	0.0119974509466535	4.15767293606605	0.000896801839975004	0.0089519772265364	-4.27358152439514
HAVANA	transcript	ENSG00000131591.17	protein_coding	C1orf159	2	ENST00000434641.5	protein_coding	C1orf159-011	0.0055922942686595	0.0097794110441292	1.47694272495562	0.140323434714685	0.210566618300511	-6.45885256775961	0	0	0	1	1	-10.3597524836655
HAVANA	transcript	ENSG00000131591.17	protein_coding	C1orf159	2	ENST00000482816.5	processed_transcript	C1orf159-005	0.0104993647956592	-0.000602896679296294	-0.129220138803204	0.897235663857035	0.942257657425466	-7.53800674520884	0.00611461834949073	-0.000139762705131217	-0.492080473602022	0.630012087535546	0.87116723309925	-10.2314177948063
HAVANA	transcript	ENSG00000131591.17	protein_coding	C1orf159	2	ENST00000462097.5	protein_coding	C1orf159-008	0.0162977406512357	0.00183407812326138	0.445425239636788	0.656206149939645	0.752767015194137	-7.44723974325012	0.0444496978531518	0.00130741040339308	2.34646767973851	0.0335926247063928	0.130523330341484	-7.86475565980384
HAVANA	transcript	ENSG00000131591.17	protein_coding	C1orf159	2	ENST00000473600.1	retained_intron	C1orf159-010	0.142696743105007	0.0489851232093435	2.61274368674177	0.00925347783836527	0.0177160215938248	-4.15886483428212	0.229847652640607	0.00272474290091244	1.84818033489002	0.085026581955505	0.253902249915259	-8.72026280342601
HAVANA	transcript	ENSG00000131591.17	protein_coding	C1orf159	2	ENST00000475119.5	protein_coding	C1orf159-007	0.0121835714278808	0.000811798238626582	0.208032044764011	0.835289045756004	0.896405449539328	-7.52472749195508	0.0160488493448704	-0.000178271157433641	-0.377773733238341	0.711058722867832	0.934857664730485	-10.283858956465
HAVANA	transcript	ENSG00000131591.17	protein_coding	C1orf159	2	ENST00000442117.5	protein_coding	C1orf159-017	0.619591870518524	0.194186104359743	5.10836409981246	4.63783596617619e-07	1.48193181437565e-06	5.16062127439259	0.601050586147539	0.0133720045542574	4.31171765834221	0.000660840953840887	0.00718476174953487	-3.96149363782535
HAVANA	transcript	ENSG00000131591.17	protein_coding	C1orf159	2	ENST00000427787.5	protein_coding	C1orf159-016	0.00328286193331003	-0.00378570969747851	-0.700998130639936	0.483631782481844	0.595574488372128	-7.30095081974709	0.00986754299839106	-0.00052626895991419	-1.21139063279741	0.245075236849173	0.494993618788972	-9.61265440600641
HAVANA	transcript	ENSG00000131591.17	protein_coding	C1orf159	2	ENST00000472741.5	retained_intron	C1orf159-018	0.0606497445935113	-0.00217172704809018	-0.199008488627089	0.842337374960296	0.901916040369023	-7.52656247651963	0.109353059625962	0.00331894071373357	2.47859394821961	0.0260007857733549	0.108481847749592	-7.62152291102627
HAVANA	transcript	ENSG00000131591.17	protein_coding	C1orf159	2	ENST00000480643.1	protein_coding	C1orf159-015	1.25891790315274	0.45063608496519	7.42052228215568	5.08025538057547e-13	2.98315608898898e-12	18.5435694311503	1.2555215204425	0.013460460194454	5.61446976747742	5.54835353155658e-05	0.00124228236969862	-1.40177730559627
HAVANA	transcript	ENSG00000223823.1	lincRNA	LINC01342	2	ENST00000416774.1	lincRNA	LINC01342-001	0.00187713958318282	0.00457749097350801	3.68059005082173	0.000258109778107836	0.000611773553801335	-0.868637379843667	0.00328199304752903	-7.50169839435208e-05	-0.466931661766483	0.647471860652603	0.883324147587827	-10.2441055524474
ENSEMBL	transcript	ENSG00000207730.3	miRNA	MIR200B	3	ENST00000384997.3	miRNA	MIR200B-201	0.0049491078824238	0.0036183076969194	0.39849621407073	0.690435344076605	0.782009041541327	-7.46702039563462	0	0	0	1	1	-10.3597524836655
ENSEMBL	transcript	ENSG00000207607.3	miRNA	MIR200A	3	ENST00000384875.3	miRNA	MIR200A-201	0.0120927226375181	-0.00715867498959962	-0.521429490021373	0.602299550929263	0.705928746272015	-7.41054137968648	0	0	0	1	1	-10.3597524836655
ENSEMBL	transcript	ENSG00000198976.1	miRNA	MIR429	3	ENST00000362106.1	miRNA	MIR429-201	0.00927874143013951	-0.0170408980978591	-1.2083726741966	0.227477752004835	0.319631715185995	-6.81787040702164	0	0	0	1	1	-10.3597524836655
HAVANA	transcript	ENSG00000272141.1	lincRNA	RP11-465B22.8	2	ENST00000606993.1	lincRNA	RP11-465B22.8-001	0.0017307689902273	0.000494310895194995	0.360700898866411	0.718476090449603	0.805336381850826	-7.48135281266485	0.00798462359305364	-0.00018250568212694	-0.496699682019038	0.6268294518041	0.870483312129853	-10.2290173662027
HAVANA	transcript	ENSG00000205231.1	antisense	TTLL10-AS1	2	ENST00000379317.1	antisense	TTLL10-AS1-001	0.0215724144718739	0.0106660193351027	4.76320310973278	2.50325747249844e-06	7.40810044566949e-06	3.5379684333409	0.0182501308386185	0.000259910209646572	1.13735295366349	0.273795196410532	0.524397499999922	-9.69752309169356
HAVANA	transcript	ENSG00000162571.13	protein_coding	TTLL10	2	ENST00000506177.1	processed_transcript	TTLL10-005	0.115617677849753	0.0337642414920425	2.40669907347437	0.0164607226128813	0.0302256651177257	-4.66911638151743	0.0797648209669102	0.00111855704748516	0.924607720076703	0.370268030975289	0.632692547762026	-9.91582807299046
HAVANA	transcript	ENSG00000162571.13	protein_coding	TTLL10	2	ENST00000379290.5	protein_coding	TTLL10-002	1.52203047345933e-05	-1.48888591385431e-05	-0.0715064895520526	0.943023383949459	0.975151487614962	-7.54379472856922	0	0	0	1	1	-10.3597524836655
ENSEMBL	transcript	ENSG00000162571.13	protein_coding	TTLL10	3	ENST00000379289.5	protein_coding	TTLL10-201	0.000628044234113961	-0.000835737153214433	-1.7604448674671	0.0789465637742044	0.126291614504358	-6.00271023089482	0.00389858584751472	-1.3006961253456e-05	-0.0901994819552739	0.929360041904794	1	-10.3554058661959
HAVANA	transcript	ENSG00000162571.13	protein_coding	TTLL10	2	ENST00000379288.3	protein_coding	TTLL10-001	0.00223870132064537	-0.00190014475195375	-2.38497519601574	0.0174536304062087	0.0318974038696291	-4.72053070215315	0.0154066164655313	0.0001111992913952	0.591318491947922	0.563391833440152	0.823222512978693	-10.1751085375999
HAVANA	transcript	ENSG00000162571.13	protein_coding	TTLL10	2	ENST00000460998.1	retained_intron	TTLL10-004	0.000244205887072694	-0.000603891787138608	-1.22786085100651	0.220079578835322	0.310762186285207	-6.79421954543531	0	0	0	1	1	-10.3597524836655
HAVANA	transcript	ENSG00000162571.13	protein_coding	TTLL10	2	ENST00000514695.1	retained_intron	TTLL10-006	0.00175843409174755	0.00125482278038291	0.218173806099394	0.827383117269884	0.89049444865251	-7.52256802616681	0	0	0	1	1	-10.3597524836655
HAVANA	transcript	ENSG00000162571.13	protein_coding	TTLL10	2	ENST00000486379.1	nonsense_mediated_decay	TTLL10-003	0.00196486981905714	-0.00270091637256902	-1.58608056084924	0.113356139010101	0.174304917689755	-6.29261511299373	0	0	0	1	1	-10.3597524836655
HAVANA	transcript	ENSG00000186891.13	protein_coding	TNFRSF18	2	ENST00000328596.10	protein_coding	TNFRSF18-003	0.0591563429563568	-0.0327815263742291	-3.43019105030299	0.000653296324816889	0.00147207120436785	-1.73613367371144	0.115730994348519	0.000968684638029468	0.482236285086251	0.636820076256762	0.875258543558309	-10.2364610355593
HAVANA	transcript	ENSG00000186891.13	protein_coding	TNFRSF18	2	ENST00000379268.6	protein_coding	TNFRSF18-001	0.0415837910952966	-0.0079026506259785	-0.820526252495487	0.412308975386491	0.524475321718168	-7.21019111387445	0.236872573677833	0.00167132798356434	0.85995817246448	0.403775078522161	0.669045783534865	-9.97427646644084
HAVANA	transcript	ENSG00000186891.13	protein_coding	TNFRSF18	2	ENST00000486728.5	protein_coding	TNFRSF18-004	0.0797662416025031	-0.0247685547895231	-2.02705036486138	0.043189770044765	0.0730878614764996	-5.50183158784831	0.252980324287489	0.00341005380140136	2.25434763609868	0.0400777226880695	0.148246670609705	-8.03077970309718
HAVANA	transcript	ENSG00000186891.13	protein_coding	TNFRSF18	2	ENST00000379265.5	protein_coding	TNFRSF18-002	0.00495100327943117	0.000960015768018067	0.31008700203565	0.756624592992094	0.836338079499091	-7.49831216693414	0	0	0	1	1	-10.3597524836655
HAVANA	transcript	ENSG00000186827.10	protein_coding	TNFRSF4	2	ENST00000379236.3	protein_coding	TNFRSF4-001	0.0344017600457521	0.00663420273540283	0.881460386096541	0.378494160165877	0.48925835933475	-7.1584499635579	0.128377400302933	0.00229187824924282	2.14783168849546	0.0490319295557779	0.171285641237692	-8.21869319036424
HAVANA	transcript	ENSG00000186827.10	protein_coding	TNFRSF4	2	ENST00000497869.5	retained_intron	TNFRSF4-002	0.0335532289338418	0.0174792898712659	2.72234798972143	0.00670939430329983	0.0131355332345158	-3.87083460776006	0.0518492505970733	0.00209857797341986	2.69072304329432	0.0171278998834683	0.0800287901933482	-7.22018422698527
HAVANA	transcript	ENSG00000186827.10	protein_coding	TNFRSF4	2	ENST00000453580.1	processed_transcript	TNFRSF4-003	0.0505483445597917	0.0277884548748765	2.28762998301313	0.0225777096404212	0.0404144314918314	-4.94531967508986	0.0166956854413693	-0.000381615667231298	-0.501903910762768	0.623252922100142	0.87045663260003	-10.2262869582486
HAVANA	transcript	ENSG00000078808.16	protein_coding	SDF4	2	ENST00000360001.10	protein_coding	SDF4-001	1.89376398592894	0.402423094776505	7.10145134123168	4.28779032307119e-12	2.28813386075754e-11	16.4509248899167	3.2179146379982	0.014479156036211	5.42257909275251	7.88561934744314e-05	0.00158210120863348	-1.76739824015907
HAVANA	transcript	ENSG00000078808.16	protein_coding	SDF4	2	ENST00000465727.5	nonsense_mediated_decay	SDF4-002	0.0276565605190695	0.0124342192889244	1.12981340732075	0.259099059162732	0.356880721544629	-6.90939423592042	0.534038781504694	0.00208155083255445	0.851937130759918	0.40806860647192	0.673414955656474	-9.98126221532052
HAVANA	transcript	ENSG00000078808.16	protein_coding	SDF4	2	ENST00000263741.11	protein_coding	SDF4-007	0.152200176132143	0.0199909778058724	1.01127889897148	0.31237433614203	0.417545473921658	-7.03590538366276	0.0554156172053167	0.003799928036936	1.62776594973442	0.125053344506655	0.326762104409075	-9.05905877151137
HAVANA	transcript	ENSG00000078808.16	protein_coding	SDF4	2	ENST00000494748.1	retained_intron	SDF4-003	0.729962398114381	0.170278649684042	4.81917997634947	1.91726324202483e-06	5.74407935848002e-06	3.79412029174964	1.1503609071129	0.0124181953174558	6.63949772953459	9.24177609097328e-06	0.000384272508827076	0.471200051005495
HAVANA	transcript	ENSG00000078808.16	protein_coding	SDF4	2	ENST00000478938.1	retained_intron	SDF4-004	0.277632954165139	0.0101974382025389	0.407801615883397	0.683594686362558	0.776243832082918	-7.46327289506292	0.354516974655314	0.0114899470537919	4.65506044102626	0.000337374765741919	0.00439331947184694	-3.2712483436867
HAVANA	transcript	ENSG00000078808.16	protein_coding	SDF4	2	ENST00000403997.2	protein_coding	SDF4-006	2.22024674482977	0.379107838113269	5.91005364099439	6.35162198741187e-09	2.45939430726802e-08	9.31853863275073	2.53883916123869	0.0111266295420298	3.05910616850364	0.00819525162598666	0.0462705653382462	-6.49916924541252
HAVANA	transcript	ENSG00000078808.16	protein_coding	SDF4	2	ENST00000459994.2	processed_transcript	SDF4-005	0.0835003448966023	-0.0799034425974752	-2.83819267528166	0.00472230017655785	0.0094692812805107	-3.55392750566041	0.0253662392070684	0.000193266584434807	0.16631741417817	0.870198855674669	1	-10.3449842911585
HAVANA	transcript	ENSG00000176022.4	protein_coding	B3GALT6	2	ENST00000379198.3	protein_coding	B3GALT6-001	1.04865730049488	0.103703115598461	2.55747030394023	0.0108389504581228	0.0205186969820554	-4.29975112978878	1.87536116910441	0.00752588960775179	4.49266313731201	0.000462981041054511	0.00552366047632348	-3.59666634616054
HAVANA	transcript	ENSG00000184163.3	protein_coding	FAM132A	2	ENST00000462849.1	retained_intron	FAM132A-004	0.0202596639457577	0.010246106757785	1.65155286714985	0.0992564844971969	0.154959231485479	-6.18726118095315	0.0661861630337324	0.00298350550522055	1.50288429686186	0.154284451773426	0.368989592109043	-9.2378118646931
HAVANA	transcript	ENSG00000184163.3	protein_coding	FAM132A	2	ENST00000478606.1	retained_intron	FAM132A-005	0.0539483448448919	0.0523688666411518	4.91155172161416	1.22764431967191e-06	3.75503713474682e-06	4.22276773511071	0.235392726591304	0.00788441359976466	4.21534296299852	0.000799742684956914	0.00823892665972133	-4.1566072247498
HAVANA	transcript	ENSG00000184163.3	protein_coding	FAM132A	2	ENST00000330388.2	protein_coding	FAM132A-001	0.0234374330316953	0.00686209715483467	1.32021767832258	0.18736917738655	0.270645438931278	-6.67702286246922	0.085671624641222	-0.00128392120822484	-1.17205310392971	0.260031131799068	0.508952457263587	-9.65829758384602
HAVANA	transcript	ENSG00000184163.3	protein_coding	FAM132A	2	ENST00000468365.1	retained_intron	FAM132A-002	0.0247522996925983	0.0262908610653381	3.3692656092081	0.000812185727105103	0.00180802950818286	-1.93840189414	0.115552620875221	0.00356618865511114	1.94444209451235	0.0714573148505149	0.224422146779309	-8.56387575383985
HAVANA	transcript	ENSG00000184163.3	protein_coding	FAM132A	2	ENST00000486627.1	retained_intron	FAM132A-003	0.0444701827635846	0.0358711593516175	3.61469747219873	0.000331305522961127	0.000774478702392396	-1.10254371928652	0.0745193726189105	-0.000784129836428035	-0.535295186451797	0.600541449009789	0.857000740081404	-10.2081155457832
HAVANA	transcript	ENSG00000260179.1	lincRNA	RP5-902P8.12	2	ENST00000565563.1	lincRNA	RP5-902P8.12-001	0.322604637533939	0.125162192541616	7.23658427803785	1.75288887558311e-12	9.74236037069361e-12	17.3281264030227	1.05335794443208	0.0103182845877888	4.05126103193955	0.00110864419754287	0.0104606296592981	-4.48977407307884
HAVANA	transcript	ENSG00000160087.20	protein_coding	UBE2J2	2	ENST00000450390.6	nonsense_mediated_decay	UBE2J2-002	0.475553841105487	0.331872252789529	9.84228079969444	5.28148302031536e-21	7.09778998115009e-20	36.6659672272108	0.629625595586708	0.0133168664692414	3.16558269124076	0.00661109410384422	0.0394768551409232	-6.28664801076935
ENSEMBL	transcript	ENSG00000160087.20	protein_coding	UBE2J2	3	ENST00000347370.6	protein_coding	UBE2J2-201	0.154826198424646	-0.00949549066649424	-0.233472429074031	0.815490569861605	0.881602450992388	-7.51911611701413	0.825887980197816	0.00607501226511578	1.13567566631989	0.274474218248603	0.525078331738916	-9.69939419937589
HAVANA	transcript	ENSG00000160087.20	protein_coding	UBE2J2	2	ENST00000349431.10	protein_coding	UBE2J2-001	1.02693959596447	0.0940310479638241	2.27796750583454	0.0231516244882168	0.0413513135106639	-4.96713207109871	1.83604084498184	0.00130974162487983	0.472992244068596	0.643244057654389	0.87998549514426	-10.2411069334055
HAVANA	transcript	ENSG00000160087.20	protein_coding	UBE2J2	2	ENST00000400929.6	protein_coding	UBE2J2-016	0.0942584929498961	0.0578780541169121	2.79827709777221	0.00533685067214884	0.0106153390813554	-3.66456640201529	0.253128427927026	-0.000678780934094606	-0.206839146201013	0.839005412791272	1	-10.3369232203312
HAVANA	transcript	ENSG00000160087.20	protein_coding	UBE2J2	2	ENST00000464036.5	nonsense_mediated_decay	UBE2J2-007	0.0122924739185948	0.0205312401740721	3.34830779539686	0.000874687944576842	0.00193879636727244	-2.00718005080663	0.0725767058298965	0.00232644286175094	1.76971152783781	0.0977449535241885	0.279171002070205	-8.84408462503335
HAVANA	transcript	ENSG00000160087.20	protein_coding	UBE2J2	2	ENST00000360466.6	protein_coding	UBE2J2-011	0.0901916000450718	0.0883047550604117	3.43210175614444	0.000648817309186102	0.00146270011570436	-1.72973433474855	0.470876436222404	0.000781640909388908	0.124513619712291	0.902614454971654	1	-10.3514717838106
HAVANA	transcript	ENSG00000160087.20	protein_coding	UBE2J2	2	ENST00000400930.8	protein_coding	UBE2J2-015	0.146438040829812	0.074155328874308	3.49412315838887	0.000518070782120325	0.00118269789301497	-1.52016821610352	0.240562329737367	-0.00231911219942932	-0.7482770040589	0.46623044233075	0.732677143627394	-10.066153182676
HAVANA	transcript	ENSG00000160087.20	protein_coding	UBE2J2	2	ENST00000467339.1	processed_transcript	UBE2J2-009	1.18442414987874	0.517529709619756	10.1081975305469	5.66617721572136e-22	8.43860894542739e-21	38.8737179978909	1.54328105898869	0.0176640040991096	3.94548743887796	0.00136991041547747	0.0122475178497889	-4.70501122535948
HAVANA	transcript	ENSG00000160087.20	protein_coding	UBE2J2	2	ENST00000473215.5	nonsense_mediated_decay	UBE2J2-003	0.160406927019589	0.20749697232208	8.4426078415063	3.41494074789152e-16	2.76205329023108e-15	25.7300233991652	0.0184713698521849	-0.000422202739478512	-0.502191065304117	0.623055864029478	0.87045663260003	-10.2261355017369
HAVANA	transcript	ENSG00000160087.20	protein_coding	UBE2J2	2	ENST00000435198.5	protein_coding	UBE2J2-010	0.0288636481744699	0.028869919040583	3.36349444572286	0.000828968966841636	0.0018431561863568	-1.95738228013269	0.0384935014054129	-0.00014879163930621	-0.201467218775989	0.84312587266155	1	-10.3380920124089
HAVANA	transcript	ENSG00000160087.20	protein_coding	UBE2J2	2	ENST00000509720.5	protein_coding	UBE2J2-019	0.00810091337718629	0.0155309809400943	2.98677856058554	0.00295835584748743	0.0061039588468031	-3.12875974496346	0.0186908170986229	0.00128165602961985	1.62358055369356	0.125950068940867	0.326762104409075	-9.06521201362455
HAVANA	transcript	ENSG00000160087.20	protein_coding	UBE2J2	2	ENST00000491779.5	processed_transcript	UBE2J2-012	0.0103825902511278	0.0089040862877148	1.67284574301559	0.094986068876261	0.148987315334922	-6.15208976910955	0.0787316549373905	0.000644079458443937	0.330170035314311	0.745982720806642	0.962800873802352	-10.3017139459768
HAVANA	transcript	ENSG00000160087.20	protein_coding	UBE2J2	2	ENST00000466752.5	nonsense_mediated_decay	UBE2J2-004	0.0604687124540636	0.0531778803362634	3.29003145411793	0.00107277620517407	0.00235060414487271	-2.19627053151826	0.100295261467088	-7.30279740463592e-05	-0.0382653061866245	0.969996821221757	1	-10.3589700394631
HAVANA	transcript	ENSG00000160087.20	protein_coding	UBE2J2	2	ENST00000503294.5	nonsense_mediated_decay	UBE2J2-018	0.0100959832820138	0.012253281399196	2.23493216734895	0.0258647493970043	0.0457698674074718	-5.06318295807443	0.0230550149471506	0.00130975128613843	2.11497143845122	0.0521489877941888	0.179025932163277	-8.27572271958288
HAVANA	transcript	ENSG00000160087.20	protein_coding	UBE2J2	2	ENST00000477894.5	nonsense_mediated_decay	UBE2J2-006	0.318286968308057	0.278814573537906	12.1843671424835	4.5410590370811e-30	1.66022064977878e-28	57.3428668954647	0.173377287607452	0.000853882324371943	0.450290408217244	0.659145156003218	0.892746918534593	-10.2521460589485
HAVANA	transcript	ENSG00000160087.20	protein_coding	UBE2J2	2	ENST00000471154.1	retained_intron	UBE2J2-008	0.572027990032224	0.301117915465899	7.02657704911373	6.99876759032356e-12	3.65732198640095e-11	15.9706916730704	0.721884564447715	0.00271068148572349	0.759049593227114	0.459957411351354	0.726468879668716	-10.0578021296997
HAVANA	transcript	ENSG00000160087.20	protein_coding	UBE2J2	2	ENST00000422076.5	protein_coding	UBE2J2-014	0.00182987020551804	0.000677623413614388	0.322917991281807	0.746892967477945	0.828551038217241	-7.49425490645627	0.0414441643001154	0.000543938713688126	0.577321514414072	0.57255787775746	0.831654510835779	-10.1836492416717
HAVANA	transcript	ENSG00000160087.20	protein_coding	UBE2J2	2	ENST00000502382.1	protein_coding	UBE2J2-017	0.616780010849317	0.497410820863788	12.9349815726579	3.38276896371983e-33	1.77059517637942e-31	64.489009531612	0.331805137998392	0.0029409572443823	1.06449761568849	0.304470294579685	0.559621386915969	-9.77664442631475
HAVANA	transcript	ENSG00000160087.20	protein_coding	UBE2J2	2	ENST00000461142.3	retained_intron	UBE2J2-005	0.533972837449577	0.393173674117536	12.6949020572236	3.4668679074269e-32	1.61840446292568e-30	62.1795027144177	0.777456472057311	0.0132406735957823	11.9701144999866	6.38059912378574e-09	1.1605482691465e-05	8.16303225060251
HAVANA	transcript	ENSG00000160087.20	protein_coding	UBE2J2	2	ENST00000488418.2	protein_coding	UBE2J2-013	0.570994645208869	0.550015622505494	11.3596663350485	9.50456058016451e-27	2.37388031944864e-25	49.7616632050721	0.85425839730117	0.00877500945601137	3.54294214605404	0.00308209375514686	0.0223066579637581	-5.52456392514097
HAVANA	transcript	ENSG00000230415.1	lincRNA	RP5-902P8.10	2	ENST00000434139.1	lincRNA	RP5-902P8.10-001	1.13545981533988	0.0770198479917388	1.25080840712454	0.211592062687544	0.30045990306437	-6.76588825579957	0.643432173169302	-0.000413329118957117	-0.0874853693541952	0.931479728670221	1	-10.3556634433134
HAVANA	transcript	ENSG00000230415.1	lincRNA	RP5-902P8.10	2	ENST00000453732.1	lincRNA	RP5-902P8.10-002	1.99773001235385	0.0874478239106354	1.4717433555411	0.141722198487192	0.212407587160971	-6.46647923343337	2.39924224448343	0.0220602852169379	6.16323584327625	2.08738527879204e-05	0.0006475707349895	-0.381870845696115
HAVANA	transcript	ENSG00000162572.19	protein_coding	SCNN1D	2	ENST00000379116.9	protein_coding	SCNN1D-008	0.200472104013665	0.0716924375338987	3.64625908614043	0.00029410281459923	0.00069188355461903	-0.991005606286008	0.370271276990701	0.00672488246651227	2.59361955492592	0.0207513747567178	0.0923025735221823	-7.40540898165692
HAVANA	transcript	ENSG00000162572.19	protein_coding	SCNN1D	2	ENST00000379101.8	nonsense_mediated_decay	SCNN1D-002	0.212726466881489	-0.00572306428370753	-0.234060893810623	0.815033952154582	0.881268863422073	-7.51897866899298	0.538871561476834	0.0092463968428932	3.11456908946012	0.00732816344014642	0.0425378951684539	-6.38864968610165
HAVANA	transcript	ENSG00000162572.19	protein_coding	SCNN1D	2	ENST00000338555.6	protein_coding	SCNN1D-001	0.380033114281482	0.111307880347962	4.05799452654781	5.74612054038452e-05	0.000146782370183622	0.547762318249776	0.906587057310799	0.0158713241322167	7.09981794844517	4.33048516527227e-06	0.000237444168302137	1.26696932563695
ENSEMBL	transcript	ENSG00000162572.19	protein_coding	SCNN1D	3	ENST00000400928.7	protein_coding	SCNN1D-201	0.0679716756150542	-0.0802492074469471	-4.99070886301612	8.33130046099854e-07	2.59314235004061e-06	4.59596441092579	0.127905367266811	-0.00279301126297652	-1.5197745590642	0.150021100112993	0.362046301678125	-9.21423457288419
HAVANA	transcript	ENSG00000162572.19	protein_coding	SCNN1D	2	ENST00000470022.1	protein_coding	SCNN1D-006	0.351496350451048	0.329368208756334	8.69208728703949	5.17309551371375e-17	4.55609996647642e-16	27.5905520936717	0.31274367336046	0.00236014361959289	0.90464875093635	0.380403477305046	0.643830099094467	-9.93427694319401
HAVANA	transcript	ENSG00000162572.19	protein_coding	SCNN1D	2	ENST00000325425.12	protein_coding	SCNN1D-003	0.321917376729992	0.0468280978676264	1.60546447493026	0.109025896367612	0.168417638742272	-6.26186312370801	0.361529359455433	0.00195345080107635	0.562779051000175	0.582163440552811	0.840584397772494	-10.192315684908
HAVANA	transcript	ENSG00000162572.19	protein_coding	SCNN1D	2	ENST00000467651.2	processed_transcript	SCNN1D-007	0.236852689121347	0.0347450531870938	0.761438362449789	0.446755912510801	0.559076006331004	-7.25683564036501	0.197941934870999	-0.00285495576112389	-0.707561632870954	0.490409240427949	0.755592413653648	-10.0967145737693
HAVANA	transcript	ENSG00000162572.19	protein_coding	SCNN1D	2	ENST00000379099.3	protein_coding	SCNN1D-005	0.0525986738181422	0.0352366972661666	2.57098921333942	0.0104302753367222	0.0198005588352488	-4.26556371864635	0.172888684892243	0.00611068536805725	2.16850698551345	0.0471601537647446	0.166568608253572	-8.18257739182385
HAVANA	transcript	ENSG00000131584.18	protein_coding	ACAP3	2	ENST00000354700.9	protein_coding	ACAP3-001	0.819312479826589	0.165348261449318	2.83622423198043	0.0047510321183961	0.00952300692094622	-3.55941925003281	2.5153254556718	0.0124785656835452	3.95104389721368	0.00135474128806175	0.0121510802392128	-4.69369825892019
HAVANA	transcript	ENSG00000131584.18	protein_coding	ACAP3	2	ENST00000492936.5	retained_intron	ACAP3-004	1.57946564728352	0.33497778471155	4.9473545329672	1.03086706198488e-06	3.17838812032562e-06	4.39089526129718	2.51935025443588	0.0219726958340139	8.17987116888346	8.15365309412217e-07	8.93943201504973e-05	3.02554727981459
HAVANA	transcript	ENSG00000131584.18	protein_coding	ACAP3	2	ENST00000467278.5	retained_intron	ACAP3-003	0.933332282751843	0.0963831427874773	1.6082057580797	0.108424244762354	0.167583122537254	-6.25748432272937	1.46639452528024	0.0284233207076891	6.7446627690633	7.75253671935587e-06	0.000344001086080151	0.655490083278302
ENSEMBL	transcript	ENSG00000131584.18	protein_coding	ACAP3	3	ENST00000353662.4	protein_coding	ACAP3-201	0.387975213273703	-0.0520539462803132	-0.879828200590971	0.379376994556177	0.490189882699096	-7.15988404984025	0.353248485153829	0.00592223950051158	0.99106568470018	0.337867914229752	0.597191730346006	-9.85183698493332
HAVANA	transcript	ENSG00000131584.18	protein_coding	ACAP3	2	ENST00000470659.1	retained_intron	ACAP3-010	1.2586072337939	0.558928049906255	7.45907271653407	3.90698827594846e-13	2.32183017077829e-12	18.8014062318874	1.43638457378109	0.0165752177985018	3.43598393791795	0.00382643052614395	0.0262270555670839	-5.7416061769421
HAVANA	transcript	ENSG00000131584.18	protein_coding	ACAP3	2	ENST00000379037.6	processed_transcript	ACAP3-009	1.25269608349399	0.681393724569597	7.11738737790902	3.86115470611415e-12	2.07109799617621e-11	16.5536724873849	0.587104889269856	0.00446259097749159	0.558092566562102	0.58527660834859	0.843306688114327	-10.195063464918
HAVANA	transcript	ENSG00000131584.18	protein_coding	ACAP3	2	ENST00000476572.1	retained_intron	ACAP3-011	0.543510697178988	0.404856045047869	8.52963436119835	1.77589004759079e-16	1.48182945021086e-15	26.3744636096091	1.13214587245572	0.00590939121370018	1.50431258873041	0.153920030839801	0.368382653095371	-9.23582553629497
HAVANA	transcript	ENSG00000131584.18	protein_coding	ACAP3	2	ENST00000493992.1	retained_intron	ACAP3-008	1.24971778518297	0.436064279864373	5.51608575002523	5.58053086326573e-08	1.9595801396414e-07	7.20835179795786	2.29066413829118	0.02100976487437	4.26505562031755	0.000724715195777429	0.00767986209354947	-4.05590098504739
HAVANA	transcript	ENSG00000131584.18	protein_coding	ACAP3	2	ENST00000472541.5	retained_intron	ACAP3-002	0.96249749199778	0.313811882881788	5.52726833260471	5.25567245025083e-08	1.85036971911887e-07	7.26648207869722	1.7956418605121	0.0233799774806749	8.20871013174598	7.81370361681408e-07	8.69027987482685e-05	3.07048601838924
HAVANA	transcript	ENSG00000131584.18	protein_coding	ACAP3	2	ENST00000354980.7	nonsense_mediated_decay	ACAP3-012	2.14758148992328	0.33230061873832	4.40625768888682	1.28886583358728e-05	3.53799173597656e-05	1.96920084299716	1.84058016168292	0.0157615328501481	3.08505751709276	0.00777759699006181	0.0444468376544412	-6.44750812147796
HAVANA	transcript	ENSG00000131584.18	protein_coding	ACAP3	2	ENST00000478065.5	retained_intron	ACAP3-007	1.16349795282201	0.422753900235038	8.22224189750652	1.74969754685459e-15	1.31617939308042e-14	24.1204447398847	1.51293883934106	0.0175184972619756	8.52442677610025	4.93392654676023e-07	6.859240360881e-05	3.55585964585173
HAVANA	transcript	ENSG00000131584.18	protein_coding	ACAP3	2	ENST00000479108.5	retained_intron	ACAP3-006	0.336190272749287	0.367754187418894	8.00018989709616	8.79025443244178e-15	6.15374198218104e-14	22.5313864372519	0.188030198170247	0.00678648662788361	1.57501179196308	0.136766611456671	0.34040544854956	-9.13580546408534
HAVANA	transcript	ENSG00000131584.18	protein_coding	ACAP3	2	ENST00000438966.1	processed_transcript	ACAP3-005	2.68668953444425	0.438535434394663	6.26082285709415	8.27908106675511e-10	3.51326635110765e-09	11.3033400054106	1.36355465219116	0.0149684572301316	3.19969487187569	0.00617086762633846	0.0375238117640621	-6.21827007416446
ENSEMBL	transcript	ENSG00000278073.1	miRNA	MIR6726	3	ENST00000613751.1	miRNA	MIR6726-201	0.221666520997036	-0.0437894609883822	-0.640510661994766	0.522135433299305	0.632436213582908	-7.34145668761172	0	0	0	1	1	-10.3597524836655
HAVANA	transcript	ENSG00000169972.11	protein_coding	PUSL1	2	ENST00000379031.9	protein_coding	PUSL1-001	0.466701428622563	0.0895627393108537	3.17087748698334	0.00161350393750115	0.00345332948154161	-2.57298779842448	1.25950258050288	0.00481024382527015	2.10444253022362	0.0531858480944914	0.181560573265426	-8.29389764618547
HAVANA	transcript	ENSG00000169972.11	protein_coding	PUSL1	2	ENST00000470520.5	processed_transcript	PUSL1-005	0.053432511481285	0.0418747481193297	3.85251376718292	0.000132195583923796	0.00032438399224052	-0.239541343747653	0.13360599925812	0.002663484604169	1.32965964822105	0.204123952348966	0.444478079118599	-9.4681351545875
HAVANA	transcript	ENSG00000169972.11	protein_coding	PUSL1	2	ENST00000463758.1	retained_intron	PUSL1-004	0.0276099076465434	0.00338470015829581	0.4958426074511	0.620224336273024	0.721723741018413	-7.42353952384573	0.176723466991734	0.00373796089420638	2.35528534274308	0.0330266813211518	0.128908266280488	-7.84870426265152
HAVANA	transcript	ENSG00000169972.11	protein_coding	PUSL1	2	ENST00000467712.1	protein_coding	PUSL1-003	0.0125435075431052	-0.00350875607950366	-0.448438309830272	0.654032058167193	0.75094835019959	-7.44589462945735	0.153575346597795	0.00477624066134074	2.11068746881542	0.0525685894944181	0.18006362069268	-8.28312348870107
HAVANA	transcript	ENSG00000169972.11	protein_coding	PUSL1	2	ENST00000493657.1	retained_intron	PUSL1-002	0.212109101018574	0.0856964158779954	5.33290371016235	1.46931977283351e-07	4.94077574610341e-07	6.27099880195771	0.515669126199043	0.00449765956249169	3.21288532012372	0.00600855477036657	0.036791511548308	-6.19179539637762
HAVANA	transcript	ENSG00000127054.19	protein_coding	CPSF3L	2	ENST00000470030.6	retained_intron	CPSF3L-008	0.382401682959528	0.318578260462589	10.9369749622894	4.24975219778029e-25	8.9027708459802e-24	45.9964816800437	1.12935482889475	0.015657282486605	5.31517914698151	9.62094263087082e-05	0.00180990091699868	-1.97396851610715
ENSEMBL	transcript	ENSG00000127054.19	protein_coding	CPSF3L	3	ENST00000540437.5	protein_coding	CPSF3L-201	0.108482586324014	0.111521944207411	6.58426129594	1.16319753659475e-10	5.37094698760312e-10	13.2197348224749	0.0437292264451517	0.00299857552766755	1.62743926299738	0.125123138986761	0.326762104409075	-9.0595394508722
ENSEMBL	transcript	ENSG00000127054.19	protein_coding	CPSF3L	3	ENST00000545578.5	protein_coding	CPSF3L-202	0.0238131345815421	-0.00708742829966829	-0.903580136122082	0.366655201026693	0.476702722743276	-7.13875364608318	0.0788667503915638	0.00395816681219368	1.59868771800396	0.131398450199802	0.331939841060331	-9.10158079546312
ENSEMBL	transcript	ENSG00000127054.19	protein_coding	CPSF3L	3	ENST00000620829.4	protein_coding	CPSF3L-205	0.00483478098031144	0.00247296430826625	0.455962291980899	0.648615974065273	0.746256353161806	-7.44249616294628	0	0	0	1	1	-10.3597524836655
ENSEMBL	transcript	ENSG00000127054.19	protein_coding	CPSF3L	3	ENST00000618806.4	protein_coding	CPSF3L-203	0.00412837258829215	-0.00116243017284074	-0.151630891398399	0.87953950882674	0.929427426570557	-7.53486212363629	0	0	0	1	1	-10.3597524836655
HAVANA	transcript	ENSG00000127054.19	protein_coding	CPSF3L	2	ENST00000435064.5	protein_coding	CPSF3L-001	1.42516376008476	0.237945762545785	4.07757963036357	5.29740335145194e-05	0.000135869553010552	0.624803692719225	2.58670691554735	0.00200131753240681	1.03904512476607	0.315762239606699	0.572496472632683	-9.80323227672586
HAVANA	transcript	ENSG00000127054.19	protein_coding	CPSF3L	2	ENST00000497304.6	retained_intron	CPSF3L-021	0.22709714507184	0.157838339072074	5.20065887083808	2.90597563932568e-07	9.48702934366816e-07	5.6118499608583	0.314944040065413	0.00390220684959722	1.03092662002114	0.319427246905383	0.576639919934565	-9.81159638181072
HAVANA	transcript	ENSG00000127054.19	protein_coding	CPSF3L	2	ENST00000323275.10	retained_intron	CPSF3L-004	0.0470291328431134	0.026039033951504	1.83523848218377	0.0670669069940651	0.108979146960875	-5.86921091387236	0.0994042578980749	0.00358362536577698	1.85428810897711	0.0841014404646265	0.252009255628628	-8.71048394676518
HAVANA	transcript	ENSG00000127054.19	protein_coding	CPSF3L	2	ENST00000411962.5	protein_coding	CPSF3L-011	0.00886119757501373	-0.00270026847410619	-0.335261244087532	0.737569287710528	0.820845598463991	-7.49019671709101	0.00869666631009432	-0.000198780944230727	-0.497746232107872	0.626109441770151	0.87045663260003	-10.2284705010151
HAVANA	transcript	ENSG00000127054.19	protein_coding	CPSF3L	2	ENST00000462432.5	processed_transcript	CPSF3L-005	0.905140333617781	0.350174132492728	9.32904761113999	3.51047144414623e-19	3.88654674826804e-18	32.5184814176165	1.42032533526126	0.0168128062176833	6.38948189866747	1.41194190514061e-05	0.000504839905282145	0.0271444967809291
HAVANA	transcript	ENSG00000127054.19	protein_coding	CPSF3L	2	ENST00000478641.5	retained_intron	CPSF3L-006	0.331345398383267	0.243535561432573	8.24912392835737	1.43594090240126e-15	1.08971743861657e-14	24.3150697518221	1.05487329866995	0.0164969904373016	5.73383227652247	4.4698125939802e-05	0.00107208918966579	-1.17664884850092
HAVANA	transcript	ENSG00000127054.19	protein_coding	CPSF3L	2	ENST00000421495.6	protein_coding	CPSF3L-007	0.182425024271164	0.378988819137364	11.7265551607467	3.28438680603218e-28	9.67574048295364e-27	53.0973476548781	0.29349005440506	0.010866976829298	2.43000796700809	0.028580154990018	0.11607559877456	-7.71162454500418
HAVANA	transcript	ENSG00000127054.19	protein_coding	CPSF3L	2	ENST00000458452.7	nonsense_mediated_decay	CPSF3L-012	0.0267439303413918	0.0285577603859363	2.16782016545421	0.0306456491359193	0.0534607919692308	-5.20938621788756	0.0832575386811674	-0.000555759357019398	-0.375830697471205	0.712471794240744	0.935951107861551	-10.2846338944253
HAVANA	transcript	ENSG00000127054.19	protein_coding	CPSF3L	2	ENST00000419704.5	protein_coding	CPSF3L-009	0.00588481391037342	0.00186099474803739	0.555363869900781	0.578895326628845	0.684767892753083	-7.39229520750233	0.0277032206745557	0.0013494768610565	1.82022431296099	0.0893780564209151	0.262904134668666	-8.76476520581723
HAVANA	transcript	ENSG00000127054.19	protein_coding	CPSF3L	2	ENST00000532772.5	nonsense_mediated_decay	CPSF3L-029	0.00654278633622678	0.00201115978211222	0.636585841533412	0.524687308978024	0.634853868808285	-7.34395899223411	0.0152139862507385	-0.00048587779618431	-0.935590106325914	0.364770793687425	0.626742516512611	-9.90552399644195
HAVANA	transcript	ENSG00000127054.19	protein_coding	CPSF3L	2	ENST00000450926.6	protein_coding	CPSF3L-023	0.00922318408234303	0.0113581526354569	1.52123092498548	0.128836934074025	0.195221148223028	-6.39280819850285	0.025676255354616	0.00176065751003081	1.62579664813684	0.125474581641848	0.326762104409075	-9.06195534494911
HAVANA	transcript	ENSG00000127054.19	protein_coding	CPSF3L	2	ENST00000527098.5	nonsense_mediated_decay	CPSF3L-024	0.00705121808582129	0.0176995526226907	2.70246213799081	0.00711793371827752	0.0138785153427463	-3.92394648158754	0.00510455094649576	3.88918167352057e-05	0.161285765476343	0.874088982533986	1	-10.3458635607615
HAVANA	transcript	ENSG00000127054.19	protein_coding	CPSF3L	2	ENST00000485710.5	retained_intron	CPSF3L-022	0.025982640460112	0.0380133757336487	2.44011175780933	0.0150306255412025	0.0277812007909554	-4.58914918711836	0.0831172974030483	0.000131054973796766	0.0673241910582033	0.947241070092523	1	-10.3573306771558
HAVANA	transcript	ENSG00000127054.19	protein_coding	CPSF3L	2	ENST00000461514.6	retained_intron	CPSF3L-020	0.0673844981333933	0.107029086279421	5.80085921604454	1.17443992127892e-08	4.42072986100349e-08	8.72091455414338	0.525474362239316	0.0158399026652751	4.67391844905362	0.000325261191486391	0.00428212974554008	-3.23359880603485
HAVANA	transcript	ENSG00000127054.19	protein_coding	CPSF3L	2	ENST00000525164.5	retained_intron	CPSF3L-048	0.243116725938794	0.0918013116466917	3.00356175954834	0.00280273502543367	0.00580273675090788	-3.07941967606729	0.637318766928082	0.0134624601817679	3.93997817454103	0.00138512109515577	0.0123469808817084	-4.71622864509081
HAVANA	transcript	ENSG00000127054.19	protein_coding	CPSF3L	2	ENST00000528879.5	nonsense_mediated_decay	CPSF3L-046	0.00905476249698778	0.0153030692708595	2.50711152171013	0.012489766938844	0.0234013223384741	-4.42555573350373	0.102864918477508	0.00274734017689628	1.0731794163254	0.300687183519333	0.55524482234436	-9.76744939482437
HAVANA	transcript	ENSG00000127054.19	protein_coding	CPSF3L	2	ENST00000525769.5	retained_intron	CPSF3L-047	0.0659977203636435	0.033172181354503	1.33013585816752	0.184082699409409	0.266600844617626	-6.66393540697107	0.0353286317848031	-0.00100874694989967	-0.888864707516856	0.388551172635277	0.652717856349871	-9.94861190780743
ENSEMBL	transcript	ENSG00000127054.19	protein_coding	CPSF3L	3	ENST00000620702.1	miRNA	CPSF3L-204	0.0007039112107745	0.000101104235814515	0.040729620389748	0.967527780539166	0.99232835667067	-7.54552059575605	0	0	0	1	1	-10.3597524836655
HAVANA	transcript	ENSG00000127054.19	protein_coding	CPSF3L	2	ENST00000531377.5	nonsense_mediated_decay	CPSF3L-042	0.00665102088644382	0.0101817540151355	2.01816531438447	0.0441100135209132	0.074493692547273	-5.51964265646312	0.020374653527212	-0.000465706366336274	-0.502419710023318	0.622898979318348	0.87045663260003	-10.2260148457528
HAVANA	transcript	ENSG00000127054.19	protein_coding	CPSF3L	2	ENST00000527383.5	nonsense_mediated_decay	CPSF3L-043	0.047271925143572	0.0736491037796035	3.34052894672369	0.00089900386090973	0.00198899085945607	-2.03260385577295	0.145810272681304	0.00391246872179207	0.925514700051609	0.36981189607132	0.632218869852991	-9.91498120475801
HAVANA	transcript	ENSG00000127054.19	protein_coding	CPSF3L	2	ENST00000531292.5	retained_intron	CPSF3L-044	0.209981526107073	0.11005030212834	3.81518946455124	0.000153195714026198	0.000373147767706064	-0.378419840288796	0.650464687129891	0.0189826574035406	5.77818292040529	4.12690277753528e-05	0.00101742034113137	-1.09345805671443
HAVANA	transcript	ENSG00000127054.19	protein_coding	CPSF3L	2	ENST00000467408.6	retained_intron	CPSF3L-019	0.067202082487192	0.0705788494747771	2.76835249307474	0.00584413970393617	0.0115519643699995	-3.74651615155722	0.085588426164783	0.00131907814481364	0.6091650346538	0.551819352969015	0.812422541772424	-10.1639363610938
HAVANA	transcript	ENSG00000127054.19	protein_coding	CPSF3L	2	ENST00000434694.6	protein_coding	CPSF3L-017	0.0187660798336829	0.0342907482642704	2.52121934702866	0.012006140935069	0.0225601659923197	-4.39055789971014	0.00587005775193371	-0.000313069746769798	-1.19076974701638	0.252830037197861	0.501676045688071	-9.63673519959238
HAVANA	transcript	ENSG00000127054.19	protein_coding	CPSF3L	2	ENST00000531020.1	retained_intron	CPSF3L-045	0.0666000964623279	0.0151153662611721	0.809741468204411	0.418475737429304	0.530643160546757	-7.21896400366812	0.111331169597383	0.00492952061682958	1.57482611016348	0.136809441010766	0.340481850898541	-9.13607245023087
HAVANA	transcript	ENSG00000127054.19	protein_coding	CPSF3L	2	ENST00000533916.5	retained_intron	CPSF3L-041	0.216471594056127	0.159372895388836	5.07835795832575	5.39096138000428e-07	1.71147079896128e-06	5.01548729809659	0.734598371770163	0.0150558867896326	4.15612248166934	0.00089957125426495	0.00897460528416954	-4.27672839858974
HAVANA	transcript	ENSG00000127054.19	protein_coding	CPSF3L	2	ENST00000488042.6	retained_intron	CPSF3L-018	0.285302263256888	0.229446155684902	6.97666081779097	9.68052989390708e-12	4.98564294294825e-11	15.6528525297836	0.323602471530947	-0.0017885433850533	-0.558262219757541	0.585163760931194	0.843206200492961	-10.1949643777882
HAVANA	transcript	ENSG00000127054.19	protein_coding	CPSF3L	2	ENST00000526797.5	nonsense_mediated_decay	CPSF3L-037	0.255022643200172	-0.010721504757883	-0.36519793353979	0.715118800503753	0.802639872147597	-7.47972223919163	0.439181472674199	-0.00837230534363848	-2.33732013764744	0.0341894120792574	0.132154658205926	-7.88137886307697
HAVANA	transcript	ENSG00000127054.19	protein_coding	CPSF3L	1	ENST00000526332.5	protein_coding	CPSF3L-038	0.018034007466186	0.00547245005600303	0.451303509066981	0.651967390376474	0.749062486271568	-7.44460712430101	0.00964392074973171	-0.000220432474279582	-0.498802216716049	0.625383340326127	0.87045663260003	-10.2279175784072
HAVANA	transcript	ENSG00000127054.19	protein_coding	CPSF3L	2	ENST00000430786.5	nonsense_mediated_decay	CPSF3L-013	0.0156747767299572	0.0243296147898013	2.99902623488836	0.00284403366225835	0.00588303235485769	-3.09277972575485	0.018973473672424	0.000164698991036402	0.507971051975788	0.619095747032989	0.87045663260003	-10.2230691257103
HAVANA	transcript	ENSG00000127054.19	protein_coding	CPSF3L	2	ENST00000527719.5	protein_coding	CPSF3L-030	0.0126704357316207	0.00864067708876255	0.692187122329351	0.489142621494483	0.600871061903367	-7.30707803850007	0.0599037590827263	0.00023486412493099	0.157803904599321	0.876782898143887	1	-10.3464562526087
HAVANA	transcript	ENSG00000127054.19	protein_coding	CPSF3L	2	ENST00000530031.5	protein_coding	CPSF3L-034	0.0142306457178355	0.0088774417312854	1.25839508503328	0.208838895789419	0.29710236827261	-6.75640700263022	0.034688629353503	0.00237864886995449	2.5413250015218	0.0229978543306779	0.0995516198547752	-7.50413049067136
HAVANA	transcript	ENSG00000127054.19	protein_coding	CPSF3L	2	ENST00000526113.1	retained_intron	CPSF3L-040	0.0796549510553989	0.108349634626576	4.92003913997661	1.17795471908231e-06	3.6101890803821e-06	4.26252392937649	0.125084036928215	0.00236018427955302	1.00980030600751	0.329108383245508	0.587365793201987	-9.83309559054144
HAVANA	transcript	ENSG00000127054.19	protein_coding	CPSF3L	2	ENST00000526904.5	retained_intron	CPSF3L-039	0.343506250748568	0.298400277802061	10.2658869760287	1.48107241720187e-22	2.35387462370794e-21	40.201215671086	1.10529985673516	0.0112058344363404	3.97128426198792	0.00130091372014913	0.0117845925459375	-4.65249378332648
HAVANA	transcript	ENSG00000127054.19	protein_coding	CPSF3L	2	ENST00000525603.1	retained_intron	CPSF3L-026	0.199781661933958	0.0279097613303092	0.775755213124721	0.438261984004887	0.550698886426569	-7.24585284923722	0.460633750204999	0.00450787537025295	0.786529278594595	0.44419397836343	0.710593130677271	-10.0360012728748
HAVANA	transcript	ENSG00000127054.19	protein_coding	CPSF3L	2	ENST00000429572.5	protein_coding	CPSF3L-016	0.95015053580554	0.486232056876977	10.4740687429532	2.46934513188441e-23	4.26850773510305e-22	41.9741198048594	1.7298477854072	0.017704231104102	5.06383126506888	0.00015414510057234	0.0025153078854262	-2.46257564870863
HAVANA	transcript	ENSG00000127054.19	protein_coding	CPSF3L	2	ENST00000498173.2	retained_intron	CPSF3L-002	0.598029793717028	0.226688614420444	5.72300318002454	1.80994265006839e-08	6.68650469776266e-08	8.30075059664061	0.803636077381008	0.0100237661489338	2.6508342771104	0.0185356221470671	0.0849689771073675	-7.29656022906011
HAVANA	transcript	ENSG00000127054.19	protein_coding	CPSF3L	2	ENST00000496353.1	retained_intron	CPSF3L-003	0.232768920383718	0.159840304354919	8.98899284302484	5.2035087209784e-18	5.08869839264974e-17	29.8564258693566	0.645816481193153	0.0093878055509441	6.11935060547881	2.25367832089435e-05	0.000682243892741323	-0.461993248142406
HAVANA	transcript	ENSG00000127054.19	protein_coding	CPSF3L	2	ENST00000493534.6	processed_transcript	CPSF3L-015	0.0880866821767217	0.105505253305484	4.55144605261897	6.70419362655769e-06	1.89569516433294e-05	2.59375350931206	0.131358134937709	0.00240006890938029	0.739291451577265	0.471502840171738	0.737993011518804	-10.0730343387895
HAVANA	transcript	ENSG00000127054.19	protein_coding	CPSF3L	2	ENST00000534345.5	protein_coding	CPSF3L-032	0.120594665664716	0.0637866582412583	2.77124476357754	0.00579327198408307	0.0114586795751831	-3.73863283719064	0.0739118833998592	0.00340254358526742	1.34420953555024	0.199488435775323	0.438011192484662	-9.44962162842695
HAVANA	transcript	ENSG00000127054.19	protein_coding	CPSF3L	2	ENST00000532952.5	processed_transcript	CPSF3L-027	0.0385713437323294	-0.0315536650806193	-2.58061543805956	0.0101477153708308	0.0193055727278608	-4.24111338438405	0.0809864358084805	0.00165527583439718	1.0439594180844	0.313558622539514	0.569875081351355	-9.79814185057363
HAVANA	transcript	ENSG00000127054.19	protein_coding	CPSF3L	2	ENST00000490853.5	processed_transcript	CPSF3L-014	0.0387324813680476	-0.0340829258618718	-2.56205844373638	0.0106986785131882	0.0202722775130092	-4.2881680499963	0.0607062622003367	-0.00259317148662768	-1.97382570494566	0.0677237678949494	0.215983789556751	-8.51520366645213
HAVANA	transcript	ENSG00000127054.19	protein_coding	CPSF3L	2	ENST00000531019.5	nonsense_mediated_decay	CPSF3L-033	0.047633803163589	-0.0129070513405854	-0.750245237926738	0.453461530166516	0.565898826225098	-7.26527998434316	0.17709164753623	-0.00207286333927339	-0.57198097342739	0.576075723760783	0.834924507876969	-10.1868564468088
HAVANA	transcript	ENSG00000127054.19	protein_coding	CPSF3L	2	ENST00000498476.6	protein_coding	CPSF3L-031	0.0134602166264063	0.0164879450454552	1.54018593460399	0.12415055038378	0.188889381438511	-6.36395098685966	0.0533847778353766	0.000112921372729171	0.0796007006868011	0.937640543237908	1	-10.3563671304018
HAVANA	transcript	ENSG00000127054.19	protein_coding	CPSF3L	2	ENST00000470679.3	nonsense_mediated_decay	CPSF3L-025	0.00868671700633927	-0.00136241880525175	-0.268948123404948	0.788081054084078	0.861077350264211	-7.51021189247847	0	0	0	1	1	-10.3597524836655
HAVANA	transcript	ENSG00000127054.19	protein_coding	CPSF3L	2	ENST00000525285.1	nonsense_mediated_decay	CPSF3L-036	0.0315506478697112	0.00330051795998663	0.237090076151495	0.81268446609625	0.879430345294775	-7.51826566782786	0.0477956371328347	-0.00105352597134269	-0.691058874764075	0.500418412281884	0.76468158736581	-10.1086474805414
HAVANA	transcript	ENSG00000127054.19	protein_coding	CPSF3L	2	ENST00000530233.1	retained_intron	CPSF3L-035	0.146355050986337	0.131439732625192	6.22912709425834	9.99178486942636e-10	4.20229566484761e-09	11.1199571266568	0.500211570040993	0.0106216626975807	2.50990545738362	0.0244578519323368	0.103940711721099	-7.56307273873095
HAVANA	transcript	ENSG00000240731.1	sense_intronic	RP5-890O3.9	2	ENST00000444968.1	sense_intronic	RP5-890O3.9-001	1.90619771125898	0.712703108943691	11.3829310356842	7.69203430857346e-27	1.94341843795184e-25	49.9713540820713	2.48901336241481	0.0144236956243773	4.84149647879225	0.000235444312245033	0.00340601184478619	-2.90042305823236
HAVANA	transcript	ENSG00000224051.6	protein_coding	CPTP	2	ENST00000464957.1	processed_transcript	CPTP-002	0.0371715459077616	0.0102841998749952	1.25846545862731	0.208813480022115	0.29707266516932	-6.75631878838589	0.219445052217961	0.00569550355201843	2.8384204598748	0.0127638733208067	0.0643745575499855	-6.93421749903075
HAVANA	transcript	ENSG00000224051.6	protein_coding	CPTP	2	ENST00000343938.8	protein_coding	CPTP-001	0.479144921320834	0.240437155727631	6.64809532759373	7.8231804484085e-11	3.67815495302762e-10	13.607553194795	1.93183662946261	0.0158778045005775	4.4559620841758	0.000497500360972178	0.005831372749487	-3.67048691554615
HAVANA	transcript	ENSG00000224051.6	protein_coding	CPTP	2	ENST00000488011.1	protein_coding	CPTP-003	0.115015206782817	0.0475406963701098	3.4023562131416	0.000721903469378916	0.00161773775331518	-1.82897263457017	0.277023082634988	0.00305435620087977	2.66161980497397	0.0181443257227283	0.0835988051207062	-7.27594748787261
HAVANA	transcript	ENSG00000169962.4	protein_coding	TAS1R3	2	ENST00000339381.5	protein_coding	TAS1R3-001	0.0256224125769185	0.0462060967581858	9.70762887304864	1.61143642413659e-20	2.05657060995675e-19	35.5631301202762	0.283682604602048	0.00364925175979928	3.25441883132207	0.00552467856901485	0.0345447163464521	-6.10831508097593
HAVANA	transcript	ENSG00000107404.18	protein_coding	DVL1	2	ENST00000378891.9	protein_coding	DVL1-001	1.94216082326324	0.450907814724122	5.55691583451399	4.48084688305583e-08	1.58830813095695e-07	7.42110176685128	3.19960718928976	0.00854132923857501	3.16663266295575	0.00659709027662574	0.0394136015742034	-6.28454531294822
HAVANA	transcript	ENSG00000107404.18	protein_coding	DVL1	2	ENST00000378888.9	protein_coding	DVL1-004	0.32657976861942	0.13110202219036	1.9175760191569	0.0557368226541192	0.0921687490752649	-5.71591276269291	1.56588812469353	0.0281080623150683	3.26900244309418	0.00536413874520228	0.033814282999488	-6.0789622673613
ENSEMBL	transcript	ENSG00000107404.18	protein_coding	DVL1	3	ENST00000610709.2	protein_coding	DVL1-201	0.0643147590775935	-0.00775809579654431	-0.336061384523302	0.736966206105217	0.820383577357969	-7.48992839759835	0.0512339211880651	-0.000578410666302559	-0.340097019966957	0.738649000050738	0.957011939143869	-10.2981854793115
HAVANA	transcript	ENSG00000107404.18	protein_coding	DVL1	2	ENST00000632445.1	protein_coding	DVL1-009	1.0619749330229	0.0618263325957287	0.847887644768673	0.396908109641432	0.50854005258219	-7.18741463176915	2.47311267303043	0.0090337308168439	2.45626174507324	0.0271575496467198	0.111926960902636	-7.66302912538481
HAVANA	transcript	ENSG00000107404.18	protein_coding	DVL1	2	ENST00000631679.1	protein_coding	DVL1-006	0.00527401464226811	0.0113069793348431	1.37178878525899	0.170747232453722	0.249704035382688	-6.60791094805097	0.0301432685186012	-0.000292588699247148	-0.297344327248633	0.770411434812523	0.981815879173629	-10.3126475384586
HAVANA	transcript	ENSG00000107404.18	protein_coding	DVL1	2	ENST00000634054.1	retained_intron	DVL1-008	0.251034035090327	0.138315752603643	5.19554705618749	2.98274344386127e-07	9.72246173774528e-07	5.58666861327684	0.467368827682932	0.011956464019851	3.8938071167369	0.00151953231224903	0.0132170513794534	-4.81025584506047
HAVANA	transcript	ENSG00000107404.18	protein_coding	DVL1	2	ENST00000633096.1	retained_intron	DVL1-007	0.207464315830827	0.0563839499549793	2.48269759193896	0.0133676865823852	0.0249216701326847	-4.48566786823336	0.160693634583835	0.00207680182929869	1.12711691259558	0.277958893048975	0.528952870718177	-9.70890593811115
ENSEMBL	transcript	ENSG00000107404.18	protein_coding	DVL1	3	ENST00000616525.1	miRNA	DVL1-202	0.00141484146542911	0.00269696034820735	0.539757450522151	0.589605716200053	0.694395288073348	-7.40082928310923	0	0	0	1	1	-10.3597524836655
HAVANA	transcript	ENSG00000107404.18	protein_coding	DVL1	2	ENST00000472445.1	retained_intron	DVL1-005	0.435783571958303	0.273015352543509	6.06017373059751	2.68690937347742e-09	1.0808270948666e-08	10.1559155746331	1.06909087859465	0.0180047782746414	5.34416683197147	9.11669793600627e-05	0.00174440217231966	-1.91808043317759
HAVANA	transcript	ENSG00000162576.16	protein_coding	MXRA8	2	ENST00000474033.5	retained_intron	MXRA8-004	0.60603134571787	0.108841881736032	2.27478862262989	0.0233431959444839	0.0416662037831093	-4.974288421521	1.93795433539588	0.010895608623592	5.47089524579431	7.21426734008612e-05	0.00148986148838503	-1.67491616524324
ENSEMBL	transcript	ENSG00000162576.16	protein_coding	MXRA8	3	ENST00000342753.8	protein_coding	MXRA8-201	0.0331597305458246	0.0295468984700763	3.65453945759678	0.000285013527364726	0.000671651038754194	-0.961590731713303	0.251080488066841	0.00451276149313602	3.02005622109745	0.00886575769623035	0.0490611220443996	-6.57672556499203
HAVANA	transcript	ENSG00000162576.16	protein_coding	MXRA8	2	ENST00000309212.10	protein_coding	MXRA8-001	0.076383092356545	0.0104715869398355	0.581440932911768	0.56120654550487	0.668647533311058	-7.37749338739783	0.0120582560333518	-0.000401320493820973	-1.46436353046452	0.164389053997061	0.384802690559643	-9.29085861752994
HAVANA	transcript	ENSG00000162576.16	protein_coding	MXRA8	2	ENST00000445648.5	protein_coding	MXRA8-003	0.0352777220652551	0.0095825912365248	1.11634945466029	0.264811238337723	0.363606135194156	-6.92446602633245	0.0820173776110123	0.0024878564537831	2.61460676674377	0.0199104757798201	0.089559983541396	-7.36558058377352
HAVANA	transcript	ENSG00000162576.16	protein_coding	MXRA8	2	ENST00000477278.3	protein_coding	MXRA8-002	0.0153812618198993	-0.000129751122354755	-0.0234792671900074	0.981277386549248	1	-7.54607400379166	0.338303169368924	0.00731862294031144	3.09959327038628	0.00755292494311653	0.0435020662046539	-6.41853202763462
HAVANA	transcript	ENSG00000162576.16	protein_coding	MXRA8	2	ENST00000473097.5	retained_intron	MXRA8-007	0.0454887252495466	0.0389473939292094	3.8535883589149	0.000131633294416613	0.000323056697050396	-0.235524072766722	0.283854524866225	-0.00845744399285039	-2.02834262172253	0.0612631615659203	0.200958719740941	-8.42379466363094
HAVANA	transcript	ENSG00000162576.16	protein_coding	MXRA8	2	ENST00000478517.5	retained_intron	MXRA8-008	0.00520104612558028	-0.00231168291829119	-0.577122666799164	0.564117542473679	0.671328138322284	-7.3799913679554	0.848501187169699	0.0244573056685409	5.09076143339722	0.000146496848957542	0.00242378068015848	-2.40989035155034
HAVANA	transcript	ENSG00000162576.16	protein_coding	MXRA8	2	ENST00000476718.1	retained_intron	MXRA8-009	0.0709433038462705	0.00298556067384634	0.21624034809993	0.828889001979184	0.891636445019478	-7.52298764089247	0.706174679981625	0.0155949775400889	4.90285872603839	0.000209341861961357	0.0031307724918131	-2.77908318111875
HAVANA	transcript	ENSG00000162576.16	protein_coding	MXRA8	2	ENST00000464351.1	retained_intron	MXRA8-006	0.00370295357560827	-0.00115430658591172	-0.451823484092055	0.651592981521836	0.748738656715587	-7.44437259008066	0.0271811783711095	0.00186385223116179	1.62606621771878	0.125416848128283	0.326762104409075	-9.06155898829086
HAVANA	transcript	ENSG00000162576.16	protein_coding	MXRA8	2	ENST00000460473.1	retained_intron	MXRA8-005	0.016832349700563	0.0111171146763799	1.17272780400958	0.241465954435875	0.336245111595726	-6.86015569909872	0.25273975360805	0.0051919193923768	1.80261052907909	0.0922204716761119	0.26836343053911	-8.79258503680458
HAVANA	transcript	ENSG00000175756.13	protein_coding	AURKAIP1	2	ENST00000338370.7	protein_coding	AURKAIP1-002	0.280031139086196	0.101870369486678	2.41201549052113	0.0162254455787891	0.0298270999972502	-4.6564645437854	0.607779078725222	0.00900127012807775	1.79627861449019	0.093261723985079	0.270335557528609	-8.80254398045143
HAVANA	transcript	ENSG00000175756.13	protein_coding	AURKAIP1	2	ENST00000338338.9	protein_coding	AURKAIP1-001	0.74314588731613	-0.061402319602068	-0.909768154384271	0.363385149124098	0.473281299013026	-7.13315649012499	0.887620246637791	-0.00229783180944754	-0.621859554737795	0.543666896188783	0.804677801036258	-10.1557973695675
HAVANA	transcript	ENSG00000175756.13	protein_coding	AURKAIP1	2	ENST00000321751.9	protein_coding	AURKAIP1-006	2.80416768734609	0.0231437508012697	0.395018079477182	0.69299877930439	0.784220650096756	-7.46839892719158	3.37144296406103	0.00214602793424511	0.636000296843127	0.534664266911274	0.796490166106873	-10.1465438754439
HAVANA	transcript	ENSG00000175756.13	protein_coding	AURKAIP1	2	ENST00000378853.3	protein_coding	AURKAIP1-003	0.775301799054515	-0.0211800002970536	-0.222562211868699	0.823967552146156	0.888086727374935	-7.5216017614567	1.77756202561899	0.0142663334497401	2.56174014081516	0.0220943843180373	0.0967097149149715	-7.46568099238854
HAVANA	transcript	ENSG00000175756.13	protein_coding	AURKAIP1	2	ENST00000489799.1	processed_transcript	AURKAIP1-005	0.174909719042188	0.0121489894906312	0.599632060826613	0.54902434950124	0.657513108698161	-7.36676623232725	0.342045922163932	0.00454321886347456	1.68753525099568	0.112836793756286	0.308011534981828	-8.97000729226943
HAVANA	transcript	ENSG00000175756.13	protein_coding	AURKAIP1	2	ENST00000496905.1	processed_transcript	AURKAIP1-004	0.0647331610549474	-0.00836347015836159	-0.586737235531828	0.557646225864977	0.665372336919861	-7.37440425332665	0.0902511326861563	0.000318643006952371	0.156321239178796	0.877930517863339	1	-10.3467047227298
HAVANA	transcript	ENSG00000223663.2	processed_pseudogene	NDUFB4P8	1	ENST00000435351.2	processed_pseudogene	NDUFB4P8-001	0.0102593928091292	0.00194718706132342	0.410601869849751	0.681541199932473	0.774494048618754	-7.4621282477483	0.105504221107979	-0.000458363989597147	-0.240083782740507	0.813618643939113	1	-10.3290105828212
HAVANA	transcript	ENSG00000221978.11	protein_coding	CCNL2	2	ENST00000480479.5	retained_intron	CCNL2-013	0.805203568395657	0.052350873156685	1.42998072477938	0.153349984339322	0.227500258463339	-6.52677112744367	0.992665166795298	0.00870801922631438	5.03538958923134	0.00016267268302173	0.00261557773543034	-2.51830218090672
HAVANA	transcript	ENSG00000221978.11	protein_coding	CCNL2	2	ENST00000482621.5	nonsense_mediated_decay	CCNL2-005	0.400771687115226	-0.103645903405133	-3.17588295324684	0.00158647042817236	0.00339898871126028	-2.55743078026826	0.403380092603876	0.00473249895021803	1.68329186666228	0.113668580796174	0.309606609462547	-8.97640140287359
HAVANA	transcript	ENSG00000221978.11	protein_coding	CCNL2	2	ENST00000463260.5	retained_intron	CCNL2-016	0.884576375098951	0.33493354540251	8.65754398854218	6.7337420104118e-17	5.86227093175533e-16	27.3305494879202	0.928948656174572	0.00704601308378453	2.89872652700541	0.0113125324793109	0.0588668320660387	-6.81616749778305
HAVANA	transcript	ENSG00000221978.11	protein_coding	CCNL2	2	ENST00000400809.7	protein_coding	CCNL2-001	0.380678350670603	0.175508354918208	3.74334810906954	0.000202776538439389	0.000486676575292395	-0.642139716902476	1.05986706841867	0.0083680537950208	1.3188864926386	0.207611746380455	0.449391857835571	-9.48174138820621
HAVANA	transcript	ENSG00000221978.11	protein_coding	CCNL2	2	ENST00000496007.5	retained_intron	CCNL2-003	1.04517225702448	0.175573494750887	3.73195242881401	0.000211911789802566	0.00050757231372144	-0.683536510879745	0.902223408738713	-0.00501839322190138	-1.35983770981632	0.194604472351712	0.431152591128593	-9.42956151558114
HAVANA	transcript	ENSG00000221978.11	protein_coding	CCNL2	2	ENST00000482365.5	retained_intron	CCNL2-014	0.0657987464263559	-0.0113349499190021	-0.861065868037914	0.38961638990524	0.500883269089899	-7.17617888391757	0.146848577221737	0.000492283089090736	0.25714681118132	0.800670384354918	1	-10.3244958343928
ENSEMBL	transcript	ENSG00000221978.11	protein_coding	CCNL2	3	ENST00000408952.8	protein_coding	CCNL2-201	0.131898463369523	0.106693157335734	6.20104262476149	1.17955826459412e-09	4.92371581768677e-09	10.9581332650824	0.00961502798885841	-0.000379104800107913	-1.25400084797069	0.229637377313683	0.479765880251268	-9.56183071218249
HAVANA	transcript	ENSG00000221978.11	protein_coding	CCNL2	2	ENST00000481223.6	nonsense_mediated_decay	CCNL2-004	0.0455156312372018	-0.00426695674133725	-0.278638071153328	0.780638322392428	0.855533519652174	-7.50756118618045	0.108719621564343	0.00182314220704479	0.68178003789778	0.506098432372133	0.770124902072298	-10.1152410556312
HAVANA	transcript	ENSG00000221978.11	protein_coding	CCNL2	2	ENST00000418865.6	retained_intron	CCNL2-017	2.18942210662808	0.318552934415117	4.56727110656333	6.23647450831311e-06	1.76835442631717e-05	2.66295445415216	3.27398802002127	0.0144468985202603	6.54383892967039	1.08577318628214e-05	0.000426403664867834	0.30228548134475
HAVANA	transcript	ENSG00000221978.11	protein_coding	CCNL2	2	ENST00000505849.5	processed_transcript	CCNL2-018	0.0207810131019427	0.0374569349173042	3.78309232409983	0.00017373643545586	0.000420425223071823	-0.496828937117147	0.08513702044461	0.00177895619380226	1.13285380391022	0.275619470429028	0.526336569246763	-9.70253692776532
HAVANA	transcript	ENSG00000221978.11	protein_coding	CCNL2	2	ENST00000488340.5	nonsense_mediated_decay	CCNL2-012	0.110781509725971	0.240245129259046	5.26188803717608	2.12291764304178e-07	7.0261266652712e-07	5.91519506211625	0.477176927293639	0.0296216133583269	3.22957292029163	0.00580927310808784	0.0358822120808275	-6.15827522255152
HAVANA	transcript	ENSG00000221978.11	protein_coding	CCNL2	2	ENST00000492998.5	retained_intron	CCNL2-015	0.156731625876296	0.145712690849694	3.35769752529923	0.000846151516821914	0.00187938209969769	-1.97641607805895	0.113366178642282	-0.00189201915696889	-1.16819327233268	0.261535524880917	0.5106757794157	-9.66270916165464
HAVANA	transcript	ENSG00000221978.11	protein_coding	CCNL2	2	ENST00000469113.5	processed_transcript	CCNL2-009	0.229301057015308	0.0333362349619399	0.950575735148067	0.34228115473261	0.450595943340378	-7.09529213026442	0.447769266078049	0.0052512525237264	1.41035543842997	0.179477970801899	0.408276323371046	-9.36349892424582
HAVANA	transcript	ENSG00000221978.11	protein_coding	CCNL2	2	ENST00000480646.1	retained_intron	CCNL2-008	0.824687688187697	0.519134565227614	10.4745282305049	2.45953984283283e-23	4.25305534899996e-22	41.9780580857309	0.671523241031143	0.0108251193215652	2.12831445895549	0.0508618276101503	0.175785358761599	-8.2526212549178
HAVANA	transcript	ENSG00000221978.11	protein_coding	CCNL2	2	ENST00000471930.5	processed_transcript	CCNL2-010	0.683079055411608	0.27176304274494	5.98165156783233	4.2231861172302e-09	1.66605260572853e-08	9.71564804429986	1.23072136261495	0.0151480560521263	4.67567629200613	0.00032415509053047	0.00427104439767563	-3.23009086536808
HAVANA	transcript	ENSG00000221978.11	protein_coding	CCNL2	2	ENST00000408918.8	protein_coding	CCNL2-002	2.27848998871191	0.364403059790304	5.2659104588534	2.07935470156775e-07	6.88717000854127e-07	5.93523439058903	3.48090664545835	0.0105820718516121	4.65231743427077	0.000339175065300053	0.00440825544018498	-3.27672720401735
HAVANA	transcript	ENSG00000221978.11	protein_coding	CCNL2	2	ENST00000473872.5	retained_intron	CCNL2-007	1.74823745351636	0.471067098432075	8.4501272060535	3.2279776679155e-16	2.62012923899833e-15	25.7855101286367	2.01101462558181	0.00362865945938818	0.796527740918959	0.438543990505809	0.70487222109122	-10.0278923293377
HAVANA	transcript	ENSG00000221978.11	protein_coding	CCNL2	2	ENST00000425598.2	nonsense_mediated_decay	CCNL2-019	0.0253820394600418	-0.000864781967783393	-0.0851295552965895	0.932192626356906	0.967624270846246	-7.5427285880632	0.088724795389147	0.00420342669706226	3.02532379040374	0.0087722493823426	0.0486821799635171	-6.5662768009209
HAVANA	transcript	ENSG00000221978.11	protein_coding	CCNL2	2	ENST00000463895.1	retained_intron	CCNL2-006	1.11168451632499	0.369843983640058	7.21909217384527	1.96952203600463e-12	1.08780568438587e-11	17.2138225634309	1.616196561651	0.00955506764573519	2.9170762064449	0.0109039102577818	0.0572751857886094	-6.78011442272979
HAVANA	transcript	ENSG00000221978.11	protein_coding	CCNL2	2	ENST00000497013.1	protein_coding	CCNL2-011	0.270820991258614	0.151439420386882	5.63640225094706	2.9116452387871e-08	1.05325163416481e-07	7.83924299038559	0.483045617503042	0.00474789351371697	1.21293449177253	0.244502144358402	0.49452196906414	-9.61083790320027
HAVANA	transcript	ENSG00000224870.6	processed_transcript	RP4-758J18.2	2	ENST00000448629.5	antisense	RP4-758J18.2-004	0.145105356237982	-0.0654755343509749	-2.72392960644492	0.00667782697355772	0.0130780325314218	-3.86659414078695	0.145811538410915	0.000357874732979941	0.140563856771038	0.890144140767267	1	-10.3492009120436
HAVANA	transcript	ENSG00000224870.6	processed_transcript	RP4-758J18.2	2	ENST00000444362.2	antisense	RP4-758J18.2-001	1.08770469756965	0.105666159477491	2.23173661712539	0.0260767860035615	0.0461143271544229	-5.07024353466251	1.37891540193597	-0.00116990309975761	-0.26857687828517	0.792030193184698	0.997664794829179	-10.3212998081112
HAVANA	transcript	ENSG00000224870.6	processed_transcript	RP4-758J18.2	2	ENST00000418833.2	retained_intron	RP4-758J18.2-003	0.589140161501679	0.0522289448338092	1.27950482348021	0.201315483635926	0.28796757379758	-6.72972589277655	1.00077747905328	0.00746377517216676	1.83363563531292	0.087266355203168	0.258651750678401	-8.7434689315334
HAVANA	transcript	ENSG00000224870.6	processed_transcript	RP4-758J18.2	2	ENST00000576232.1	antisense	RP4-758J18.2-008	0.00698847133540527	1.66124909879697e-05	0.00152143552498755	0.998786680160461	1	-7.54634828415459	0.00442709564745706	-0.000236111767864376	-1.16786669307284	0.261663115779036	0.510806917916029	-9.66308187106895
HAVANA	transcript	ENSG00000224870.6	processed_transcript	RP4-758J18.2	2	ENST00000570344.1	antisense	RP4-758J18.2-009	0.0493503397374181	0.0132753177823752	0.923154365185254	0.356374077409006	0.465777395694355	-7.12091820001414	0.109565396840611	-0.0018108841104724	-0.918328175445435	0.373436710678859	0.636278491180055	-9.92167116996328
HAVANA	transcript	ENSG00000224870.6	processed_transcript	RP4-758J18.2	2	ENST00000447725.2	antisense	RP4-758J18.2-007	0.00786795645371766	0.0266588528485132	3.79282171365674	0.000167250650959955	0.00040552456118187	-0.461036084191135	0.0498833342945408	0.00141233228879168	0.89459591256082	0.385579230405406	0.649450628828228	-9.94343298738202
HAVANA	transcript	ENSG00000224870.6	processed_transcript	RP4-758J18.2	2	ENST00000572242.1	retained_intron	RP4-758J18.2-006	0.555059488153449	-0.105189351971276	-3.2825161361183	0.00110115512135982	0.00240956110246829	-2.220424350001	1.13606988352811	0.00140691392152928	0.498752282043502	0.625417666665241	0.87045663260003	-10.2279437501385
HAVANA	transcript	ENSG00000224870.6	processed_transcript	RP4-758J18.2	2	ENST00000453521.1	antisense	RP4-758J18.2-002	0.717161208343468	-0.128942089331521	-1.90165068280496	0.0577939919394264	0.0952435522831319	-5.74608018388708	0	0	0	1	1	-10.3597524836655
HAVANA	transcript	ENSG00000242485.5	protein_coding	MRPL20	2	ENST00000344843.11	protein_coding	MRPL20-001	3.81547927267666	0.0346267188539483	0.622145470199067	0.534131117974078	0.64377050706265	-7.35303339812449	4.70578655296107	-0.00410243818340977	-2.73530910933456	0.0156768741943338	0.0749953440563657	-7.13436500003635
HAVANA	transcript	ENSG00000242485.5	protein_coding	MRPL20	2	ENST00000493287.5	processed_transcript	MRPL20-006	0.394345201791328	0.271525479662617	4.31889261568277	1.89355441343205e-05	5.10248483334155e-05	1.60240904267142	0.156769531815873	-0.0071562130029401	-2.75269156574246	0.015144113510591	0.0730892675984835	-7.10078413356919
HAVANA	transcript	ENSG00000242485.5	protein_coding	MRPL20	2	ENST00000487659.1	retained_intron	MRPL20-002	0.386656018769818	0.221319736203106	10.4338686854429	3.49602083790613e-23	5.94384058643417e-22	41.6299910503022	0.68844725388182	0.0131245229521677	5.85663754770258	3.58583204693395e-05	0.000925859195104641	-0.946911939163993
HAVANA	transcript	ENSG00000242485.5	protein_coding	MRPL20	1	ENST00000492508.1	protein_coding	MRPL20-004	0.527366658599611	0.263697185881027	8.38892301355763	5.09924297301692e-16	4.05474858781371e-15	25.3349498286339	0.991092474056426	0.0151602699207847	5.10341866871235	0.00014303894531755	0.00238198587026385	-2.3851551771601
HAVANA	transcript	ENSG00000242485.5	protein_coding	MRPL20	2	ENST00000482352.1	protein_coding	MRPL20-003	1.05911824491461	0.315961195597979	8.24918813500162	1.43526246690952e-15	1.08932883268206e-14	24.3155351830415	1.04439481212631	0.0120805002912759	3.69573399664933	0.00226376994889748	0.017734414405644	-5.21373110903315
HAVANA	transcript	ENSG00000242485.5	protein_coding	MRPL20	2	ENST00000477686.1	processed_transcript	MRPL20-005	0.295700128699324	0.0347542971131783	0.854083652709687	0.393469528213934	0.50493465371839	-7.18215343792963	0.382203828617038	0.00054938374893876	0.108886389294915	0.914781732290535	1	-10.353419112015
ENSEMBL	transcript	ENSG00000264293.2	misc_RNA	RN7SL657P	3	ENST00000582431.2	misc_RNA	RN7SL657P-201	0.0888474387158375	0.0202579593966161	0.608786327290822	0.542943830201676	0.65194014595196	-7.36124323493608	0.478239686245746	0.00461798560156895	0.630385122229209	0.538229162085096	0.799557301009362	-10.1502419457219
HAVANA	transcript	ENSG00000272455.1	lincRNA	RP4-758J18.13	2	ENST00000607307.1	lincRNA	RP4-758J18.13-001	1.09465196431839	0.270815953725214	7.1984835290107	2.25871730855092e-12	1.2403497446526e-11	17.0794409366151	2.00951131437306	0.0122735803376424	6.3187722466253	1.59422971142885e-05	0.00054596808935436	-0.099956290896845
HAVANA	transcript	ENSG00000235098.8	protein_coding	ANKRD65	1	ENST00000520296.5	protein_coding	ANKRD65-005	1.4703374648662	0.221203599656717	4.43693957302427	1.12425931913669e-05	3.1057566852659e-05	2.09962702073242	1.71538846786417	0.00692217740705599	3.18664980565063	0.00633567246399957	0.0382414142720279	-6.24443435052498
HAVANA	transcript	ENSG00000235098.8	protein_coding	ANKRD65	2	ENST00000427211.3	protein_coding	ANKRD65-001	0.162724686392406	0.0613995123022348	2.17659713262716	0.0299800055261043	0.0523974582991848	-5.19051412264965	0.423640402221721	0.00144877817314861	0.687828159324957	0.502391836626805	0.766616544346022	-10.1109527162832
ENSEMBL	transcript	ENSG00000235098.8	protein_coding	ANKRD65	3	ENST00000537107.5	protein_coding	ANKRD65-201	0.134747374862612	0.0201819697663299	0.831093772795773	0.406319177172292	0.518275671575873	-7.20148267706746	0.204874748949576	0.00299514573671239	2.06444989655854	0.0572998177927693	0.191406686521376	-8.3624879088503
HAVANA	transcript	ENSG00000235098.8	protein_coding	ANKRD65	2	ENST00000454272.2	protein_coding	ANKRD65-003	0.000479232780186742	0.000468938850716038	0.621448211655295	0.534589284972278	0.644200191157718	-7.35346629801928	0	0	0	1	1	-10.3597524836655
HAVANA	transcript	ENSG00000235098.8	protein_coding	ANKRD65	2	ENST00000442470.1	protein_coding	ANKRD65-002	0.697854047936072	0.380298241136051	8.44643677763509	3.31843720217611e-16	2.68913073547741e-15	25.7582731804321	0.63357668119281	0.00761237272351896	2.569362776077	0.0217658607171767	0.0956690715913533	-7.45129478854846
HAVANA	transcript	ENSG00000225905.1	antisense	RP4-758J18.7	2	ENST00000428932.1	antisense	RP4-758J18.7-001	0.30622170234586	0.0136213633009154	0.513081318801766	0.608122095470434	0.711052774312337	-7.41485404361349	0.253342469255451	0.0016096858162662	0.625199508398148	0.541533025709413	0.802626168574101	-10.153629531223
HAVANA	transcript	ENSG00000205116.3	protein_coding	TMEM88B	2	ENST00000378821.3	protein_coding	TMEM88B-001	0.531503072908136	0.13192248264329	2.47532637539855	0.0136432962050106	0.0253945234365187	-4.50370455458577	0.803628577114781	0.0235797105418045	5.04337552719726	0.000160230100291108	0.00258654420361155	-2.50264644578197
HAVANA	transcript	ENSG00000225285.1	lincRNA	RP4-758J18.10	1	ENST00000430109.1	lincRNA	RP4-758J18.10-001	0.0974987504205866	0.00592259258540227	0.360137713895391	0.718896925690717	0.805675491203674	-7.4815555943571	0.163964219135171	0.0027490772997881	1.16243406398612	0.263792564620837	0.512901193735371	-9.66926920005496
HAVANA	transcript	ENSG00000225285.1	lincRNA	RP4-758J18.10	2	ENST00000434150.1	lincRNA	RP4-758J18.10-003	0.108361336004184	0.0235408285954767	1.38553003901148	0.166511021097065	0.244342043254188	-6.5890524679136	0.242153626567203	0.000660189719487897	0.255455446281317	0.80195124241001	1	-10.3249570713516
HAVANA	transcript	ENSG00000225285.1	lincRNA	RP4-758J18.10	1	ENST00000454562.1	lincRNA	RP4-758J18.10-004	0.0283260573402621	0.00761963820602881	0.786007536519319	0.432237116147781	0.544643830642465	-7.23786265361706	0.0618679694794298	0.00134663214658266	0.929932435885893	0.367595668581403	0.629745683041888	-9.91084571739335
HAVANA	transcript	ENSG00000225285.1	lincRNA	RP4-758J18.10	1	ENST00000417917.1	lincRNA	RP4-758J18.10-002	0.0468483080153759	0.00781696521433651	0.808260836209222	0.419326596990661	0.531485044002294	-7.22015938721824	0.040847162933915	0.00214899534760212	1.58768208367478	0.133870967603455	0.335770794423786	-9.11753470654499
HAVANA	transcript	ENSG00000179403.11	protein_coding	VWA1	2	ENST00000495558.1	protein_coding	VWA1-003	0.673020412899702	-0.105568926396516	-1.45259089856458	0.146967509719825	0.219185390231507	-6.49434288798564	1.52393400664663	0.00746090739618813	1.7041952758144	0.10962217611085	0.302139306802565	-8.94479893640997
HAVANA	transcript	ENSG00000179403.11	protein_coding	VWA1	2	ENST00000338660.5	protein_coding	VWA1-002	1.34293000181279	0.0545094133097058	0.72911073284128	0.466276885972647	0.578649939520468	-7.28088411245683	2.26109226938479	0.00937214382520144	2.40295001159119	0.0301203245998112	0.120570911167805	-7.76147700473027
HAVANA	transcript	ENSG00000179403.11	protein_coding	VWA1	2	ENST00000476993.1	protein_coding	VWA1-001	0.561918124087015	0.353593428889642	8.035970609007	6.79200957764241e-15	4.806400725577e-14	22.785185076346	0.855316198141877	0.00352072684537644	1.57948306248487	0.135738711464398	0.338860321810738	-9.12936963449726
HAVANA	transcript	ENSG00000179403.11	protein_coding	VWA1	2	ENST00000471398.1	protein_coding	VWA1-004	0.461149261164291	0.0802605172731447	1.89267630942239	0.058980893899941	0.0970294187652135	-5.76297113993616	0.25102928066039	-0.00274703600618251	-0.90806028449067	0.378657804856801	0.641994630426372	-9.93114896818781
HAVANA	transcript	ENSG00000215915.9	protein_coding	ATAD3C	2	ENST00000378785.6	protein_coding	ATAD3C-001	0.424686452909242	0.304553465808443	13.0268337345476	1.38090629509089e-33	7.5962607335498e-32	65.3782870223223	0.428224856307368	0.00290452534078978	2.51541643898252	0.0241955091667784	0.103120293109362	-7.55275503620411
HAVANA	transcript	ENSG00000215915.9	protein_coding	ATAD3C	2	ENST00000475091.2	protein_coding	ATAD3C-003	0.0597763460008133	0.135873732821823	6.85205260045462	2.15839223272356e-11	1.07407283954845e-10	14.8675592840615	0.0248739882960486	0.000364334344153582	0.447073741107559	0.661412299093947	0.894650470366303	-10.2536675348248
HAVANA	transcript	ENSG00000215915.9	protein_coding	ATAD3C	2	ENST00000484537.2	retained_intron	ATAD3C-004	0.1557742298483	0.118802199475919	4.65264325258656	4.20653497957538e-06	1.21561038942837e-05	3.0400793700722	0.417252283796289	0.00660960201844695	1.95483833323666	0.070115532864153	0.221454378081333	-8.54670367976807
HAVANA	transcript	ENSG00000160072.19	protein_coding	ATAD3B	2	ENST00000308647.7	protein_coding	ATAD3B-001	0.171253484715713	0.0106245263166774	0.467113466998299	0.640623124253238	0.73948139456012	-7.43735543173913	0.356192271736127	0.0179249302737196	4.03399480753743	0.00114754721923944	0.0107323310156617	-4.52488926559245
HAVANA	transcript	ENSG00000160072.19	protein_coding	ATAD3B	2	ENST00000472194.6	retained_intron	ATAD3B-002	0.927209294511756	0.147591107541316	4.35550710543594	1.61287972787382e-05	4.37914122991122e-05	1.75530240699555	1.33790289215199	0.0064886355212418	4.73289658960149	0.000290187607437538	0.00394736328715568	-3.11604943151478
HAVANA	transcript	ENSG00000160072.19	protein_coding	ATAD3B	2	ENST00000378736.3	processed_transcript	ATAD3B-006	0.794538068495107	0.0560409947230157	0.98748276484213	0.323885836375307	0.430360545302675	-7.05962171824818	1.50477195340841	0.0226545784322688	3.3863271171185	0.00423083240931734	0.0282897493642004	-5.8421470365736
HAVANA	transcript	ENSG00000160072.19	protein_coding	ATAD3B	2	ENST00000485748.5	retained_intron	ATAD3B-003	0.514130171797298	0.152182492385194	6.35220060057352	4.79384704405844e-10	2.08210339975403e-09	11.8364646808941	0.753497728584211	0.0104561002504138	5.4529864938326	7.45589819537449e-05	0.00152326752959228	-1.70916257450484
HAVANA	transcript	ENSG00000160072.19	protein_coding	ATAD3B	2	ENST00000474481.1	retained_intron	ATAD3B-004	0.387565278378618	0.0223217458199365	0.883606583232785	0.377335234201645	0.488084672150283	-7.15656021887355	0.761435356743531	0.0073177164421669	4.62438751862273	0.00035807902884125	0.00458383226478124	-3.332550110307
HAVANA	transcript	ENSG00000197785.13	protein_coding	ATAD3A	2	ENST00000378756.7	protein_coding	ATAD3A-001	0.433665073953852	-0.028989722182217	-0.706856106748359	0.479986700691281	0.59206186075235	-7.29683434718551	1.16807250151075	0.0103369417956009	3.51323285391159	0.0032729095804083	0.0233366175011342	-5.58490805620074
HAVANA	transcript	ENSG00000197785.13	protein_coding	ATAD3A	2	ENST00000378755.9	protein_coding	ATAD3A-003	0.00699362570817803	-0.000456795589617997	-0.0796177508406567	0.936573278652279	0.970663460880855	-7.5431822783383	0.0667323549710035	0.00327690402500573	2.49430865282855	0.025215142095884	0.106230554893758	-7.59222451272716
HAVANA	transcript	ENSG00000197785.13	protein_coding	ATAD3A	2	ENST00000339113.8	protein_coding	ATAD3A-002	0.384280538963993	0.122641464627217	3.10728486833178	0.00199603987009081	0.00421932959572253	-2.76858104709106	0.662482585001524	0.00523666582266826	0.665520640780829	0.51614147984158	0.779477311764713	-10.1265932162072
ENSEMBL	transcript	ENSG00000197785.13	protein_coding	ATAD3A	3	ENST00000536055.5	protein_coding	ATAD3A-201	0.198965965839989	0.0915571223399658	3.30008902630766	0.00103585846116919	0.00227404966914565	-2.1638633189116	0.571605625249936	0.00139535186922079	0.192567274824929	0.849962855135758	1	-10.3399610903893
HAVANA	transcript	ENSG00000197785.13	protein_coding	ATAD3A	2	ENST00000439513.1	retained_intron	ATAD3A-004	0.42664253810301	0.133119179823859	2.38989787848919	0.0172241322100874	0.0315155141449263	-4.70892001347783	0.736101040764001	0.0096456924732799	1.60965458112893	0.128973664093216	0.328544493572853	-9.08560632989708
HAVANA	transcript	ENSG00000197785.13	protein_coding	ATAD3A	2	ENST00000429957.1	retained_intron	ATAD3A-005	0.542655321844746	0.173609818982457	3.32370019831984	0.000953774598128989	0.00210317989411293	-2.08741219324434	0.877391866982217	0.0130325766495287	2.59155444635742	0.0208359411392484	0.0925982092821991	-7.4093216939373
HAVANA	transcript	ENSG00000197785.13	protein_coding	ATAD3A	2	ENST00000400830.3	protein_coding	ATAD3A-006	0.205014860798971	0.0526630995295135	1.94271436169468	0.0526142731064276	0.0874425119121502	-5.66778871002985	0.144880429190346	-0.000516485361855711	-0.255950379781916	0.801576371833201	1	-10.3248224146646
HAVANA	transcript	ENSG00000205090.8	protein_coding	TMEM240	2	ENST00000378733.8	protein_coding	TMEM240-001	1.04748057517719	0.300395867773686	4.6350088359385	4.56527923223083e-06	1.31404211440937e-05	2.96165561930095	2.27935776137865	0.00742113582048468	3.07443834022336	0.007945895342763	0.0451834692616672	-6.46865882286622
ENSEMBL	transcript	ENSG00000205090.8	protein_coding	TMEM240	3	ENST00000425828.1	protein_coding	TMEM240-201	0.241692951095144	0.180819637417757	3.76706531237182	0.000184940270351912	0.000446053788122054	-0.555600477443947	0.106275355894066	0.00469287557502252	2.11647875783655	0.0520020876981052	0.178679824745806	-8.27311686133342
HAVANA	transcript	ENSG00000205090.8	protein_coding	TMEM240	2	ENST00000624426.1	protein_coding	TMEM240-003	0.548408765834272	0.160337638105506	5.32197631329611	1.55533468193481e-07	5.21688438913875e-07	6.21597308026145	0.651681007663825	0.00678455101037991	2.77226122866027	0.014565362957539	0.0710126902949815	-7.06289800399015
HAVANA	transcript	ENSG00000160075.11	protein_coding	SSU72	2	ENST00000291386.3	protein_coding	SSU72-001	2.53232785442279	0.893987618000803	14.9176046609942	7.31476662637251e-42	1.1885013453692e-39	84.3041546257014	4.51657893551765	0.00662088261060412	2.91118435724898	0.0110335112487851	0.0577480785113729	-6.79169715231825
HAVANA	transcript	ENSG00000160075.11	protein_coding	SSU72	2	ENST00000378726.1	retained_intron	SSU72-002	0.430233711103813	0.227856873001568	9.95056620551349	2.13794567765202e-21	2.9948924839664e-20	37.5602642700489	0.521781206337703	0.00939663714949583	7.85574061111041	1.32512597388313e-06	0.000116676421361566	2.51338847227056
HAVANA	transcript	ENSG00000160075.11	protein_coding	SSU72	2	ENST00000378725.3	retained_intron	SSU72-004	0.228642006176944	0.265925600097588	9.65357349460787	2.51452109944339e-20	3.14736520792954e-19	35.1233073035629	0.3373817822424	0.0052894057155006	1.63893169417984	0.122687945870032	0.326238929945817	-9.04258973319781
HAVANA	transcript	ENSG00000160075.11	protein_coding	SSU72	2	ENST00000359060.5	protein_coding	SSU72-003	0.985650117242411	0.328177673386686	9.27339197459748	5.48339946908616e-19	5.93371908174047e-18	32.0780043777393	1.38621553306164	0.00811091274559322	5.01838832362743	0.000168001877900902	0.00267395502277567	-2.55165409374777
HAVANA	transcript	ENSG00000215014.4	lincRNA	RP5-832C2.5	2	ENST00000366221.3	lincRNA	RP5-832C2.5-001	0.40858776444075	0.141814491599242	7.59422348642863	1.54334728853999e-13	9.55986676335316e-13	19.7137304124611	0.620601937321522	0.00265825635066691	2.57183339118859	0.0216603915756987	0.0953185331290374	-7.44662854960687
HAVANA	transcript	ENSG00000274481.1	processed_pseudogene	RP11-345P4.11	2	ENST00000621860.1	processed_pseudogene	RP11-345P4.11-001	0.0012949840531026	0.00145937004500608	0.98157596866927	0.326785687374754	0.433599646440129	-7.06542156675574	0.0201237215542987	0.00137991233515191	1.62422704565916	0.125811197014367	0.326762104409075	-9.06426227716244
HAVANA	transcript	ENSG00000228594.3	protein_coding	FNDC10	2	ENST00000422725.3	protein_coding	FNDC10-001	0.477494265620671	0.28092888997383	6.99054252798368	8.84708275002452e-12	4.57583791798135e-11	15.7410570338393	1.92768173355634	0.0160492749734776	5.15479346525753	0.000129848762248832	0.00222653903270216	-2.28493641102564
HAVANA	transcript	ENSG00000272106.1	antisense	RP11-345P4.9	2	ENST00000607222.1	antisense	RP11-345P4.9-001	1.40469470272639	0.305922063698383	6.69767782982593	5.73669213986524e-11	2.73593515397521e-10	13.9109462098014	2.46362470627145	0.00368691016747518	2.97046980135684	0.00979551847222617	0.0528707954457125	-6.67487601425646
HAVANA	transcript	ENSG00000197530.12	protein_coding	MIB2	2	ENST00000520777.5	protein_coding	MIB2-022	0.0969782060396832	0.0109942286060976	0.677909174332028	0.498144307941335	0.609613015053545	-7.31684275659036	0.299696650972644	0.00541140238811226	1.61550425330097	0.127696074456947	0.327331064608899	-9.07705447801412
HAVANA	transcript	ENSG00000197530.12	protein_coding	MIB2	2	ENST00000355826.9	protein_coding	MIB2-001	0.0371424908184857	-0.0162754492365137	-0.857791325213423	0.391420573217492	0.502824260127768	-7.17898688948817	0.106101446937815	-0.00358186536249805	-1.43263491346448	0.173120505345923	0.39833492432289	-9.33378190818799
HAVANA	transcript	ENSG00000197530.12	protein_coding	MIB2	2	ENST00000518681.5	protein_coding	MIB2-003	2.95291233934302e-05	-9.25152236082029e-05	-0.40817865957199	0.683318054903126	0.776023911922	-7.46311922863138	0	0	0	1	1	-10.3597524836655
HAVANA	transcript	ENSG00000197530.12	protein_coding	MIB2	2	ENST00000505820.6	protein_coding	MIB2-016	0.0011224844885513	-4.53122540655862e-05	-0.0254412260839216	0.979713225137546	1	-7.54602604883559	0	0	0	1	1	-10.3597524836655
HAVANA	transcript	ENSG00000197530.12	protein_coding	MIB2	2	ENST00000479659.5	retained_intron	MIB2-002	0.581813199670262	0.258151057625593	8.06929533053057	5.3376468403856e-15	3.81681289371216e-14	23.0223465577264	1.03058865088724	0.0133978757824339	6.07317152373207	2.44368992005767e-05	0.000721637944251786	-0.546577515960927
HAVANA	transcript	ENSG00000197530.12	protein_coding	MIB2	2	ENST00000489635.5	nonsense_mediated_decay	MIB2-004	0.156498350181918	-0.154741909517883	-4.64549618081368	4.34853906216173e-06	1.25470882668134e-05	3.00826202383991	1.0295911862631	5.70147695192155e-05	0.0101066438169082	0.992073628975761	1	-10.3596978981693
HAVANA	transcript	ENSG00000197530.12	protein_coding	MIB2	2	ENST00000511502.5	retained_intron	MIB2-017	0.205320340890086	0.211970280458408	6.68200040746524	6.32914571200172e-11	3.00440946637232e-10	13.8148132788812	0.537323558274082	0.0165755780992883	4.51409904272469	0.000443966779988044	0.00535699916015303	-3.55359525545175
HAVANA	transcript	ENSG00000197530.12	protein_coding	MIB2	2	ENST00000477990.1	retained_intron	MIB2-005	0.846139894983869	0.380826101274936	9.39196773668399	2.11568678334305e-19	2.39650144358403e-18	33.0186757110945	1.36358336512788	0.0170066681848175	10.3482071858764	4.29436700772888e-08	2.27608601411467e-05	6.1396386955838
HAVANA	transcript	ENSG00000197530.12	protein_coding	MIB2	2	ENST00000514363.1	nonsense_mediated_decay	MIB2-027	0.0318673024336636	-0.00511695600594847	-0.440933774500638	0.659452407097159	0.755577595089746	-7.44922803067813	0.0201088107801275	-0.00107246990827347	-1.74764279270084	0.101612698302194	0.286555482278686	-8.87828734289554
HAVANA	transcript	ENSG00000197530.12	protein_coding	MIB2	2	ENST00000487053.5	nonsense_mediated_decay	MIB2-007	0.250210625244663	0.0822509405017086	1.58774393278121	0.112979301280861	0.173787105916565	-6.28999072726425	0.483131131984856	0.0134307397247318	2.66887167183379	0.0178857305865261	0.0826691092930825	-7.26207187972142
HAVANA	transcript	ENSG00000197530.12	protein_coding	MIB2	2	ENST00000502470.5	nonsense_mediated_decay	MIB2-025	0.111038179628814	0.0375973408370806	1.38851869564366	0.165600248708095	0.243169041201118	-6.58492614391811	0.335533755575353	0.010320422908503	2.8848302130458	0.0116319297571506	0.0600639560915605	-6.84343022040012
HAVANA	transcript	ENSG00000197530.12	protein_coding	MIB2	2	ENST00000378712.5	protein_coding	MIB2-006	0.00586449657100065	-0.00359949973182939	-1.18808342604751	0.235367174359798	0.32898346863761	-6.84209375630802	0.240078078777216	0.00793234669767527	1.93305331817492	0.0729538420889571	0.227763935668636	-8.58262547128734
HAVANA	transcript	ENSG00000197530.12	protein_coding	MIB2	2	ENST00000507082.1	retained_intron	MIB2-018	0.0800725321287434	0.0266143999152068	1.50214861693353	0.133692905248501	0.201790029130176	-6.42150158787554	0.289852712190865	0.00521303777666141	1.78062763863068	0.0958802851205786	0.275419045821689	-8.82706410071548
HAVANA	transcript	ENSG00000197530.12	protein_coding	MIB2	2	ENST00000463492.1	processed_transcript	MIB2-009	0.175483045002991	0.0542768975912541	1.86810448983189	0.0623348706323914	0.102006292160893	-5.8088154682711	0.100037544048772	-0.00205192437622254	-1.02601084765141	0.321661325703882	0.579204701342116	-9.81663331932528
HAVANA	transcript	ENSG00000197530.12	protein_coding	MIB2	2	ENST00000510793.5	protein_coding	MIB2-026	0.0123384655664337	-0.00296996463417899	-0.494854791674716	0.620920998830875	0.722337580501602	-7.42402823880315	0.124413379711822	0.00150942290130924	0.848464795046621	0.409936587340209	0.67534781985555	-9.98426799855118
HAVANA	transcript	ENSG00000197530.12	protein_coding	MIB2	2	ENST00000504599.5	protein_coding	MIB2-019	0.00916894973622067	-0.0209584058951321	-2.6301102534639	0.00880007144848516	0.0169124126598136	-4.11399409171632	0.0767523784554921	-0.000200506233199064	-0.0929311728712007	0.927227186381289	1	-10.355138684348
HAVANA	transcript	ENSG00000197530.12	protein_coding	MIB2	2	ENST00000507229.5	retained_intron	MIB2-020	0.171945965050096	0.0841877544483846	3.75784564911828	0.000191690495727621	0.000461467635629632	-0.589302495572882	0.298861511333835	0.00488571561491125	1.40559198445926	0.180861844303428	0.410321980127004	-9.3698067378828
HAVANA	transcript	ENSG00000197530.12	protein_coding	MIB2	1	ENST00000503789.5	protein_coding	MIB2-028	0.00439080595405238	0.00200290864412189	0.480295260891749	0.631228483903805	0.73135093260174	-7.43111853068616	0.0248782680355705	0.000189548708842442	0.166308604951694	0.870205663362709	1	-10.3449858540653
HAVANA	transcript	ENSG00000197530.12	protein_coding	MIB2	1	ENST00000378708.5	protein_coding	MIB2-008	0.00321809832195333	0.00164275391813619	0.331233351952341	0.740607644073776	0.823350053405346	-7.49153772269517	0	0	0	1	1	-10.3597524836655
HAVANA	transcript	ENSG00000197530.12	protein_coding	MIB2	2	ENST00000506488.5	nonsense_mediated_decay	MIB2-023	0.0842339494932124	0.0648469544512955	4.580398572209	5.87240489487077e-06	1.66987083675486e-05	2.72052673232351	0.230494435505249	0.00858853542028916	3.20932243600379	0.00605197448297335	0.0369905026132213	-6.19894833232057
HAVANA	transcript	ENSG00000197530.12	protein_coding	MIB2	2	ENST00000512004.1	processed_transcript	MIB2-029	0.377092372316281	0.198235337128728	5.0564376381542	6.01455247586029e-07	1.8998933205542e-06	4.90995001063724	0.958984074932491	0.0166633701883818	4.05090559307436	0.0011094313529968	0.0104675540883759	-4.49049685745481
HAVANA	transcript	ENSG00000197530.12	protein_coding	MIB2	2	ENST00000508455.1	retained_intron	MIB2-030	0.588218264913632	0.330503084638957	6.66317640698235	7.12017156304233e-11	3.36098104409686e-10	13.69963429854	1.10178741851678	0.0157273780063202	6.38023026551924	1.43449655506536e-05	0.00050901906149264	0.0105525240822821
HAVANA	transcript	ENSG00000197530.12	protein_coding	MIB2	2	ENST00000514234.5	protein_coding	MIB2-021	0.0579211145248001	0.0412820583356608	2.71830771267829	0.00679064550479146	0.0132844107561717	-3.88165612715304	0.223386504030139	0.00761461741275958	1.5549494893368	0.141460766287736	0.347953595051843	-9.16452293125545
HAVANA	transcript	ENSG00000197530.12	protein_coding	MIB2	2	ENST00000467597.1	retained_intron	MIB2-010	0.830253090410346	0.103906925180996	2.57428876285156	0.0103326419924074	0.0196292518370311	-4.25719297867401	1.14262251032333	0.0014781072975783	0.424358712352567	0.677518927650153	0.907649511087217	-10.2641092467324
HAVANA	transcript	ENSG00000197530.12	protein_coding	MIB2	2	ENST00000508148.1	retained_intron	MIB2-031	0.145342677475905	0.143328173153071	6.0631895627381	2.64039365537849e-09	1.06279050237739e-08	10.1729239122466	0.504138127000467	0.0115916897114022	4.12518079854859	0.000956701727390485	0.00938864834516321	-4.33954970315196
HAVANA	transcript	ENSG00000197530.12	protein_coding	MIB2	2	ENST00000486072.1	nonsense_mediated_decay	MIB2-011	0.227769227092717	0.0678308173248089	1.55280077603344	0.121106357503381	0.184811735523396	-6.34454992594859	0.408319695605961	0.00995845458880264	1.48938714155379	0.157764071630504	0.374453061186194	-9.25651411178116
HAVANA	transcript	ENSG00000197530.12	protein_coding	MIB2	2	ENST00000505370.1	retained_intron	MIB2-032	0.595206596741186	0.193574019964598	3.73970266203115	0.000205657723735486	0.000493272184800383	-0.655395415967106	0.913986946826874	0.0138158934181053	2.56172363511392	0.0220951008273128	0.0967097149149715	-7.46571212611867
HAVANA	transcript	ENSG00000197530.12	protein_coding	MIB2	2	ENST00000473511.5	retained_intron	MIB2-013	0.0275134342108586	0.0380390705540971	2.91918840249827	0.00366842810042428	0.00747537504736714	-3.32476279232686	0.0590959781592249	0.00405229564520399	2.02520273410637	0.0616194128448947	0.201800443806899	-8.42909747897702
HAVANA	transcript	ENSG00000197530.12	protein_coding	MIB2	2	ENST00000464570.1	retained_intron	MIB2-012	0.0553465595787482	0.0190364798910508	0.887680485402943	0.375141409155459	0.485718704017879	-7.15296051251972	0.161793684665004	0.00375860248809484	1.69935869282744	0.110547076954262	0.303831340307507	-8.95213426004639
HAVANA	transcript	ENSG00000197530.12	protein_coding	MIB2	2	ENST00000483015.1	protein_coding	MIB2-014	0.0583414218103937	0.0201300155609718	1.72561717612869	0.0850369892368907	0.13498800862815	-6.06300263170578	0.0579107615134286	0.00302617192810064	2.43989169545246	0.0280364599708413	0.114468566161996	-7.69335551770635
HAVANA	transcript	ENSG00000197530.12	protein_coding	MIB2	2	ENST00000511910.1	retained_intron	MIB2-024	0.00149275365553658	0.00128250955240157	0.408661550639194	0.68296382704751	0.775693378379109	-7.46292221619449	0.0269236800480664	0.00184619520329599	1.62602326936445	0.125426044812429	0.326762104409075	-9.06162213965687
HAVANA	transcript	ENSG00000197530.12	protein_coding	MIB2	2	ENST00000470373.1	retained_intron	MIB2-015	0.0466279520400979	0.00999886700011239	0.708024086003301	0.479261735111249	0.591334711332242	-7.29600950587071	0.157372678835591	0.00731609971865811	4.16509508181204	0.000883664484115071	0.00885955616447692	-4.25851860641638
HAVANA	transcript	ENSG00000189409.13	protein_coding	MMP23B	2	ENST00000356026.9	protein_coding	MMP23B-001	0.00583530406796373	0.0100666764997477	2.80438383831934	0.00523836327346497	0.0104322229233451	-3.64773794890486	0.0252105906881255	7.52520912269777e-05	0.129486310237737	0.898747892546951	1	-10.3507975539187
HAVANA	transcript	ENSG00000189409.13	protein_coding	MMP23B	2	ENST00000472264.1	protein_coding	MMP23B-005	0.0152205915509518	0.0148094030797906	2.45007633616535	0.0146259373821061	0.0270859680358448	-4.56509238901145	0	0	0	1	1	-10.3597524836655
HAVANA	transcript	ENSG00000189409.13	protein_coding	MMP23B	2	ENST00000512731.5	nonsense_mediated_decay	MMP23B-009	0.038017526063837	0.0593907962454589	6.88824342798061	1.71198638330475e-11	8.60628470579429e-11	15.0944346721247	0.123803695219674	0.00429392001318416	4.71076330580534	0.000302869235890643	0.00407026249982118	-3.16012745753353
HAVANA	transcript	ENSG00000189409.13	protein_coding	MMP23B	2	ENST00000378675.7	protein_coding	MMP23B-002	0.00424186014564138	0.00414902543567193	1.56431870481327	0.118378313817798	0.181111554952963	-6.32669899589054	0.0103492954914847	-0.000310632899139323	-0.914151269791866	0.375554644228449	0.638557644294155	-9.92553813265576
HAVANA	transcript	ENSG00000189409.13	protein_coding	MMP23B	2	ENST00000479814.5	protein_coding	MMP23B-003	0.0115144597197031	-0.00276668742349555	-0.547449918399038	0.584315067605308	0.689727449585686	-7.39665316403377	0	0	0	1	1	-10.3597524836655
HAVANA	transcript	ENSG00000189409.13	protein_coding	MMP23B	2	ENST00000435358.5	protein_coding	MMP23B-004	0.00468670581890938	-0.00123715026904245	-0.517079215427221	0.605330567015727	0.708514811023355	-7.41279740644949	0.0198528528625647	-0.00045377949400148	-0.50236348691862	0.622937555080246	0.87045663260003	-10.2260445196442
HAVANA	transcript	ENSG00000189409.13	protein_coding	MMP23B	2	ENST00000503792.1	protein_coding	MMP23B-010	0.0131289313034818	0.0112458228077419	2.22176962034558	0.0267478429400003	0.0471969313055033	-5.09220202934638	0.019056211971899	-0.00101633130516795	-1.72432430774847	0.105845156573254	0.294792514879087	-8.91412182580911
HAVANA	transcript	ENSG00000189409.13	protein_coding	MMP23B	2	ENST00000489782.1	retained_intron	MMP23B-006	0.0188721564063012	0.00497537167018659	0.824767874946872	0.409898489606671	0.521973547914918	-7.20670904700442	0.0260294197456677	-0.000666737251569176	-0.947001540875596	0.359118805437613	0.620433940498442	-9.89470320656102
HAVANA	transcript	ENSG00000189409.13	protein_coding	MMP23B	2	ENST00000486400.1	retained_intron	MMP23B-007	0.0879446649458486	0.117228523590453	6.84136490002447	2.31082979542274e-11	1.14635785482411e-10	14.800748555819	0.221487839561065	0.0039175446563209	1.31074319455574	0.2102797156038	0.453132891911764	-9.49196840002387
HAVANA	transcript	ENSG00000189409.13	protein_coding	MMP23B	2	ENST00000490017.1	nonsense_mediated_decay	MMP23B-008	0.100323861550815	0.136209836572472	7.55609344554091	2.0082973487279e-13	1.22864590796789e-12	19.4550189914722	0.128016981850643	0.000959206250944132	0.470429336651249	0.645030369437142	0.881413476387026	-10.2423795709033
HAVANA	transcript	ENSG00000248333.8	protein_coding	CDK11B	2	ENST00000341832.10	protein_coding	CDK11B-001	1.09764618376298	0.389586831063651	8.47016232134848	2.77779631027146e-16	2.27114272703365e-15	25.9335331660463	2.07809102481616	0.00994636113255611	4.65299288373502	0.000338730836165986	0.00440513790101119	-3.27537800753009
HAVANA	transcript	ENSG00000248333.8	protein_coding	CDK11B	2	ENST00000407249.7	protein_coding	CDK11B-003	0.198515053404266	-0.0236937471291271	-0.840334394909395	0.401124423929313	0.512901812090415	-7.19377663228371	0.372033679370516	0.0146735075503477	2.58821463919993	0.0209734086236578	0.0930512997353626	-7.41564711914811
HAVANA	transcript	ENSG00000248333.8	protein_coding	CDK11B	2	ENST00000615951.4	nonsense_mediated_decay	CDK11B-002	0.405911936736567	0.275549146288529	8.82197383985064	1.90678894509734e-17	1.7575347541152e-16	28.5749799283299	0.765231986744989	0.02040370414878	2.36032418581804	0.0327073316192726	0.128023010573201	-7.8395196114246
HAVANA	transcript	ENSG00000248333.8	protein_coding	CDK11B	2	ENST00000340677.9	protein_coding	CDK11B-005	0.128548359089086	-0.024511787526561	-1.05948543414237	0.289892654571625	0.39231390990769	-6.98613713045174	0.960574184034157	0.000940744725742581	0.207608851135537	0.838415418237181	1	-10.3367532481458
HAVANA	transcript	ENSG00000248333.8	protein_coding	CDK11B	2	ENST00000611150.3	nonsense_mediated_decay	CDK11B-004	0.0158939194554531	-0.00231685046813751	-0.367746524779008	0.713218579741096	0.801092744400718	-7.47878918461915	0.494780467828622	0.00219724419919627	0.356419322556421	0.726647911396972	0.94744829544497	-10.2921603494382
ENSEMBL	transcript	ENSG00000248333.8	protein_coding	CDK11B	3	ENST00000629289.2	protein_coding	CDK11B-202	0.422993972604565	0.223121465482704	8.76551978268705	2.94616103895185e-17	2.66159851991181e-16	28.1457938850347	0.0328854396269254	1.23094202264684e-05	0.0104578860265598	0.991798169637519	1	-10.3596940381703
ENSEMBL	transcript	ENSG00000248333.8	protein_coding	CDK11B	3	ENST00000626918.2	protein_coding	CDK11B-201	0.0670126447103556	0.0711128982679386	6.69597381407354	5.79835457361236e-11	2.7637998052297e-10	13.9004881912587	0.0933340759511168	0.00249996263377129	1.72762327162043	0.105237132625205	0.293686203418525	-8.90907139949253
ENSEMBL	transcript	ENSG00000248333.8	protein_coding	CDK11B	3	ENST00000629312.2	protein_coding	CDK11B-203	0.190051841236	0.204572017543934	10.0075752814221	1.32464585479551e-21	1.89671008413278e-20	38.033708645043	0.101391041267293	0.000800652321938766	0.408844191717907	0.688614971172445	0.91686601276057	-10.2709357239488
HAVANA	transcript	ENSG00000248333.8	protein_coding	CDK11B	2	ENST00000341028.8	processed_transcript	CDK11B-006	0.811795302773369	0.02158853432061	0.451992995678826	0.651470943466878	0.748664115181978	-7.44429607372382	0.438765667874767	0.0120678650100271	1.97007457282832	0.0681903271090522	0.217011235303143	-8.52144077399037
HAVANA	transcript	ENSG00000272004.1	antisense	RP11-345P4.10	2	ENST00000607013.1	antisense	RP11-345P4.10-001	0.148320222141989	0.0247741636741117	1.28843592119095	0.198192881761147	0.284071836291307	-6.71830492189232	0.640410914740762	0.00342706130076131	0.589350538634357	0.564675827356536	0.824381216272005	-10.1763211353436
ENSEMBL	transcript	ENSG00000189339.11	protein_coding	SLC35E2B	3	ENST00000614300.4	protein_coding	SLC35E2B-201	0.31059685761921	0.180321743938578	7.43617806661047	4.56694527285973e-13	2.69593142066536e-12	18.6481512051506	0.342371129900026	-0.000558495624192558	-0.315618163912905	0.756779129939849	0.971190819410232	-10.3067001242975
HAVANA	transcript	ENSG00000189339.11	protein_coding	SLC35E2B	2	ENST00000617444.4	protein_coding	SLC35E2B-003	1.63279003417688	0.626704859646777	9.79265039364335	7.97681021051787e-21	1.05178456446081e-19	36.2582845658543	1.90846005434176	0.00519621811008293	1.68889210103836	0.112571945165897	0.307566382437598	-8.96796044910338
HAVANA	transcript	ENSG00000189339.11	protein_coding	SLC35E2B	2	ENST00000611123.1	protein_coding	SLC35E2B-001	1.56140423709753	0.859841214223664	11.6168814864359	9.0378405088699e-28	2.53299374216206e-26	52.0938353103784	3.64484813360332	0.0171262646412892	6.11583334101786	2.26759226306939e-05	0.000684639969829413	-0.468425799231417
HAVANA	transcript	ENSG00000189339.11	protein_coding	SLC35E2B	2	ENST00000480991.1	retained_intron	SLC35E2B-002	0.524782554193626	0.328650023184264	12.1101939725152	9.14085505989566e-30	3.23184176791898e-28	56.6489720703511	0.908347194842382	0.0106142897500465	5.64194439227575	5.27814801578799e-05	0.00120058920788022	-1.34979935526248
HAVANA	transcript	ENSG00000189339.11	protein_coding	SLC35E2B	2	ENST00000481276.1	retained_intron	SLC35E2B-004	0.489235207638749	0.366315780182801	13.3355675332673	6.6486322319743e-35	4.29902573530141e-33	68.3896126746313	0.915795967782736	0.00808338972448448	3.76169383163239	0.00198193758241028	0.0160898631600712	-5.07938881157656
HAVANA	transcript	ENSG00000269737.2	transcribed_processed_pseudogene	RP11-345P4.6	2	ENST00000596308.1	processed_transcript	RP11-345P4.6-002	0.100824451469537	0.0584443699665275	7.23603872811417	1.75927669950835e-12	9.77537397952142e-12	17.3245580724579	1.20101731467787	0.0129225338882155	5.33105457991265	9.34129999281189e-05	0.00177379051521313	-1.94334861000584
HAVANA	transcript	ENSG00000269737.2	transcribed_processed_pseudogene	RP11-345P4.6	1	ENST00000597891.1	transcribed_processed_pseudogene	RP11-345P4.6-001	0.0040836812222695	0.00208627342342614	0.73509494033234	0.462627903597901	0.574960616775789	-7.27651097328181	1.35517245039849	0.0201430649869453	5.4398345653696	7.63869597472522e-05	0.00154901430771454	-1.73433726445027
HAVANA	transcript	ENSG00000215914.4	unprocessed_pseudogene	MMP23A	2	ENST00000234610.5	unprocessed_pseudogene	MMP23A-001	0.0107966940948507	-0.00136210410806418	-0.280137559940646	0.779488363296097	0.854580303884755	-7.50714261851368	0.091734916607841	0.00339978036078895	1.69785230962351	0.110836530594305	0.304302036323137	-8.95441604589825
HAVANA	transcript	ENSG00000008128.22	protein_coding	CDK11A	2	ENST00000356200.7	protein_coding	CDK11A-008	0.00149102440223082	-0.00111759877293314	-1.0017145811946	0.316968220628767	0.422637203197536	-7.04550522718927	0.008435054198313	0.000243264362048678	1.00623422528573	0.330763087545533	0.58915028690456	-9.83668650137434
HAVANA	transcript	ENSG00000008128.22	protein_coding	CDK11A	2	ENST00000463652.5	retained_intron	CDK11A-021	0.0208715106910187	0.00266870380511875	0.492477555767755	0.622598955030259	0.723766679655782	-7.42520036872245	0.0354812062144827	0.000654023244588952	1.17298945600897	0.259667182700243	0.508584695500975	-9.65722556948838
HAVANA	transcript	ENSG00000008128.22	protein_coding	CDK11A	2	ENST00000356937.7	retained_intron	CDK11A-010	0.0140575651509228	0.0088535829988011	2.46347258312671	0.0140970750524401	0.0261781309771063	-4.53259995513617	0.0799238871943486	0.00334390943982856	2.94656515752749	0.0102773595698842	0.0547889697999597	-6.72205150796884
HAVANA	transcript	ENSG00000008128.22	protein_coding	CDK11A	2	ENST00000378638.6	protein_coding	CDK11A-027	0.02316033383819	-0.000248679308279854	-0.0416393746111281	0.966802882504647	0.991881824836321	-7.54548315542737	0.0733981503259926	0.001125062086574	1.09203580952065	0.292590050082323	0.545991760120386	-9.74725925454397
HAVANA	transcript	ENSG00000008128.22	protein_coding	CDK11A	2	ENST00000509982.5	nonsense_mediated_decay	CDK11A-026	0.00459864372883088	0.00241261220585012	0.607843509978297	0.543568518292484	0.652529118476886	-7.3618159197149	0.223963657901453	0.00817316169780592	5.47215177730405	7.19762238897003e-05	0.00148814498141721	-1.67251478989474
HAVANA	transcript	ENSG00000008128.22	protein_coding	CDK11A	2	ENST00000404249.7	protein_coding	CDK11A-001	0.554630491540502	0.273523045676387	6.97476958399247	9.79989077987495e-12	5.04433861336131e-11	15.640846757964	0.557163832651577	-0.00179740489324175	-0.34845537390044	0.73249442634047	0.952005754114094	-10.2951348137556
HAVANA	transcript	ENSG00000008128.22	protein_coding	CDK11A	2	ENST00000460465.5	nonsense_mediated_decay	CDK11A-002	0.0671451403037487	0.0666774179523147	2.51363951095392	0.0122638724305468	0.0230114391161777	-4.40938529313808	0.336594134565092	0.00994549390271684	2.31471395329244	0.0357074274715263	0.136271358530719	-7.92233251469925
HAVANA	transcript	ENSG00000008128.22	protein_coding	CDK11A	2	ENST00000357760.6	protein_coding	CDK11A-003	0.025412602535808	0.0222323506349142	3.3770536396677	0.000790038207076017	0.00176162100096029	-1.912739098759	0.0727625892467995	0.0032893412347833	3.5629055332213	0.00296019317115352	0.0216536737513211	-5.48399415030157
HAVANA	transcript	ENSG00000008128.22	protein_coding	CDK11A	2	ENST00000358779.9	protein_coding	CDK11A-004	0.00488471823859307	-0.009731479599271	-1.42513282001724	0.154745595064843	0.229274606875298	-6.53365846317882	0.00818298691849298	-0.000436425968986292	-1.20616185638993	0.247023940711941	0.496251722896958	-9.61879253430582
HAVANA	transcript	ENSG00000008128.22	protein_coding	CDK11A	2	ENST00000378633.5	protein_coding	CDK11A-005	0.0733778993247855	0.0839387259401205	4.47445231353283	9.50261773654689e-06	2.64615230842436e-05	2.26022603719794	0	0	0	1	1	-10.3597524836655
HAVANA	transcript	ENSG00000008128.22	protein_coding	CDK11A	2	ENST00000478901.1	retained_intron	CDK11A-020	0.797855336814253	0.122993040089897	3.94853771761199	8.9968100060374e-05	0.000224934177042518	0.123596110566638	1.38683854079641	0.00387872224121736	1.9954778921855	0.0650869752417286	0.209884339653101	-8.47906884039076
HAVANA	transcript	ENSG00000008128.22	protein_coding	CDK11A	2	ENST00000468397.1	retained_intron	CDK11A-022	0.0101629384450959	0.000407956258436455	0.0813735121519077	0.93517762550212	0.969738870433893	-7.54304105209633	0.0241445551455088	0.0013099073638263	1.60201476756575	0.130658739623728	0.330902146501749	-9.09674264659455
HAVANA	transcript	ENSG00000008128.22	protein_coding	CDK11A	2	ENST00000491311.1	retained_intron	CDK11A-019	0.0984519772838831	0.114995517317709	4.90057676302465	1.29490268673203e-06	3.95153318176018e-06	4.17145191452071	0.159169226718165	0.000268669041735211	0.150399164925844	0.882517154888638	1	-10.3476738456638
HAVANA	transcript	ENSG00000008128.22	protein_coding	CDK11A	2	ENST00000495016.5	processed_transcript	CDK11A-023	0.00107928870425787	-0.000185153003731105	-0.048723721061023	0.961159017340639	0.987955392435563	-7.5451633083509	0	0	0	1	1	-10.3597524836655
HAVANA	transcript	ENSG00000008128.22	protein_coding	CDK11A	2	ENST00000468800.5	retained_intron	CDK11A-024	0.0248039012678012	0.0157658607422991	1.79063393146694	0.0739596788973883	0.119034283493607	-5.94948551696261	0.12750959971495	0.00466369855494105	1.41931654251886	0.176898187502265	0.404191154857571	-9.35158868289702
HAVANA	transcript	ENSG00000008128.22	protein_coding	CDK11A	2	ENST00000464748.1	retained_intron	CDK11A-025	0.115450532506167	0.275364128931728	6.84374975394168	2.2759241848413e-11	1.1300978110307e-10	14.8156492253648	0	0	0	1	1	-10.3597524836655
HAVANA	transcript	ENSG00000008128.22	protein_coding	CDK11A	2	ENST00000489300.1	retained_intron	CDK11A-018	0.118526098632829	0.190092811675114	5.50928805483862	5.78745751519121e-08	2.02879629417908e-07	7.17306630878858	0.0977105923365954	0.00593586279716039	4.66096810792203	0.000333530759135493	0.00435654732781821	-3.25945057900629
HAVANA	transcript	ENSG00000008128.22	protein_coding	CDK11A	2	ENST00000492390.5	retained_intron	CDK11A-016	0.224535084812919	0.27677979306815	9.84168127753258	5.30789821575417e-21	7.13231349412625e-20	36.6610342419904	0.32218857504646	0.00381980133776319	1.40602444778408	0.180735845060201	0.410121383559003	-9.36923473518728
HAVANA	transcript	ENSG00000008128.22	protein_coding	CDK11A	2	ENST00000474916.1	retained_intron	CDK11A-017	0.545095609725057	0.437825570504986	10.4786514109031	2.37326522709947e-23	4.11255711609884e-22	42.0134029101819	0.853410601128565	0.0117543502725418	2.86029852015669	0.0122174506069667	0.0623029402749495	-6.89147064715404
HAVANA	transcript	ENSG00000008128.22	protein_coding	CDK11A	2	ENST00000479362.1	protein_coding	CDK11A-007	0.705974035722758	0.432356365029664	10.0047334593553	1.35669225160794e-21	1.94090679864074e-20	38.0100655284827	1.22115621810738	0.0148054099569908	2.96707116631242	0.00986264540475485	0.0531522177783054	-6.68158891974995
HAVANA	transcript	ENSG00000008128.22	protein_coding	CDK11A	2	ENST00000498810.1	retained_intron	CDK11A-014	1.18866382245481	0.489983350934799	8.59481474163713	1.08483067023052e-16	9.24362447683352e-16	26.8603501084119	1.58332786598256	0.0258846449316372	7.53281594428586	2.17790020777374e-06	0.000155176772221494	1.98996753500587
HAVANA	transcript	ENSG00000008128.22	protein_coding	CDK11A	2	ENST00000487462.1	retained_intron	CDK11A-013	0.676086070241161	0.143302931684334	3.39896590721131	0.00073070396435761	0.00163628781136947	-1.84023118138167	1.00400332467006	0.011838075084397	2.95871514779674	0.0100296144922762	0.0538311607141834	-6.69808548843852
HAVANA	transcript	ENSG00000008128.22	protein_coding	CDK11A	2	ENST00000401096.2	protein_coding	CDK11A-011	0.334126966653344	0.0767393530201731	2.36257871821521	0.0185320506837562	0.0337039650796281	-4.77305982136621	0.66072598844462	0.00431203328679305	1.20660416022567	0.246858635955947	0.496177472372553	-9.61827414858946
HAVANA	transcript	ENSG00000268575.1	processed_transcript	RP1-283E3.8	2	ENST00000598846.1	processed_transcript	RP1-283E3.8-001	1.07692442828567	0.460947772741794	9.79432826259278	7.86656220418727e-21	1.03787477081479e-19	36.2720444840695	1.78935410949533	0.0147769772289313	9.23543944969832	1.82685487192003e-07	4.13599179400183e-05	4.60616926173127
HAVANA	transcript	ENSG00000227775.3	transcribed_processed_pseudogene	RP1-283E3.4	2	ENST00000577672.1	processed_transcript	RP1-283E3.4-004	0.105104489479354	0.00287429881895569	0.171012853149036	0.864283160164443	0.918136101886169	-7.5317378330565	0.138494071929798	0.00181177775016457	0.763751655279926	0.457235782044177	0.723601493254441	-10.0541224585577
HAVANA	transcript	ENSG00000227775.3	transcribed_processed_pseudogene	RP1-283E3.4	2	ENST00000417099.1	processed_transcript	RP1-283E3.4-002	0.165412763572803	0.0680036863639869	6.69339766070965	5.89281321683634e-11	2.80650837096663e-10	13.8846818368085	2.05270026471207	0.019422962032893	9.4802982289555	1.31418006923187e-07	3.56569000512351e-05	4.95474835472496
HAVANA	transcript	ENSG00000227775.3	transcribed_processed_pseudogene	RP1-283E3.4	2	ENST00000424604.1	processed_transcript	RP1-283E3.4-003	0.0234635612913234	0.00525710489473685	0.736212473541348	0.461948241471603	0.574283056825696	-7.27569034990661	1.19699937796931	0.0159193178867206	8.08035164532923	9.45176308347693e-07	9.72595828492426e-05	2.86968438935114
HAVANA	transcript	ENSG00000227775.3	transcribed_processed_pseudogene	RP1-283E3.4	1	ENST00000418950.2	transcribed_processed_pseudogene	RP1-283E3.4-001	0.0107179184797748	0.00162688261153234	0.396463168793032	0.691933297505117	0.783281140877376	-7.46782764379614	0.789172947111062	0.00866553580653696	1.14300446195114	0.27151662245316	0.521701787855957	-9.69120152640779
HAVANA	transcript	ENSG00000215790.6	protein_coding	SLC35E2	2	ENST00000355439.6	protein_coding	SLC35E2-002	0.879804565223553	0.385292494568668	7.90704874028	1.71321594561906e-14	1.16615514718291e-13	21.8748272089518	1.26912283691227	0.00801492993180858	3.37556318672417	0.00432398298899771	0.0287644692810296	-5.86391881317383
HAVANA	transcript	ENSG00000215790.6	protein_coding	SLC35E2	2	ENST00000475229.2	processed_transcript	SLC35E2-004	0.914955694443744	0.380652855418838	8.62660817094398	8.52173462015741e-17	7.3398189385473e-16	27.0983481793771	1.45159915245493	0.0162200554409005	6.65286371535538	9.03691579728547e-06	0.000379720570136291	0.49470439776128
HAVANA	transcript	ENSG00000215790.6	protein_coding	SLC35E2	2	ENST00000246421.4	protein_coding	SLC35E2-001	0.474207684992675	0.248636940736675	5.28137961884775	1.91975598120981e-07	6.38060716777309e-07	6.01242784207437	1.10531703892165	0.00653253073472684	2.01151294156626	0.0631948883463898	0.205459739771402	-8.45216364520147
HAVANA	transcript	ENSG00000008130.15	protein_coding	NADK	2	ENST00000341426.9	protein_coding	NADK-003	0.0648480742300587	0.0236657940120976	0.97102091545519	0.332009516476564	0.439252181451955	-7.07569919942088	0.43056834610205	0.00153889224955789	0.225139696952883	0.825005559371333	1	-10.3327121045041
HAVANA	transcript	ENSG00000008130.15	protein_coding	NADK	2	ENST00000341991.7	protein_coding	NADK-002	1.06832012279349	0.540539980728468	11.9527613975369	4.00478386462147e-29	1.31290342589872e-27	55.1838483157262	2.32864411221919	0.00872443315623055	2.9894371823637	0.0094290591048257	0.0513722233375052	-6.63737787597752
HAVANA	transcript	ENSG00000008130.15	protein_coding	NADK	2	ENST00000378625.5	protein_coding	NADK-001	0.209706307288267	0.193087732809432	10.2797001309958	1.31601141497606e-22	2.10277086656148e-21	40.3181383605817	0.122246546124024	0.00265387761039241	2.91557326952311	0.0109368273527863	0.05740110322557	-6.78306961527713
HAVANA	transcript	ENSG00000008130.15	protein_coding	NADK	2	ENST00000342348.9	protein_coding	NADK-017	0.364183477807562	0.155571987320959	5.79871496113636	1.18858959196239e-08	4.47142046203169e-08	8.70927626578172	0.264764485001033	0.0036195451832851	1.27649166638575	0.221802672863827	0.468842524125429	-9.53443450089292
HAVANA	transcript	ENSG00000008130.15	protein_coding	NADK	2	ENST00000498806.1	nonsense_mediated_decay	NADK-012	0.237250162374873	0.255823969720565	6.81217517353802	2.78308511653256e-11	1.36912091888864e-10	14.6187183878391	0.747205960955078	0.0101540119094969	1.90503673204054	0.0767565546975216	0.236250217247579	-8.62847155818842
HAVANA	transcript	ENSG00000008130.15	protein_coding	NADK	2	ENST00000469045.5	protein_coding	NADK-016	0.00889871220918811	0.00620323638231399	1.57036796157044	0.11696502296605	0.179185157427102	-6.31727130620764	0.0450166238379793	0.00118911242780589	1.43323316766954	0.172952389463857	0.398101984761147	-9.33297909634785
HAVANA	transcript	ENSG00000008130.15	protein_coding	NADK	2	ENST00000480499.5	retained_intron	NADK-013	0.028781693050729	-0.000440440722636604	-0.0341104105232049	0.972802782182422	0.995994209056157	-7.5457681054224	0.0728499338967907	0.0020975663225007	1.61948793153211	0.126832263700877	0.326847648903509	-9.0712182432343
HAVANA	transcript	ENSG00000008130.15	protein_coding	NADK	2	ENST00000497747.5	retained_intron	NADK-010	0.0200121251525945	0.0103285746720248	0.924081877358572	0.355891478496762	0.465248795480963	-7.120063626218	0.334630513577353	0.0077474727074623	1.73184426692978	0.104463639412817	0.292316643860041	-8.90260014805139
HAVANA	transcript	ENSG00000008130.15	protein_coding	NADK	2	ENST00000477235.5	retained_intron	NADK-009	0.308741191635617	0.245362427521985	9.581904090975	4.52437612813161e-20	5.50792884145958e-19	34.5427600157021	0.46509944737317	0.00792947350324914	2.78032139650779	0.0143332991568992	0.0701988236999919	-7.0472697103329
HAVANA	transcript	ENSG00000008130.15	protein_coding	NADK	2	ENST00000489538.1	nonsense_mediated_decay	NADK-014	0.0188341319594604	-0.0144231778278096	-1.63697073682271	0.102268680564461	0.159142044050204	-6.21109073913623	0.0825867681648064	0.000723834602900112	0.381631545589525	0.708256388545305	0.932703523698737	-10.2823087398115
HAVANA	transcript	ENSG00000008130.15	protein_coding	NADK	2	ENST00000497615.1	retained_intron	NADK-011	0.765954408630239	0.271030162745394	6.51725107029318	1.75819156467181e-10	7.97232172409861e-10	12.8160012755965	0.452774356657195	0.00824188617190043	1.68699306220373	0.112942777257852	0.308216458731803	-8.97082488873528
HAVANA	transcript	ENSG00000008130.15	protein_coding	NADK	2	ENST00000497186.5	nonsense_mediated_decay	NADK-008	0.00906876401604811	0.00802116709359829	1.66241600786511	0.097058999230276	0.151894294950662	-6.16937319882055	0.0249536045116807	0.00171110430937239	2.48027529861898	0.025915624561367	0.108236880928388	-7.61839178558117
HAVANA	transcript	ENSG00000008130.15	protein_coding	NADK	2	ENST00000492845.6	retained_intron	NADK-015	0.308154035866035	0.236144296631872	9.02655811693479	3.87636173141416e-18	3.84403425612365e-17	30.1470313257474	0.543647976724382	0.00821703832730032	2.452788842049	0.0273417886816844	0.112459772714101	-7.66946990343982
HAVANA	transcript	ENSG00000008130.15	protein_coding	NADK	2	ENST00000492768.5	processed_transcript	NADK-007	0.0800531541027412	0.119854681038164	8.44270024119458	3.4125795853233e-16	2.76038834087601e-15	25.7307050085129	0.134996235346812	-0.00319157471942633	-1.95977864921121	0.0694859544376548	0.220050241953778	-8.53852473427285
HAVANA	transcript	ENSG00000008130.15	protein_coding	NADK	2	ENST00000460602.5	retained_intron	NADK-006	0.227566679393219	0.159408388286124	9.07632842879337	2.62081134378977e-18	2.64162998752739e-17	30.5333934434779	0.418494637636841	0.00615955911704415	2.72357806237426	0.0160466601070579	0.0763016373734026	-7.15698950780867
HAVANA	transcript	ENSG00000008130.15	protein_coding	NADK	2	ENST00000464373.1	retained_intron	NADK-005	0.531841624144426	0.232505279984235	6.71341430718165	5.19681563790236e-11	2.49030827282283e-10	14.0076302091529	0.852281630987288	0.0132168410000671	4.80002602733856	0.000254968978239185	0.00360276191536103	-2.9826335481523
HAVANA	transcript	ENSG00000008130.15	protein_coding	NADK	2	ENST00000480542.1	processed_transcript	NADK-004	0.0559508481280714	-0.00383579892151883	-0.322312155192853	0.747351566596826	0.828907846003449	-7.49445017488091	0.0253165391530224	0.00173599125620725	1.62572501556885	0.125489926983361	0.326762104409075	-9.06206066092327
ENSEMBL	transcript	ENSG00000078369.17	protein_coding	GNB1	3	ENST00000610897.4	protein_coding	GNB1-201	1.78233445907936	0.510104054120249	7.331959178197	9.25038630614487e-13	5.28465140382867e-12	17.9552900099191	3.06304693261971	0.00245384188256468	0.52077182821084	0.610368922003777	0.865751453517734	-10.2161576360859
ENSEMBL	transcript	ENSG00000078369.17	protein_coding	GNB1	3	ENST00000615252.4	protein_coding	GNB1-202	0.0530488941321997	0.0255207527609607	2.00369665770995	0.0456440758957771	0.0768459433724838	-5.54848195003031	0.0962099448207453	0.00203253124246294	1.07062698207201	0.301795801978373	0.556545067817629	-9.7701593378069
HAVANA	transcript	ENSG00000078369.17	protein_coding	GNB1	2	ENST00000378609.8	protein_coding	GNB1-001	4.66211144173559	0.706711043039855	11.3346979491032	1.19242783165241e-26	2.94676233984321e-25	49.536896775344	6.48712477155575	0.00352030907814892	1.8075798965469	0.0914105223311538	0.266827396506071	-8.78475356147128
HAVANA	transcript	ENSG00000078369.17	protein_coding	GNB1	2	ENST00000461893.5	retained_intron	GNB1-003	0.630160556472359	0.313859392536451	10.6988064179611	3.48233544034247e-24	6.58512715854828e-23	43.9133793995439	1.07379889205192	0.0133715198120401	6.46163900717653	1.24827954543071e-05	0.000465781702372992	0.156160160361111
HAVANA	transcript	ENSG00000078369.17	protein_coding	GNB1	2	ENST00000471354.1	retained_intron	GNB1-002	0.858793118626912	0.305079591051229	8.4404320177468	3.47101045082903e-16	2.80591913967059e-15	25.7139745068092	0.916123086583053	0.00738198287309345	2.88217026944206	0.0116940656098169	0.0602865541743966	-6.84864463166528
HAVANA	transcript	ENSG00000078369.17	protein_coding	GNB1	1	ENST00000439272.6	protein_coding	GNB1-005	0.425448852551748	0.27415422241745	7.97711455854335	1.03761525107769e-14	7.21588362272806e-14	22.3681726214009	1.36773034444082	0.00824425877512808	1.96266730644449	0.0691202128939246	0.219181190360573	-8.53373684871033
HAVANA	transcript	ENSG00000078369.17	protein_coding	GNB1	2	ENST00000434686.6	protein_coding	GNB1-007	1.25586838424352	0.265080265431013	4.00095720261978	7.26770496386071e-05	0.000183621019638697	0.32537508618328	0.692040643470547	-0.0114321351766302	-2.27861142036933	0.0382639858530906	0.143247909818966	-7.9873529033778
HAVANA	transcript	ENSG00000078369.17	protein_coding	GNB1	2	ENST00000437146.1	protein_coding	GNB1-006	1.99291876437746	1.11545502705882	8.98681575992516	5.29292416301285e-18	5.1722785629983e-17	29.8396106497813	4.0087044151508	0.0402280624282767	2.14316661997392	0.0494636854800552	0.172386187320697	-8.22681744664964
HAVANA	transcript	ENSG00000078369.17	protein_coding	GNB1	2	ENST00000607589.1	retained_intron	GNB1-009	1.11703060605842	0.255521723254586	5.8003915063922	1.17751221041091e-08	4.43169988099587e-08	8.71837566446989	1.40848429185926	0.0162866409890775	4.10984947558401	0.00098636744753916	0.00961009892886378	-4.37069103831388
HAVANA	transcript	ENSG00000078369.17	protein_coding	GNB1	2	ENST00000472614.2	processed_transcript	GNB1-008	0.247995382129463	-0.0723700384571613	-2.84998604756831	0.00455344016768581	0.00915300928799339	-3.52094803235568	0.554406650103043	0.00710898076709818	2.01678100840888	0.0625843137247588	0.204018278090645	-8.44329780319695
HAVANA	transcript	ENSG00000231050.1	antisense	RP1-140A9.1	2	ENST00000412228.1	antisense	RP1-140A9.1-001	0.302060500573404	0.152831433114301	7.27790147805029	1.32997373558739e-12	7.47988378009953e-12	17.599005440607	0.474482750713845	0.00711778874563192	3.688516861981	0.00229696821412985	0.0179265729855876	-5.22842672532322
HAVANA	transcript	ENSG00000169885.9	protein_coding	CALML6	2	ENST00000307786.7	protein_coding	CALML6-004	0.0745293990617384	0.025468935176221	2.83437839715191	0.00477811851807285	0.00957329408687114	-3.56456557883044	0.166605123365784	0.00604870783688605	4.6693958087908	0.000328124906787051	0.00430828156135518	-3.24262537750659
HAVANA	transcript	ENSG00000169885.9	protein_coding	CALML6	1	ENST00000378604.3	protein_coding	CALML6-001	0.0112806171504361	-0.00240231530397346	-0.478467397124002	0.632527681266507	0.732538646334609	-7.43199373045883	0.0172799233765251	1.29382433610185e-05	0.0253693906812068	0.980105382791285	1	-10.3594085494958
HAVANA	transcript	ENSG00000169885.9	protein_coding	CALML6	2	ENST00000482402.1	retained_intron	CALML6-002	0.0914648610879685	0.0394795824429791	4.66319789805591	4.00494860029482e-06	1.15982971376614e-05	3.08714852376351	0.168330533876278	0.00459534046213169	4.91593125523504	0.000204178344687144	0.0030767402327135	-2.75328097168882
HAVANA	transcript	ENSG00000169885.9	protein_coding	CALML6	2	ENST00000462293.1	processed_transcript	CALML6-003	0.00912462861741244	0.000231304939385999	0.0466063902081798	0.962845633354976	0.989021436657715	-7.54526415700977	0.0121877795667898	9.28592728898268e-05	0.165581357593983	0.87076770998079	1	-10.3451145956981
HAVANA	transcript	ENSG00000178821.12	protein_coding	TMEM52	2	ENST00000378602.3	protein_coding	TMEM52-004	0.0110171376033559	0.00733695715948312	1.83293777695727	0.0674089815183321	0.109476131714258	-5.87339914877435	0.0595852755581085	0.000253904183620004	0.174185207771142	0.864123011283344	1	-10.3435554875926
HAVANA	transcript	ENSG00000178821.12	protein_coding	TMEM52	2	ENST00000310991.7	protein_coding	TMEM52-001	0.040850139464236	0.0189154745544941	2.47093535511384	0.0138098587148975	0.0256809457772786	-4.51442410767861	0.22096783650917	0.00120800436069377	0.591859276112525	0.563039270898732	0.822921595637008	-10.1747746467471
HAVANA	transcript	ENSG00000178821.12	protein_coding	TMEM52	2	ENST00000378598.4	protein_coding	TMEM52-005	0.00577346108699847	0.0128608268351346	2.54000422077104	0.0113880558604666	0.0214813558524505	-4.34366043858936	0	0	0	1	1	-10.3597524836655
HAVANA	transcript	ENSG00000178821.12	protein_coding	TMEM52	2	ENST00000470931.2	nonsense_mediated_decay	TMEM52-003	0.00415869017609724	-0.00288933445753341	-1.28750620441722	0.198516274370288	0.28447101321645	-6.71949751143546	0.0260603619205733	0.000777989056779585	1.03399843611485	0.318036904879369	0.57513423979982	-9.80843829478169
HAVANA	transcript	ENSG00000178821.12	protein_coding	TMEM52	2	ENST00000602604.1	retained_intron	TMEM52-006	0.00309853309079208	0.00487228179016761	2.20717872870959	0.027757174636019	0.0488384062980904	-5.12417373851509	0	0	0	1	1	-10.3597524836655
HAVANA	transcript	ENSG00000178821.12	protein_coding	TMEM52	2	ENST00000416272.1	protein_coding	TMEM52-002	0.00417504416503111	0.00219634590216007	0.614017648208104	0.539484212785098	0.648713897914319	-7.35804953186852	0	0	0	1	1	-10.3597524836655
HAVANA	transcript	ENSG00000142609.17	protein_coding	CFAP74	1	ENST00000493964.5	protein_coding	CFAP74-010	0.18692188070793	0.123489030067739	6.48044233577641	2.20288731482822e-10	9.89189362113625e-10	12.5957105603932	0.458418417543104	0.0075413875559369	4.64948620364787	0.000341043642678068	0.0044259838297105	-3.28238294800691
HAVANA	transcript	ENSG00000142609.17	protein_coding	CFAP74	2	ENST00000464311.5	retained_intron	CFAP74-001	0.0496976065685475	0.0578630854472118	6.43691292994837	2.87226020062924e-10	1.27458614609349e-09	12.3365580889299	0.16676060166887	0.00501196164415824	3.64612628616533	0.00250212334735981	0.0191130854763053	-5.31472186888439
HAVANA	transcript	ENSG00000142609.17	protein_coding	CFAP74	2	ENST00000412120.2	retained_intron	CFAP74-003	0.0243486737872117	0.0221999793378494	3.53094874815662	0.000452554914935715	0.00104089855958764	-1.39404663102456	0.0395146667252653	0.000669981770451225	0.815789855071946	0.427788746380342	0.694007417665996	-10.0120061993557
HAVANA	transcript	ENSG00000142609.17	protein_coding	CFAP74	2	ENST00000493316.5	retained_intron	CFAP74-011	0.27946932197603	0.236376556106432	6.9264380470519	1.33920165257957e-11	6.80840845336126e-11	15.3349409300794	0.113701273497611	-7.95572870983357e-05	-0.0292856458497661	0.977035140100475	1	-10.3592941712035
HAVANA	transcript	ENSG00000142609.17	protein_coding	CFAP74	2	ENST00000270720.11	retained_intron	CFAP74-007	0.402165490165209	0.194124915202214	8.56373004237535	1.37274798388689e-16	1.15788513228895e-15	26.6282870142807	0.832291219679112	0.0135911258653321	9.80562395327969	8.56591800341219e-08	3.01014633408638e-05	5.40795103671008
HAVANA	transcript	ENSG00000142609.17	protein_coding	CFAP74	2	ENST00000468610.5	retained_intron	CFAP74-004	0.00912596269297705	0.0191826829796257	3.69179301854206	0.000247290608220291	0.00058748379427936	-0.828470874083644	0.0959811256787903	0.00529581147222745	2.50236198446654	0.0248213629435583	0.105051469252956	-7.57718116714767
HAVANA	transcript	ENSG00000142609.17	protein_coding	CFAP74	2	ENST00000461752.3	retained_intron	CFAP74-012	0.460223850999878	0.131870409852318	3.78590043641428	0.000171840542900281	0.000416047483407228	-0.486507253192203	0.875069147539728	0.00246168908454005	0.425559373744908	0.676663385842014	0.906794025227912	-10.2635706059687
HAVANA	transcript	ENSG00000142609.17	protein_coding	CFAP74	2	ENST00000378592.1	retained_intron	CFAP74-009	0.333422622978881	0.176567685365854	10.1313845573435	4.65551170939484e-22	6.99655274401427e-21	39.0680719923949	0.445086780706775	0.00449758896389341	4.30024641795718	0.000675989174640683	0.00729752437030378	-3.98469119474912
HAVANA	transcript	ENSG00000142609.17	protein_coding	CFAP74	2	ENST00000378590.4	protein_coding	CFAP74-008	0.820746327846499	0.43503603313097	10.0466871895731	9.52852075555143e-22	1.3877250594447e-20	38.3595603188435	0.143543235145172	-5.84581899727781e-05	-0.0322228719571318	0.974732675062242	1	-10.3591976307839
HAVANA	transcript	ENSG00000233542.1	antisense	RP11-547D24.1	2	ENST00000443930.1	antisense	RP11-547D24.1-001	0.409806649317885	0.24733585994082	10.5083695302607	1.83426562702642e-23	3.21570255459005e-22	42.2684151989687	0.647620593393123	0.00915945823398222	5.9485882768286	3.04455820301831e-05	0.000831110233858408	-0.776165522598024
HAVANA	transcript	ENSG00000226969.1	antisense	RP11-547D24.3	2	ENST00000445600.1	antisense	RP11-547D24.3-001	0.000214816834580817	0.000757124807360088	0.970757392830272	0.33214062591476	0.4393990064682	-7.0759543795472	0	0	0	1	1	-10.3597524836655
HAVANA	transcript	ENSG00000226969.1	antisense	RP11-547D24.3	2	ENST00000449154.1	antisense	RP11-547D24.3-002	0.00118970003329237	0.00303037530236044	1.96683689386828	0.049757137810497	0.0830919794715543	-5.62102894719202	0	0	0	1	1	-10.3597524836655
HAVANA	transcript	ENSG00000067606.16	protein_coding	PRKCZ	2	ENST00000378567.7	protein_coding	PRKCZ-001	0.0480671384353125	0.0464466970564967	4.37319762950121	1.49197087540068e-05	4.06721956760375e-05	1.82960222542222	0.0728275454581538	0.00200818229402128	1.41715281270903	0.177518284577979	0.405221507012133	-9.3544697386389
HAVANA	transcript	ENSG00000067606.16	protein_coding	PRKCZ	2	ENST00000468310.5	protein_coding	PRKCZ-007	0.00727764078736489	0.00870380237585735	1.62349677825289	0.105116401783853	0.163085091171723	-6.2329235232482	0.121377818098054	0.00373811168458644	3.06840731471663	0.00804307473721746	0.0455965344500743	-6.48066422301133
HAVANA	transcript	ENSG00000067606.16	protein_coding	PRKCZ	2	ENST00000484419.1	retained_intron	PRKCZ-013	0.0078437610646712	0.01049983930008	2.98512560117467	0.0029741029502796	0.00613464556090287	-3.13360476951197	0	0	0	1	1	-10.3597524836655
HAVANA	transcript	ENSG00000067606.16	protein_coding	PRKCZ	1	ENST00000503297.1	protein_coding	PRKCZ-026	0.00305298254460358	0.000640857404056516	0.237346693101802	0.812485506925739	0.87928770237821	-7.51820484484209	0	0	0	1	1	-10.3597524836655
HAVANA	transcript	ENSG00000067606.16	protein_coding	PRKCZ	2	ENST00000479566.5	processed_transcript	PRKCZ-008	0.0184045749918889	0.0283197166428856	3.89454101969461	0.000111813458141432	0.000276703058622389	-0.0816400359182747	0.0380478461151667	0.00111803160630568	1.3692666832916	0.19170501465109	0.426905065841731	-9.41737179334544
HAVANA	transcript	ENSG00000067606.16	protein_coding	PRKCZ	2	ENST00000466651.5	processed_transcript	PRKCZ-014	0.0106760337544467	0.00491398879866006	0.914088142247119	0.361113139843583	0.470840394298341	-7.12922642818153	0.0540243939957183	0.00294192950232626	2.72301261927854	0.0160646961673228	0.0763504496689383	-7.15807922821006
HAVANA	transcript	ENSG00000067606.16	protein_coding	PRKCZ	2	ENST00000400921.6	protein_coding	PRKCZ-009	2.68450991088345	0.435492370007568	6.63559693597022	8.45701835177601e-11	3.96307109183467e-10	13.5313735612705	4.40388788215509	0.00398696645222749	2.08601634307009	0.055046291692516	0.186049267850903	-8.32558808472484
HAVANA	transcript	ENSG00000067606.16	protein_coding	PRKCZ	2	ENST00000495347.5	protein_coding	PRKCZ-020	0.454173683165539	0.336222947158398	10.3951956628279	4.88077465484437e-23	8.17435085385215e-22	41.299733935181	0.707531372874248	0.0123371561896378	5.34869897457754	9.04037626797992e-05	0.00173628611002096	-1.90935138262631
HAVANA	transcript	ENSG00000067606.16	protein_coding	PRKCZ	2	ENST00000461106.6	protein_coding	PRKCZ-015	1.47441553048377	0.571139970120813	9.60262228179588	3.81894665485404e-20	4.68632085823475e-19	34.7102797038906	3.15800598152471	-0.00326373388918942	-0.783269848592678	0.446045728219525	0.712524773224744	-10.0386244059518
HAVANA	transcript	ENSG00000067606.16	protein_coding	PRKCZ	2	ENST00000461465.5	protein_coding	PRKCZ-016	0.809097718737108	0.369368253488137	8.5607563728177	1.40396556049894e-16	1.18304815877356e-15	26.6061197540206	0.55227951309798	-0.00562277585994172	-1.28536323878869	0.218771046705201	0.464855344330611	-9.52352099213883
HAVANA	transcript	ENSG00000067606.16	protein_coding	PRKCZ	2	ENST00000470596.5	protein_coding	PRKCZ-017	0.379911063071423	0.173791998559307	6.75910084378063	3.8964212000375e-11	1.89026273756042e-10	14.2893960207878	0.323203498846408	0.00374452292955498	1.7909387256568	0.0941479305787962	0.272021991925598	-8.81092530103887
HAVANA	transcript	ENSG00000067606.16	protein_coding	PRKCZ	2	ENST00000496325.5	protein_coding	PRKCZ-018	0.619764937273247	0.219296241117569	4.93249047247484	1.10855492189501e-06	3.40631500175525e-06	4.32096026494886	0.306967500723937	0.00290417043061168	1.23649087826424	0.235886418816711	0.488195294100164	-9.58288814902128
HAVANA	transcript	ENSG00000067606.16	protein_coding	PRKCZ	2	ENST00000481140.5	nonsense_mediated_decay	PRKCZ-019	0.775899862681321	0.567011644189845	11.7999938100498	1.66268517701857e-28	5.07244216187567e-27	53.7722900640243	0.906155753234732	0.0159143161859593	3.21330609288902	0.0060034474255083	0.0367694074571135	-6.19095055345918
HAVANA	transcript	ENSG00000067606.16	protein_coding	PRKCZ	2	ENST00000482686.5	protein_coding	PRKCZ-003	0.303669522742116	0.175657500283218	5.06545191673738	5.75010114832085e-07	1.82013337422065e-06	4.95330020810024	0.350422062135139	0.00336758475597776	1.06786763734264	0.302997670168504	0.557943121661079	-9.7730827607654
HAVANA	transcript	ENSG00000067606.16	protein_coding	PRKCZ	1	ENST00000486681.5	protein_coding	PRKCZ-022	0.290467543696688	0.235515469611729	9.65129844278155	2.56196176936572e-20	3.20360113876273e-19	35.1048330671461	0.353029709255876	0.00665881843271482	2.57607811912444	0.0214803320734181	0.0947150049795309	-7.43860763487093
HAVANA	transcript	ENSG00000067606.16	protein_coding	PRKCZ	2	ENST00000470986.5	protein_coding	PRKCZ-010	0.642302559854714	0.440164866733583	10.2375595183667	1.88659094737599e-22	2.96288897122358e-21	39.9617549833781	1.34615222330715	0.0124391795746413	2.61409657259702	0.0199305229665729	0.0896214277328063	-7.3665501818017
HAVANA	transcript	ENSG00000067606.16	protein_coding	PRKCZ	2	ENST00000470511.5	protein_coding	PRKCZ-021	0.643049642550559	0.517966236192198	10.6189879207672	7.00297613518619e-24	1.28265792638108e-22	43.2216546565518	0.185498822779111	0.00723355833013297	3.18617559452174	0.00634174500442629	0.0382651340821812	-6.24538511331471
HAVANA	transcript	ENSG00000067606.16	protein_coding	PRKCZ	2	ENST00000471018.6	protein_coding	PRKCZ-004	0.189861555048284	0.143778247654996	6.48907122931316	2.08966094138318e-10	9.40582044827067e-10	12.6472578282981	0.201198682642342	0.00471629660727133	2.18725369039127	0.0455205644534762	0.162340939987876	-8.14967788798213
HAVANA	transcript	ENSG00000067606.16	protein_coding	PRKCZ	2	ENST00000466352.5	protein_coding	PRKCZ-006	0.182963753532006	0.0997477015466127	4.68548539214071	3.60933880062199e-06	1.05024707122988e-05	3.18686198593951	0.170642682402169	0.00397666989875979	2.11416623057601	0.0522276186048989	0.179214438197794	-8.27711436269676
HAVANA	transcript	ENSG00000067606.16	protein_coding	PRKCZ	1	ENST00000497183.5	protein_coding	PRKCZ-011	0.0392917390691411	0.0174655384849335	1.98335663540426	0.0478767234849695	0.0802382695134453	-5.58867890558948	0.246559898669127	0.0029459763412253	0.938071065595982	0.363536792325744	0.625344277090331	-9.90318133052475
HAVANA	transcript	ENSG00000067606.16	protein_coding	PRKCZ	2	ENST00000419838.6	processed_transcript	PRKCZ-027	0.679508359695288	0.288116804477872	6.11597446676502	1.94279073045083e-09	7.92898540489279e-09	10.4717937404171	1.31887930121069	0.0033607219625872	0.815431117198627	0.427987489314352	0.694173199528255	-10.0123052314928
HAVANA	transcript	ENSG00000067606.16	protein_coding	PRKCZ	2	ENST00000479263.5	processed_transcript	PRKCZ-002	1.26969772787358	0.518574730377197	7.87346829080332	2.17608878738267e-14	1.46618600314141e-13	21.6395787727125	2.39987339337964	0.0146982967328555	1.65694545941335	0.118953274285696	0.319425632498101	-9.01585726146065
HAVANA	transcript	ENSG00000067606.16	protein_coding	PRKCZ	2	ENST00000503672.1	retained_intron	PRKCZ-024	0.499022656187223	0.343402612573318	10.9253130915746	4.71383459712311e-25	9.81843113762772e-24	45.8938261433194	0.761025784542569	0.0104387215149696	3.03196021417197	0.008655824310377	0.0482186091904216	-6.55310689355447
HAVANA	transcript	ENSG00000067606.16	protein_coding	PRKCZ	2	ENST00000478770.6	nonsense_mediated_decay	PRKCZ-012	0.197434107484868	0.11195659958728	4.56852553450163	6.20076985867917e-06	1.75881427983426e-05	2.66844935428243	0.249714604216639	0.00272701003431057	0.760424859261962	0.459160349136664	0.725659238138862	-10.0567280651056
HAVANA	transcript	ENSG00000067606.16	protein_coding	PRKCZ	2	ENST00000505322.5	retained_intron	PRKCZ-025	0.17678073922272	0.132390247665822	7.48279591711687	3.32228613170359e-13	1.98861369717713e-12	18.9606041342958	0.481260940271795	0.0142683552687122	6.08286448610262	2.40246263564709e-05	0.000713484501806172	-0.528800074337749
HAVANA	transcript	ENSG00000067606.16	protein_coding	PRKCZ	2	ENST00000472017.1	processed_transcript	PRKCZ-023	0.64243554962408	0.320746869672665	9.14264421598832	1.55214215463264e-18	1.60144808325924e-17	31.0505538571394	0.0813313022136169	0.000983042091674351	0.604266190590552	0.554983087641954	0.815375399350885	-10.1670345690368
HAVANA	transcript	ENSG00000271806.1	antisense	RP5-892K4.1	2	ENST00000606533.1	antisense	RP5-892K4.1-001	0.230097559500445	0.109490719823984	9.92767991760762	2.58964417463763e-21	3.59533905136381e-20	37.3707074119216	0.645513572192235	0.0136014345215291	8.76234491359942	3.51613645034295e-07	5.67079484427314e-05	3.91378688144645
HAVANA	transcript	ENSG00000182873.5	antisense	RP11-181G12.2	1	ENST00000333854.2	antisense	RP11-181G12.2-001	0.0805379058500787	0.116311744115128	12.7917911197758	1.35889242025749e-32	6.63365082630568e-31	63.1089347857751	1.03394935235835	0.0138611943679861	6.09796089532684	2.33969413906775e-05	0.000699870317177084	-0.501136999149537
HAVANA	transcript	ENSG00000182873.5	antisense	RP11-181G12.2	2	ENST00000444529.1	antisense	RP11-181G12.2-002	0.0937599163120479	0.135556557843518	9.86733679439811	4.28672165340513e-21	5.82186828091535e-20	36.872313529929	0.954008971017842	0.0160689654108048	5.15664825108796	0.000129396827148278	0.00222111621210708	-2.28132364126066
ENSEMBL	transcript	ENSG00000162585.16	protein_coding	FAAP20	3	ENST00000400919.7	protein_coding	FAAP20-201	0.162776609585882	0.127560862945572	6.75232125526306	4.06694393984043e-11	1.96919480812022e-10	14.2474833171606	0.673235673150137	0.0114201848077511	5.54483963785816	6.29961735442673e-05	0.00135466254391776	-1.53392685191726
HAVANA	transcript	ENSG00000162585.16	protein_coding	FAAP20	2	ENST00000469733.5	processed_transcript	FAAP20-003	0.0662302440666694	0.0238816420276602	3.3153419503867	0.000982114901959057	0.00216244493264698	-2.11453516765834	0.352915745555538	0.00513287071948147	4.68031498487411	0.000321254810497458	0.00424672714142498	-3.2208351942473
HAVANA	transcript	ENSG00000162585.16	protein_coding	FAAP20	2	ENST00000428120.5	nonsense_mediated_decay	FAAP20-002	0.0904786096143784	0.0876393898605875	4.98003822090674	8.78091300443407e-07	2.72742436121787e-06	4.54534127058809	0.431641156784848	0.00165272757985608	0.442917820488263	0.664346529246492	0.896896350724184	-10.25561756095
HAVANA	transcript	ENSG00000162585.16	protein_coding	FAAP20	2	ENST00000414253.5	nonsense_mediated_decay	FAAP20-001	0.111404694063116	0.161937426044357	7.52941376358737	2.41317112412644e-13	1.46520727376487e-12	19.2746125978141	0.395536823482137	0.00458248716116398	1.08936118563295	0.293728618405741	0.547308604704687	-9.7501412498299
HAVANA	transcript	ENSG00000162585.16	protein_coding	FAAP20	2	ENST00000400918.7	protein_coding	FAAP20-009	0.0266273477856913	0.0114252758106682	0.975235767086133	0.329917076669089	0.436945885658285	-7.07160840271258	0.0978391094642745	-0.00344751298452101	-1.81107020827717	0.0908454249031118	0.265759632714076	-8.7792448478167
HAVANA	transcript	ENSG00000162585.16	protein_coding	FAAP20	2	ENST00000497675.2	retained_intron	FAAP20-005	0.292466422080642	0.209509985987081	11.5468666982288	1.71988797385643e-27	4.6800298352737e-26	51.4560219419591	0.677782900678127	0.0070014666891977	5.79132770071811	4.03062672314694e-05	0.0010012800146868	-1.0688498432208
HAVANA	transcript	ENSG00000162585.16	protein_coding	FAAP20	2	ENST00000378543.2	protein_coding	FAAP20-006	0.00459026473974503	-0.00484914995235705	-0.990868865633976	0.322231087507817	0.428531787745316	-7.05628129607587	0.01357122404095	-0.000723798615517334	-1.21689043905604	0.243038413460383	0.493714533863312	-9.60617472629952
HAVANA	transcript	ENSG00000162585.16	protein_coding	FAAP20	2	ENST00000378546.8	protein_coding	FAAP20-008	0.0496531235269628	-0.063650834374811	-2.89344017205371	0.00397754482987621	0.00806437279426992	-3.39828936855774	0.161710802582596	0.000631323075293274	0.157690662566329	0.87687054020838	1	-10.3464753125449
HAVANA	transcript	ENSG00000162585.16	protein_coding	FAAP20	2	ENST00000401813.7	processed_transcript	FAAP20-012	0.0279931732278541	0.0168566960143982	3.85905292792588	0.0001288087154235	0.000316488341822432	-0.215078913537112	0.0282353523451221	-9.12790958365542e-05	-0.242211293525949	0.812001020164158	1	-10.3284644287672
HAVANA	transcript	ENSG00000162585.16	protein_coding	FAAP20	2	ENST00000487186.5	processed_transcript	FAAP20-004	0.195170080059851	0.0507935669375772	4.80369806604938	2.06456972576019e-06	6.16652395981145e-06	3.72300174305303	0.260408986254741	0.00425028277235284	8.08283711883768	9.41681561948051e-07	9.69539268737746e-05	2.87359190148434
HAVANA	transcript	ENSG00000162585.16	protein_coding	FAAP20	2	ENST00000476803.1	processed_transcript	FAAP20-007	0.0708123995158785	0.113946174815386	6.35080532001179	4.83424223941819e-10	2.09899844619343e-09	11.8282748027687	0.416934054314732	0.00738806169311029	1.4247078180715	0.175360875545649	0.401833057773799	-9.34439562260188
HAVANA	transcript	ENSG00000162585.16	protein_coding	FAAP20	2	ENST00000440825.6	nonsense_mediated_decay	FAAP20-011	0.273882393217794	0.129997788432941	4.36912021088344	1.51904489464546e-05	4.13637567250299e-05	1.81245242406038	0.00463215791122202	3.52926317045487e-05	0.160222747462556	0.874911269971123	1	-10.3460458774489
HAVANA	transcript	ENSG00000162585.16	protein_coding	FAAP20	2	ENST00000420515.1	protein_coding	FAAP20-010	0.22786601182661	0.0364934606395458	1.55033523195685	0.121696687631418	0.185611661360616	-6.34835414533126	0.120293399381641	0.00216861918154894	1.20779406775651	0.246414350237507	0.495781614314229	-9.61687879034395
HAVANA	transcript	ENSG00000162585.16	protein_coding	FAAP20	2	ENST00000514625.1	retained_intron	FAAP20-013	0.0354179573665408	-0.00815725278708065	-1.20811022577698	0.227578582534472	0.319746817885952	-6.81818634767672	0.154545330234026	0.00281078820833305	1.28384280454185	0.219288267166679	0.465576652569504	-9.52539565495194
HAVANA	transcript	ENSG00000162585.16	protein_coding	FAAP20	2	ENST00000420964.1	retained_intron	FAAP20-014	0.223029716849157	0.0196354487109778	0.810633234574585	0.417963767452007	0.530099729802545	-7.21824298605111	0.442680751904104	0.000746750816001391	0.229670696829654	0.821548647531546	1	-10.3316147509718
HAVANA	transcript	ENSG00000234396.3	lincRNA	RP11-181G12.4	2	ENST00000442483.2	lincRNA	RP11-181G12.4-001	0.0946552200163379	0.0380924403137634	1.89432605572584	0.0587611973581101	0.0966995793433172	-5.75987200733146	0.122774798819018	0.0025936120695805	1.28814262229879	0.217828062101257	0.463603559216278	-9.52008950902183
HAVANA	transcript	ENSG00000157933.9	protein_coding	SKI	2	ENST00000378536.4	protein_coding	SKI-001	1.46394348473939	0.981822948857359	15.3124694505399	1.20234404454365e-43	2.49932338012767e-41	88.3865746635218	2.98044856580172	0.0331657621807712	12.8985857365858	2.35235217061392e-09	9.11050381502676e-06	9.22342962334442
HAVANA	transcript	ENSG00000157933.9	protein_coding	SKI	2	ENST00000508416.1	processed_transcript	SKI-004	1.67774596540738	0.788121123854111	10.3948475694424	4.89543848456903e-23	8.19751210495074e-22	41.2967648844189	1.4754055017867	0.00860506576190042	2.23435621989691	0.0416322876033578	0.152330421000026	-8.06639134980079
HAVANA	transcript	ENSG00000157933.9	protein_coding	SKI	2	ENST00000478223.2	processed_transcript	SKI-002	0.683686506168133	0.302657558643745	5.34769533929376	1.36020507960977e-07	4.5906804588754e-07	6.3456434219302	0.271412384286251	0.0033435807541181	0.798797660602532	0.437267678119746	0.703581043826272	-10.0260383036904
HAVANA	transcript	ENSG00000157933.9	protein_coding	SKI	2	ENST00000507179.1	retained_intron	SKI-005	0.365598150295374	0.175254766077438	5.57835136121147	3.99105271304746e-08	1.42324482680515e-07	7.5333485771794	1.00629808991521	0.0136125624091636	3.13551674195346	0.00702483911414243	0.0412687764191612	-6.34680338930352
HAVANA	transcript	ENSG00000116151.13	protein_coding	MORN1	2	ENST00000378531.7	protein_coding	MORN1-001	0.39553478408292	0.0106662850946813	0.296461787800907	0.767001112928578	0.844751368716088	-7.50244056780783	0.803739111758754	0.00608133737255692	1.94447863465571	0.0714525583832336	0.224410796272913	-8.56381549234506
HAVANA	transcript	ENSG00000116151.13	protein_coding	MORN1	2	ENST00000606372.5	processed_transcript	MORN1-011	0.176874776572559	0.0911310667128305	5.38071197407608	1.14425719530237e-07	3.89268993524423e-07	6.51292304623242	0.405232491192123	0.00897753848356206	4.12831005394415	0.00095075938953698	0.00934791625364	-4.33319459470182
HAVANA	transcript	ENSG00000116151.13	protein_coding	MORN1	1	ENST00000378529.7	protein_coding	MORN1-002	0.30351057155603	0.141833873279209	5.86825915140664	8.0452795377097e-09	3.08244157872602e-08	9.08865028647443	0.64001420868853	0.00989091450520743	3.72792114737255	0.00212151019573568	0.0169106159645319	-5.14818121211805
HAVANA	transcript	ENSG00000116151.13	protein_coding	MORN1	2	ENST00000607342.5	processed_transcript	MORN1-008	0.0091099072946215	0.00261038081800037	0.368080019494936	0.71297005894953	0.800887567276598	-7.47866661035992	0	0	0	1	1	-10.3597524836655
HAVANA	transcript	ENSG00000116151.13	protein_coding	MORN1	2	ENST00000469374.5	retained_intron	MORN1-007	0.748380888655185	0.226381768835932	6.9560079552186	1.10651377426318e-11	5.66812748484174e-11	15.521890648534	1.18382776116691	0.0120916904471688	6.88329994141193	6.16369801636936e-06	0.000299829926221015	0.896181118127737
HAVANA	transcript	ENSG00000116151.13	protein_coding	MORN1	2	ENST00000419785.1	retained_intron	MORN1-005	0.559283456222118	0.146358741841207	3.66834325953953	0.000270445621715029	0.000639099644376692	-0.912414098963538	1.04902000199139	0.000448313662073186	0.0999372263783443	0.92175966837363	1	-10.3544170433119
HAVANA	transcript	ENSG00000116151.13	protein_coding	MORN1	2	ENST00000449373.2	protein_coding	MORN1-004	0.116005482865642	0.0694826867401015	5.79168150255495	1.23617863526692e-08	4.64235793290824e-08	8.67112741230779	0.378910540925224	0.00850268437792173	6.3704601455873	1.45872518188627e-05	0.00051380501574211	-0.00698168944049549
HAVANA	transcript	ENSG00000116151.13	protein_coding	MORN1	2	ENST00000378525.2	nonsense_mediated_decay	MORN1-010	0.0223239004844718	0.00336763002275191	0.557587549997122	0.577376748779291	0.683352415298217	-7.3910594565867	0.0235406376662416	0.00161421515425656	1.62532208919808	0.125576273184159	0.326762104409075	-9.06265299338843
HAVANA	transcript	ENSG00000116151.13	protein_coding	MORN1	2	ENST00000607031.1	retained_intron	MORN1-009	0.181771177625487	0.0598399741521039	5.51420856125166	5.63694383046643e-08	1.97822237100342e-07	7.19860383626512	0.386627232569181	0.0052094371660423	6.71091092028394	8.20094794279676e-06	0.00035672670770308	0.596504669696946
HAVANA	transcript	ENSG00000116151.13	protein_coding	MORN1	2	ENST00000475812.1	retained_intron	MORN1-003	0.0626715561979289	-0.00503356980155597	-0.391176685470571	0.695834043575512	0.78659082741212	-7.46990739867403	0.0735437352547722	-0.000271112608569623	-0.185384164757348	0.85549010087832	1	-10.3414083523774
HAVANA	transcript	ENSG00000116151.13	protein_coding	MORN1	2	ENST00000494279.2	protein_coding	MORN1-006	0.0532321620213698	0.0131003697674206	0.979708662657634	0.327705920900152	0.434591700859302	-7.06724785276767	0.131366383580562	5.65191634211947e-05	0.0256539861135478	0.979882255746984	1	-10.3594007898385
HAVANA	transcript	ENSG00000272161.1	sense_intronic	RP4-713A8.1	2	ENST00000607720.1	sense_intronic	RP4-713A8.1-001	0.0893727414119192	0.104016230259573	5.90214595227793	6.64283451253127e-09	2.56759892560824e-08	9.27493406063361	0.145067694721993	0.00455037045834889	2.53439416170193	0.0233125551501022	0.100535042229057	-7.51715706724289
HAVANA	transcript	ENSG00000269896.2	transcribed_processed_pseudogene	RP4-740C4.5	2	ENST00000602865.1	processed_transcript	RP4-740C4.5-002	0.393384284801782	0.31375178045358	10.5759855326527	1.01898705425441e-23	1.83488659788823e-22	42.850337502854	0.769661930365325	0.0110410166452671	8.21749484312367	7.71314824542672e-07	8.61863148484149e-05	3.08415469291479
HAVANA	transcript	ENSG00000269896.2	transcribed_processed_pseudogene	RP4-740C4.5	1	ENST00000417061.2	transcribed_processed_pseudogene	RP4-740C4.5-001	0.0656861716545242	0.0401014663800594	1.53515079886766	0.125382214062399	0.190524245911704	-6.37165103106797	0.110396822913241	-0.00450905942785786	-1.62727930088627	0.125157326080203	0.326762104409075	-9.05977479110954
HAVANA	transcript	ENSG00000272420.1	sense_intronic	RP4-740C4.7	2	ENST00000607858.1	sense_intronic	RP4-740C4.7-001	1.16056516881736	0.443869060895123	9.33178691645942	3.43409365994128e-19	3.80477433937702e-18	32.5402089638074	1.98144082945814	0.01403283597205	4.33940199857966	0.000625697592348869	0.00689232230392122	-3.9055407709366
ENSEMBL	transcript	ENSG00000157916.19	protein_coding	RER1	3	ENST00000378513.7	protein_coding	RER1-201	0.0419882892010954	0.0105526785925821	0.550107634393894	0.58249233417937	0.688051359531976	-7.39519661290038	0.167045917960568	0.00460157544052452	1.47150693377299	0.16247460210148	0.381873051372497	-9.28109831685179
HAVANA	transcript	ENSG00000157916.19	protein_coding	RER1	2	ENST00000378518.5	protein_coding	RER1-004	0.00861979565234007	-0.0065223387913402	-0.72971774190976	0.465906021986967	0.578302953683998	-7.28044214791949	0	0	0	1	1	-10.3597524836655
HAVANA	transcript	ENSG00000157916.19	protein_coding	RER1	2	ENST00000605895.5	protein_coding	RER1-001	1.59116211937685	0.550030499046637	10.9563692440231	3.57639178929621e-25	7.54445071204649e-24	46.1673511716498	3.04949930819303	0.00422204334181023	2.38418551202724	0.0312343236239024	0.123785635624908	-7.79590789113941
HAVANA	transcript	ENSG00000157916.19	protein_coding	RER1	2	ENST00000306256.13	protein_coding	RER1-008	0.199757644716432	-0.00778364603591023	-0.232798014077662	0.816013957744163	0.882022647184381	-7.51927321508118	0.0218136897891392	0.00149579587125526	1.62483257069624	0.125681244712356	0.326762104409075	-9.06337248609944
HAVANA	transcript	ENSG00000157916.19	protein_coding	RER1	2	ENST00000493207.1	retained_intron	RER1-005	0.385022687791744	0.164404720283496	6.0215356244401	3.35853259364941e-09	1.33808625013955e-08	9.93865496417477	0.792567169694262	0.0119379341102663	4.45481387132954	0.000498621974466281	0.00584096464459598	-3.67279797296913
HAVANA	transcript	ENSG00000157916.19	protein_coding	RER1	2	ENST00000378512.5	protein_coding	RER1-002	0.879342341375461	0.0224087983860569	0.356441936333618	0.721660680925342	0.807937837123989	-7.48287844640835	0.893932472421212	-0.00112850220841103	-0.15939175379464	0.87555418131006	1	-10.3461875633281
HAVANA	transcript	ENSG00000157916.19	protein_coding	RER1	2	ENST00000443438.5	protein_coding	RER1-006	2.03471039699765	0.591171685630386	9.78393481524385	8.57462048721047e-21	1.12675182237384e-19	36.1868352284778	1.14573588782704	-0.0294394581128924	-3.89787449532286	0.00150717733843855	0.0131386749803937	-4.80197150745022
HAVANA	transcript	ENSG00000157916.19	protein_coding	RER1	2	ENST00000488353.2	protein_coding	RER1-003	1.22042706621294	0.542156963377291	12.5669360213665	1.18790601385862e-31	5.22503093484909e-30	60.9574891131785	1.60761604156787	0.0118422639831035	4.92285852946904	0.000201495660551389	0.00304659825795826	-2.73961501694429
HAVANA	transcript	ENSG00000157916.19	protein_coding	RER1	2	ENST00000462129.1	retained_intron	RER1-007	0.625621682380056	0.349950634649374	7.67759995332049	8.64705876002987e-14	5.49054830365823e-13	20.283022894393	1.04424668792732	0.0168662150090184	3.30727044708139	0.00496462689005915	0.0319081722624473	-6.00184591174383
HAVANA	transcript	ENSG00000157911.9	protein_coding	PEX10	2	ENST00000288774.7	protein_coding	PEX10-001	0.699441112074789	0.146095466893397	5.10749569462382	4.65812584388481e-07	1.48822139468333e-06	5.15641014684772	0.434135882388577	0.00537146569095037	1.92700937693107	0.07375949505369	0.229535005534452	-8.59254937937163
HAVANA	transcript	ENSG00000157911.9	protein_coding	PEX10	2	ENST00000447513.6	protein_coding	PEX10-002	1.14286598862691	0.0287577137652392	0.45851796375131	0.646780507079886	0.74468043175985	-7.44132895077733	2.25499647805096	0.00408485456656704	1.74897345182314	0.101375726293449	0.286088451350887	-8.87623296167512
HAVANA	transcript	ENSG00000157911.9	protein_coding	PEX10	2	ENST00000507596.5	protein_coding	PEX10-003	0.000284466060414587	-0.000131298119969567	-0.250934192804238	0.801968549353881	0.871439544070505	-7.51489040323542	0.0286758665579473	0.000685943617156109	0.865414736717667	0.400871424085529	0.665993291591718	-9.96949040663808
HAVANA	transcript	ENSG00000157911.9	protein_coding	PEX10	2	ENST00000510434.1	nonsense_mediated_decay	PEX10-005	0.0281501386687508	-0.0124424008908779	-1.87634848670975	0.0611923733919152	0.10032305199854	-5.79350024938092	0.102593647600081	0.000623977910752027	0.406185650156558	0.690523921700759	0.918152785903691	-10.2720805707062
HAVANA	transcript	ENSG00000157911.9	protein_coding	PEX10	1	ENST00000508384.5	protein_coding	PEX10-004	0.042789121879486	-0.0123499808985896	-1.67055520532438	0.0954382423843078	0.149626068122051	-6.15589464789917	0.183849321791761	0.00280208323125361	1.21657907310301	0.243153373848533	0.493766676508087	-9.60654220599293
HAVANA	transcript	ENSG00000157911.9	protein_coding	PEX10	2	ENST00000515760.1	processed_transcript	PEX10-009	0.243402517832305	0.0651171308846493	3.40707979543484	0.000709806655662337	0.00159184628533426	-1.81326867669499	0.287965680466145	0.0061322964754117	2.5614153877729	0.0221084858834846	0.096752885021943	-7.4662935409596
HAVANA	transcript	ENSG00000157911.9	protein_coding	PEX10	2	ENST00000502666.1	nonsense_mediated_decay	PEX10-008	0.166456306557308	-0.000471961154380592	-0.0266473367676085	0.978751698180456	0.999901322983167	-7.54599465949182	0.10589445604227	0.000661428482036686	0.588262720219881	0.565386243747428	0.825025947118938	-10.1769897647665
HAVANA	transcript	ENSG00000157911.9	protein_coding	PEX10	2	ENST00000514502.1	nonsense_mediated_decay	PEX10-006	0.264580206277976	0.0884539488359496	3.67385367194832	0.000264828083267162	0.00062677468699801	-0.892733975328831	0.22058635480912	0.00306048897393149	1.37345489125602	0.190428430997634	0.425108018959183	-9.41193645653764
HAVANA	transcript	ENSG00000149527.17	protein_coding	PLCH2	2	ENST00000609981.5	protein_coding	PLCH2-010	0.0341503954504126	-0.00216502423014151	-0.163546156408794	0.870154822861324	0.922388341373197	-7.53298587746111	0.0394711399206308	-0.000513651846875797	-0.747827522434837	0.466493319335654	0.732943665026932	-10.0664992262919
HAVANA	transcript	ENSG00000149527.17	protein_coding	PLCH2	2	ENST00000449969.5	protein_coding	PLCH2-008	0.445515454104407	0.164731756982405	3.6065448806066	0.000341609338919218	0.000797227796545369	-1.13120533310801	1.4254860233864	0.019850509759533	4.82369804346193	0.000243627772795081	0.00349052346490537	-2.9356864669304
HAVANA	transcript	ENSG00000149527.17	protein_coding	PLCH2	2	ENST00000419816.6	protein_coding	PLCH2-009	0.000707982158795388	-0.00165819854601318	-1.06527717438597	0.287267030397817	0.389345372559519	-6.9800025291032	0	0	0	1	1	-10.3597524836655
ENSEMBL	transcript	ENSG00000149527.17	protein_coding	PLCH2	3	ENST00000378486.7	protein_coding	PLCH2-201	0.739557754279932	0.182759713154836	3.56368701053073	0.000400904113497907	0.000927780618584427	-1.28086782661149	1.89061356378982	0.0210071674632558	6.75809750879716	7.58127458382727e-06	0.000338636272419176	0.678926593742366
HAVANA	transcript	ENSG00000149527.17	protein_coding	PLCH2	2	ENST00000343889.8	retained_intron	PLCH2-001	0.134109101270625	0.0784706541809655	5.93051387214274	5.65473699833736e-09	2.20070376717067e-08	9.43159564677471	0.326552635437752	0.0020164449412279	1.26010544481619	0.22748958935593	0.476698573278625	-9.55443329395506
HAVANA	transcript	ENSG00000149527.17	protein_coding	PLCH2	2	ENST00000278878.6	protein_coding	PLCH2-002	0.487262195741299	0.381972602238879	9.36193608508133	2.69489058906281e-19	3.01640408851465e-18	32.7796405339908	0.665832495441676	0.00373896538894726	0.600781043370933	0.557239795342862	0.817578039074451	-10.1692242196599
HAVANA	transcript	ENSG00000149527.17	protein_coding	PLCH2	2	ENST00000473964.5	retained_intron	PLCH2-005	0.0838021223628503	0.0467447550009506	5.56921105540219	4.19318237188491e-08	1.49164332186727e-07	7.48543887231986	0.337094269071185	0.0087916294187735	8.12124983449806	8.89369872702035e-07	9.40705967979462e-05	2.93388498411718
HAVANA	transcript	ENSG00000149527.17	protein_coding	PLCH2	2	ENST00000462379.1	retained_intron	PLCH2-006	0.0205332484824731	0.00939543936188337	2.39196595938288	0.0171285118478174	0.0313584983775652	-4.70403523798116	0.147970840643492	0.00362265027137263	2.86955865382772	0.0119931193253965	0.0614501475753947	-6.8733498309465
HAVANA	transcript	ENSG00000224387.1	antisense	RP3-395M20.2	1	ENST00000424657.1	antisense	RP3-395M20.2-001	0.0510498744128745	0.0604330927042148	4.85263855327726	1.63271153035167e-06	4.92750829785712e-06	3.94852887259819	1.26770003927742	0.0166616050246135	4.81913118371777	0.000245774497141703	0.00350919106480025	-2.9447394863768
HAVANA	transcript	ENSG00000229393.1	antisense	RP3-395M20.3	1	ENST00000442305.1	antisense	RP3-395M20.3-001	0.0249408564317786	0.0223627773047787	3.34771543867003	0.000876517858841766	0.00194254560911537	-2.00911805333402	0.827974502969662	0.00669268843212346	2.17453431225071	0.0466271095414504	0.165229572899366	-8.17201544626728
HAVANA	transcript	ENSG00000157881.13	protein_coding	PANK4	2	ENST00000378466.7	protein_coding	PANK4-001	1.27153661385647	0.47730665002534	10.0149699579931	1.24473559286073e-21	1.78777049345892e-20	38.0952510468703	2.34630748755856	0.00994757635731418	5.58839844133086	5.81808896313883e-05	0.00128334013628613	-1.45118727493582
HAVANA	transcript	ENSG00000157881.13	protein_coding	PANK4	2	ENST00000435556.7	protein_coding	PANK4-008	0.00126191349475199	0.00156636471066906	0.421264128883651	0.673744084321711	0.767787700424002	-7.45769823961288	0.0171596375903295	0.00049538503759262	1.00141107180837	0.333010544667851	0.591720867767778	-9.84152565318922
HAVANA	transcript	ENSG00000157881.13	protein_coding	PANK4	2	ENST00000505228.5	nonsense_mediated_decay	PANK4-009	0.0145097541585919	-0.0142026266316334	-1.86806180267493	0.0623408321928951	0.102013498336509	-5.80889459695044	0.184753575954482	0.00721468529178494	2.36492896943128	0.0324180466598402	0.12717450672536	-7.83111850232848
HAVANA	transcript	ENSG00000157881.13	protein_coding	PANK4	2	ENST00000502512.1	nonsense_mediated_decay	PANK4-012	0.439287965804587	0.256229244993962	8.24502884842945	1.47987216270772e-15	1.1216263905316e-14	24.2853903711005	0.634949385306443	0.00773726330678435	2.19741899555498	0.0446538379196872	0.160193411130404	-8.13177851071657
HAVANA	transcript	ENSG00000157881.13	protein_coding	PANK4	2	ENST00000471361.1	retained_intron	PANK4-003	0.294412002813353	0.235673267493834	8.01982454096252	7.63107496790865e-15	5.374226883254e-14	22.670550246695	0.458483937348261	0.00819681761091462	4.03541994843787	0.00114428421394081	0.0107120140305998	-4.52199055484258
HAVANA	transcript	ENSG00000157881.13	protein_coding	PANK4	2	ENST00000487804.1	retained_intron	PANK4-002	0.173779762697361	0.0597956246308379	3.36717198279558	0.000818237352087701	0.00182051091821728	-1.94529107230955	0.336656853791893	0.00635120378306131	2.84803730272435	0.0125208053269059	0.0634365510370043	-6.9154389081921
HAVANA	transcript	ENSG00000157881.13	protein_coding	PANK4	2	ENST00000515423.1	retained_intron	PANK4-011	0.396911290466894	0.184724323948052	5.84243724763874	9.30394008133738e-09	3.5376330869244e-08	8.94732788904023	1.04101541698974	0.0107654670215051	3.39829967961942	0.00412957765385777	0.0277715157538005	-5.81792102998013
HAVANA	transcript	ENSG00000157881.13	protein_coding	PANK4	2	ENST00000468002.2	nonsense_mediated_decay	PANK4-004	0.300312347029459	0.285889165288127	9.748517487792	1.14965324392181e-20	1.48869864159204e-19	35.8969311500174	0.0915920610690646	0.000400674143147007	0.510594960554165	0.61730201235416	0.87045663260003	-10.2216659230071
HAVANA	transcript	ENSG00000157881.13	protein_coding	PANK4	2	ENST00000486396.1	nonsense_mediated_decay	PANK4-005	0.162206504491747	0.100828360759878	2.94404492961497	0.00339096058829701	0.00694280474911029	-3.2531855528563	0.28611447160917	-0.000110325754811641	-0.0278102802913288	0.978191747041627	1	-10.3593391849604
HAVANA	transcript	ENSG00000157881.13	protein_coding	PANK4	2	ENST00000502770.1	nonsense_mediated_decay	PANK4-007	0.212092266320146	0.09786382347782	5.27555791404972	1.97837444754635e-07	6.5657698889527e-07	5.98335290221899	0.540242289760175	0.0113752129786708	6.01754622276803	2.69501519971828e-05	0.000769596948229798	-0.648835784255093
HAVANA	transcript	ENSG00000157881.13	protein_coding	PANK4	2	ENST00000491212.1	processed_transcript	PANK4-006	0.153717175861901	0.120274587131078	7.23296556319487	1.7956905047676e-12	9.96502207400241e-12	17.3044611953441	0.202613081055841	0.0024620549093459	1.39465656397098	0.184071927984286	0.415197517331632	-9.38422602767684
HAVANA	transcript	ENSG00000157881.13	protein_coding	PANK4	2	ENST00000514922.1	retained_intron	PANK4-010	0.206907491814463	0.0174072413649222	0.711337895643739	0.47720811805116	0.589374663123197	-7.29366185475309	0.315025131051707	0.0033138674221841	1.14902654970214	0.26910447219059	0.518858525629405	-9.68443666322382
HAVANA	transcript	ENSG00000197921.5	protein_coding	HES5	2	ENST00000378453.3	protein_coding	HES5-001	0.618128545056537	-0.445840850064176	-9.86058489413603	4.53484621157292e-21	6.14144171050646e-20	36.816674172097	1.27710839413533	0.00738298940490389	2.7147468377397	0.0163306068583123	0.0773072764642866	-7.17400061517437
HAVANA	transcript	ENSG00000272449.1	lincRNA	RP3-395M20.12	2	ENST00000606645.1	lincRNA	RP3-395M20.12-001	0.224719323557449	0.0204713115887582	1.02939724220317	0.303793032718701	0.407910537131035	-7.01747069486333	0.554239076786107	0.00650753561222786	3.17071797956918	0.00654288237361707	0.0391994244146819	-6.27636274810268
HAVANA	transcript	ENSG00000238164.6	antisense	RP3-395M20.8	2	ENST00000449660.5	antisense	RP3-395M20.8-002	0.0713901122849202	0.0626794781555581	6.15713289835197	1.52714576568061e-09	6.30534627905855e-09	10.7063791123568	0.106943795048164	0.000141813049470809	0.0992282608199299	0.922312763326587	1	-10.3544924496495
HAVANA	transcript	ENSG00000238164.6	antisense	RP3-395M20.8	2	ENST00000443892.2	antisense	RP3-395M20.8-006	0.182244243275519	0.0258673050512965	1.191928494235	0.233857301221966	0.327217987886977	-6.83753444594633	0.099340220266264	0.00311071739558783	1.10839740506057	0.285696340620693	0.537851891424976	-9.72949886674537
HAVANA	transcript	ENSG00000238164.6	antisense	RP3-395M20.8	2	ENST00000416860.2	antisense	RP3-395M20.8-001	0.0192664996276523	0.0110227402071734	4.07625884343361	5.32658545668896e-05	0.00013657522795623	0.619597240423079	0.174866047491637	0.00223243877201599	4.16298037215213	0.000887387428083053	0.00888509157438089	-4.2628100769893
HAVANA	transcript	ENSG00000238164.6	antisense	RP3-395M20.8	2	ENST00000448624.2	antisense	RP3-395M20.8-004	0.0812044926586139	0.0484896090852441	3.10367622416299	0.00202007029218528	0.00426709573693524	-2.77956600483903	0.254307454056517	0.00878966866278602	3.54850457402382	0.0030476299363663	0.0221202753221687	-5.51326153019322
HAVANA	transcript	ENSG00000238164.6	antisense	RP3-395M20.8	2	ENST00000432521.2	antisense	RP3-395M20.8-005	0.029999278559972	0.0626155705409566	10.4918876406815	2.11610995630195e-23	3.68579896786702e-22	42.1269267145334	0.120572069246872	0.00256660267008113	4.68640112824476	0.000317490016451972	0.00421353073961995	-3.20869421390267
HAVANA	transcript	ENSG00000238164.6	antisense	RP3-395M20.8	2	ENST00000452793.1	antisense	RP3-395M20.8-003	0.0447884540283567	0.00867365857289035	1.04785615457504	0.295213467293118	0.398309967430615	-6.9983543020342	0.0356528306998732	0.00244476553370559	2.18486921843067	0.0457261271270717	0.162877148048664	-8.15387048066206
HAVANA	transcript	ENSG00000157873.17	protein_coding	TNFRSF14	2	ENST00000426449.5	protein_coding	TNFRSF14-011	0.00427133922548099	-0.00895569671861724	-1.72176840880533	0.0857328140594257	0.13598267657294	-6.06959244124057	0.0153658884297178	-0.00081951404958495	-1.21825881131722	0.242533693163479	0.493630132530952	-9.60455884034538
HAVANA	transcript	ENSG00000157873.17	protein_coding	TNFRSF14	2	ENST00000434817.5	protein_coding	TNFRSF14-008	0.0269359168764464	0.0038079148243948	0.562599162142761	0.573961175488028	0.680238343025602	-7.3882563038793	0.0378046612704663	-0.000112406917610879	-0.13377637309538	0.895414244937855	1	-10.3501947164637
HAVANA	transcript	ENSG00000157873.17	protein_coding	TNFRSF14	2	ENST00000435221.6	protein_coding	TNFRSF14-007	0.106364453346336	0.0757427116567186	5.83854186286248	9.50976910615831e-09	3.61218969695167e-08	8.92605570631357	0.0359511534916388	-0.000815952010397334	-0.939549955223769	0.362802584414845	0.62456003700896	-9.90178226274593
HAVANA	transcript	ENSG00000157873.17	protein_coding	TNFRSF14	2	ENST00000451778.5	protein_coding	TNFRSF14-006	0.00584591289313888	0.0117267599440725	1.76042349660358	0.0789501888358744	0.126295356557448	-6.00274759218602	0	0	0	1	1	-10.3597524836655
HAVANA	transcript	ENSG00000157873.17	protein_coding	TNFRSF14	2	ENST00000409119.5	protein_coding	TNFRSF14-009	0.0315892164029077	0.0151316852013486	1.38144889335465	0.167760816072904	0.245892695824077	-6.59467289993402	0.120853465556509	0.00214439688254626	0.716336537960229	0.485135933000735	0.751173221649771	-10.0902625317957
HAVANA	transcript	ENSG00000157873.17	protein_coding	TNFRSF14	2	ENST00000355716.4	protein_coding	TNFRSF14-001	0.504901378109647	0.154499584375787	3.97882545960336	7.9553120749348e-05	0.000200098029831243	0.239878557401027	1.14316315320729	0.00477383075923171	1.86116805013011	0.0830701286502874	0.249829752312647	-8.69944497672059
HAVANA	transcript	ENSG00000157873.17	protein_coding	TNFRSF14	2	ENST00000475523.5	retained_intron	TNFRSF14-002	0.0208384559596288	0.014477565140042	1.59167881397533	0.112091793766617	0.172608023892752	-6.28377162713938	0.0948700563958331	0.00543919032046594	2.40154666496941	0.0302023164315201	0.120798196749907	-7.76405604510771
HAVANA	transcript	ENSG00000157873.17	protein_coding	TNFRSF14	2	ENST00000442392.6	processed_transcript	TNFRSF14-013	0.203387893103323	-0.00291623000471467	-0.126064405999474	0.899731850347336	0.944045676311881	-7.53840924325834	0.666868276295099	0.00874327961516672	3.06202780960277	0.00814714670129135	0.0460536158299983	-6.49335782067201
HAVANA	transcript	ENSG00000157873.17	protein_coding	TNFRSF14	2	ENST00000482074.6	retained_intron	TNFRSF14-012	0.00359700227172545	0.00480486034173812	1.66271968746688	0.0969981336330953	0.151808717550377	-6.16887147304414	0	0	0	1	1	-10.3597524836655
HAVANA	transcript	ENSG00000157873.17	protein_coding	TNFRSF14	2	ENST00000496064.5	retained_intron	TNFRSF14-016	0.140627494457674	0.100983746387456	6.49123025798737	2.06223471808122e-10	9.28854386422487e-10	12.6601644797366	0.368847542135271	0.00712210928087754	4.94672991438932	0.000192526875252673	0.00295112723012119	-2.69255910666257
HAVANA	transcript	ENSG00000157873.17	protein_coding	TNFRSF14	2	ENST00000463471.6	retained_intron	TNFRSF14-015	0.241988565359358	0.199744760382453	7.91771813448815	1.58760501718721e-14	1.08380870327097e-13	21.9497345441117	0.740124513698598	0.0124602436158309	6.71740147360312	8.11265041019532e-06	0.000354140626950655	0.607859503932355
HAVANA	transcript	ENSG00000157873.17	protein_coding	TNFRSF14	2	ENST00000466750.5	retained_intron	TNFRSF14-003	0.059624904106008	-0.0353751093033034	-2.73543538136311	0.006452186082477	0.0126660590371413	-3.83567411286381	0.107863307010964	0.00297442408818074	1.65342662702392	0.119674978934305	0.320688522404369	-9.02109493253933
HAVANA	transcript	ENSG00000157873.17	protein_coding	TNFRSF14	2	ENST00000471768.1	retained_intron	TNFRSF14-010	0.00213231523522122	0.00165834393926726	0.520792104861297	0.602743214483973	0.706307794904597	-7.41087310435234	0	0	0	1	1	-10.3597524836655
HAVANA	transcript	ENSG00000157873.17	protein_coding	TNFRSF14	2	ENST00000463835.5	retained_intron	TNFRSF14-005	0.156288372603764	0.085597824705561	3.34275938603454	0.000891968229334485	0.00197426991587614	-2.02531983587287	0.425883726294442	0.00317524174026852	0.874817719664301	0.395900353398704	0.660778981012371	-9.96117884609344
HAVANA	transcript	ENSG00000157873.17	protein_coding	TNFRSF14	2	ENST00000482602.5	protein_coding	TNFRSF14-004	0.0517371587171769	0.0473194786159355	4.41072969763209	1.26351403007524e-05	3.47169889415636e-05	1.98815890420034	0.0994120660263902	0.00255543904732535	1.50033100901919	0.154937714755485	0.369925916878007	-9.24135928941255
HAVANA	transcript	ENSG00000157873.17	protein_coding	TNFRSF14	2	ENST00000480305.1	processed_transcript	TNFRSF14-014	0.115652201765101	0.0245640542439777	1.27384412511105	0.203313195326535	0.290362112321999	-6.73692385683385	0.443246145057237	-0.0025499591710666	-0.997060313045536	0.335047211847647	0.594020099136678	-9.84587346741016
HAVANA	transcript	ENSG00000225931.3	TEC	RP3-395M20.7	2	ENST00000456687.3	TEC	RP3-395M20.7-001	0.0317237609382564	0.0816133358674272	10.115140266177	5.34263702565802e-22	7.97793182855349e-21	38.9318813897031	0.0505743771399474	0.00253929831534463	5.10973569274663	0.000141344888139601	0.00236342416891104	-2.37281675003453
HAVANA	transcript	ENSG00000228037.1	lincRNA	RP3-395M20.9	1	ENST00000424215.1	lincRNA	RP3-395M20.9-001	0.0936452765465997	0.151875859343957	8.57541716797933	1.2565688545085e-16	1.06294837930385e-15	26.7154642022676	0.489157270797981	0.00458335774015134	1.98300758204409	0.0665939595523062	0.213279667199538	-8.4999078708724
HAVANA	transcript	ENSG00000157870.14	protein_coding	FAM213B	2	ENST00000493183.5	processed_transcript	FAM213B-006	0.0395931570191921	-0.021201932229528	-1.64537035749935	0.100524805214098	0.156732557775134	-6.19738992721037	0.252115133572072	0.00948091725739565	2.22399250287979	0.042460208219838	0.154472485531613	-8.08479176162523
HAVANA	transcript	ENSG00000157870.14	protein_coding	FAM213B	2	ENST00000474659.5	processed_transcript	FAM213B-007	0.289355345440065	0.034326670566452	0.90632285951639	0.365203547136865	0.475192782622187	-7.13627750927075	0.784392916717091	0.00430450572871078	0.539608933913309	0.597637777348188	0.854461732280821	-10.2056859048344
ENSEMBL	transcript	ENSG00000157870.14	protein_coding	FAM213B	3	ENST00000444521.6	protein_coding	FAM213B-202	0.0585561864478983	-0.00845850420054683	-0.603653434854352	0.54634909415292	0.655023486833199	-7.3643503274298	0.174864265134158	0.00365930891484996	1.68256308947878	0.11381197122246	0.309894045284397	-8.97749846423787
ENSEMBL	transcript	ENSG00000157870.14	protein_coding	FAM213B	3	ENST00000378425.9	protein_coding	FAM213B-201	0.0163301076487365	0.0169590911277436	2.91769359342936	0.0036857566691393	0.00750850559047139	-3.32904857740819	0.0121385995894085	0.000373782800619362	0.904381843998426	0.380540283165606	0.643930226590908	-9.93452122188871
HAVANA	transcript	ENSG00000157870.14	protein_coding	FAM213B	2	ENST00000419916.6	protein_coding	FAM213B-001	0.83300440500778	0.447326938126522	8.71670273478135	4.28505051657691e-17	3.80674182966414e-16	27.7762937697989	2.48533387404926	0.0131582128050627	5.19482709227143	0.000120447629719741	0.0021144317682651	-2.20704352578351
HAVANA	transcript	ENSG00000157870.14	protein_coding	FAM213B	2	ENST00000378424.8	protein_coding	FAM213B-002	0.0958737640700387	0.00549361779261612	0.264394896019832	0.791585092354439	0.86369686437744	-7.51142504951652	0.284830894499977	-0.0048783944994854	-1.96245041222357	0.0691476137485807	0.219225612484566	-8.53409648842493
HAVANA	transcript	ENSG00000157870.14	protein_coding	FAM213B	2	ENST00000537325.5	protein_coding	FAM213B-014	0.0324153004259223	0.0803970690536329	3.64429887732396	0.000296294029436469	0.000696688011616067	-0.997959719740925	0.0529884707781581	0.000179208676968353	0.106280269943329	0.916813080372508	1	-10.3537185372274
HAVANA	transcript	ENSG00000157870.14	protein_coding	FAM213B	2	ENST00000378427.5	protein_coding	FAM213B-003	0.158120124160803	0.129851458672168	2.94365980928992	0.00339510926882877	0.00695100914619724	-3.25429902171651	0.367651040079517	0.00755051458929997	1.38881004638875	0.185807212658784	0.417959843810305	-9.3918998692667
HAVANA	transcript	ENSG00000157870.14	protein_coding	FAM213B	2	ENST00000464043.5	processed_transcript	FAM213B-009	0.330903652227473	0.17336632162892	2.94297888849868	0.00340245578234443	0.00696539673362974	-3.25626737155435	0.208934293755259	0.00136871340564518	0.304267867807751	0.765236945404032	0.977676126027792	-10.3104353920851
HAVANA	transcript	ENSG00000157870.14	protein_coding	FAM213B	2	ENST00000465233.5	protein_coding	FAM213B-011	0.0196428146034873	0.00940473997116705	1.2132727842297	0.225601032135896	0.31741561235889	-6.8119590285433	0.0753106098682924	0.00232985766542394	1.86604266828837	0.082346283797902	0.248264769118612	-8.69160836176329
HAVANA	transcript	ENSG00000157870.14	protein_coding	FAM213B	2	ENST00000498083.1	protein_coding	FAM213B-010	0.00507675081904607	-0.00067868184501498	-0.171789860989292	0.86367256236947	0.917656185062548	-7.53160475782254	0.0398378925620934	0.000608472672557265	0.574691755250788	0.574288705690169	0.833246253088227	-10.1852320749938
HAVANA	transcript	ENSG00000157870.14	protein_coding	FAM213B	2	ENST00000481683.5	processed_transcript	FAM213B-012	0.0236940263166855	0.0266811404417442	3.2229691453796	0.00135187913511945	0.00292415910791705	-2.40993399250381	0.0820684737589342	-0.000704393496508545	-0.357719009305138	0.725695439552437	0.946690180927626	-10.2916686581439
HAVANA	transcript	ENSG00000157870.14	protein_coding	FAM213B	2	ENST00000484099.5	processed_transcript	FAM213B-004	0.301141066987814	0.363483767456901	10.5313295322461	1.50275104711106e-23	2.65943612785948e-22	42.4657500915846	0.544716955583707	0.00242488808536868	0.443038146341941	0.664261494501229	0.896854674982472	-10.255561351241
HAVANA	transcript	ENSG00000157870.14	protein_coding	FAM213B	2	ENST00000477045.1	retained_intron	FAM213B-013	0.0631496257981096	0.00675278443282772	0.656885159545637	0.511558380464577	0.622484282282436	-7.33085132145316	0.0531680722109154	0.000406354510276212	0.511251889422161	0.616853322392235	0.87045663260003	-10.221313521623
HAVANA	transcript	ENSG00000157870.14	protein_coding	FAM213B	2	ENST00000476686.1	retained_intron	FAM213B-005	0.737303372051014	0.107389087530604	3.23387551164189	0.00130233063272474	0.00282351306570406	-2.37547298268907	0.965571548874195	-0.00167352817792746	-0.451301200282443	0.658433451734934	0.892171453498538	-10.2516657662824
HAVANA	transcript	ENSG00000142606.15	protein_coding	MMEL1	2	ENST00000471840.5	protein_coding	MMEL1-002	0.0140679891085637	0.0132322227347265	2.72775162461749	0.00660209583284019	0.0129396520020699	-3.85633707432731	0	0	0	1	1	-10.3597524836655
HAVANA	transcript	ENSG00000142606.15	protein_coding	MMEL1	2	ENST00000378412.7	protein_coding	MMEL1-001	0.0145033158114402	0.0317681842782317	5.93619144211657	5.47496605534037e-09	2.13446202786225e-08	9.46302826428067	0.0354258502433709	0.00047224846925972	1.22453667131213	0.2402285636263	0.493554373740185	-9.59712648275432
HAVANA	transcript	ENSG00000142606.15	protein_coding	MMEL1	2	ENST00000502556.5	protein_coding	MMEL1-006	0.0101171737866155	0.00576632271031034	1.96244865799518	0.0502669604447125	0.0838884457797129	-5.62957749982437	0.0249649554180336	0.000931214965030895	1.3202918400732	0.207154073207644	0.448708573617121	-9.47997139794269
HAVANA	transcript	ENSG00000142606.15	protein_coding	MMEL1	2	ENST00000504800.5	nonsense_mediated_decay	MMEL1-007	0.0128083699842342	0.0234842892917917	6.35875280126706	4.60852886426086e-10	2.00516123203171e-09	11.8749445715656	0	0	0	1	1	-10.3597524836655
HAVANA	transcript	ENSG00000142606.15	protein_coding	MMEL1	2	ENST00000491941.5	retained_intron	MMEL1-004	0.00748797300360242	0.01723978858432	2.65770447401122	0.00812049193513115	0.0156958889575253	-4.04210323764195	0.00436153167633886	-0.000232615022738073	-1.16630709625486	0.262273088953144	0.511409353077939	-9.66486057414034
HAVANA	transcript	ENSG00000142606.15	protein_coding	MMEL1	2	ENST00000464195.1	retained_intron	MMEL1-003	0.00927084758051773	0.0267275664687515	5.75499667048834	1.51610949565151e-08	5.6407727017461e-08	8.47280811272987	0.0274269573871263	0.00120009601648081	2.06569703446868	0.0571672258647996	0.191080747225277	-8.36035976294213
HAVANA	transcript	ENSG00000142606.15	protein_coding	MMEL1	2	ENST00000469962.1	retained_intron	MMEL1-005	0.012824908508788	0.0153156085732856	3.03935297607806	0.00249561061928693	0.00520434914588591	-2.97330870032313	0	0	0	1	1	-10.3597524836655
HAVANA	transcript	ENSG00000142606.15	protein_coding	MMEL1	2	ENST00000509374.1	retained_intron	MMEL1-009	0.0344950607088507	0.0470999283513851	5.08125035811457	5.31350182535059e-07	1.68810737586036e-06	5.02944373864713	0.0218111262531813	0.00105319084665718	1.3082130326167	0.21111423042613	0.454280988908281	-9.49513581463377
HAVANA	transcript	ENSG00000142606.15	protein_coding	MMEL1	2	ENST00000511099.1	processed_transcript	MMEL1-008	0.00831887924202389	0.0208790928045851	4.34700585696228	1.67426278814196e-05	4.53877664951327e-05	1.71969659489905	0.0253552259074994	0.00173864406222853	1.6257328656272	0.125488245241691	0.326762104409075	-9.06204911972994
HAVANA	transcript	ENSG00000237058.1	antisense	RP13-436F16.1	1	ENST00000427302.1	antisense	RP13-436F16.1-001	0.0402348390644944	-0.00520825753036624	-0.458197913125943	0.647010247641354	0.74485825734865	-7.44147547955852	0.0848820375385389	-0.000613562187325743	-0.27824479342245	0.784743984926569	0.992489949208121	-10.3184891072912
HAVANA	transcript	ENSG00000215912.12	protein_coding	TTC34	2	ENST00000401095.8	protein_coding	TTC34-001	0.315875629270691	0.166914492888368	9.6270950023588	3.12501064023365e-20	3.86714652983632e-19	34.908476916759	0.43798687386508	0.00809185064812587	9.80177871188567	8.60882246462684e-08	3.01020976800567e-05	5.40265910590721
ENSEMBL	transcript	ENSG00000215912.12	protein_coding	TTC34	3	ENST00000637179.1	protein_coding	TTC34-201	0.000423343355270804	-0.000489030686422622	-0.330914341800005	0.740848456966692	0.823561840028652	-7.49164323831883	0.00153340094831952	-3.50491645330176e-05	-0.381118335439645	0.708628936204515	0.933030711696544	-10.2825158576578
HAVANA	transcript	ENSG00000283259.1	antisense	ABC14-1188822O7.1	2	ENST00000638002.1	antisense	ABC14-1188822O7.1-001	0.917814209105641	0.340908352636465	3.23855630352398	0.00128158547307701	0.0027807156034716	-2.36064878357287	0.754005131201527	0.0187712922565245	11.3342481693074	1.31230410267482e-08	1.43742901952601e-05	7.39729671220836
HAVANA	transcript	ENSG00000233234.1	lincRNA	RP11-740P5.2	1	ENST00000457440.1	lincRNA	RP11-740P5.2-001	0.000295276183227774	0.000340157189880196	0.492224442773008	0.622777729244775	0.723923094450537	-7.42532483752211	0	0	0	1	1	-10.3597524836655
HAVANA	transcript	ENSG00000231630.1	lincRNA	RP11-740P5.3	2	ENST00000429389.1	lincRNA	RP11-740P5.3-001	0.000455663634448036	0.00188150083801793	2.24095983085455	0.0254688597434538	0.0451323091868021	-5.04983786825784	0	0	0	1	1	-10.3597524836655
HAVANA	transcript	ENSG00000169717.6	protein_coding	ACTRT2	2	ENST00000378404.3	protein_coding	ACTRT2-001	0.000678647168939908	0.000531647516575076	0.731777992770421	0.464648497926759	0.577008215870789	-7.27893933830085	0.0033994167665084	2.59003182210164e-05	0.155346213322708	0.878685366869311	1	-10.3468668467543
HAVANA	transcript	ENSG00000177133.10	antisense	LINC00982	2	ENST00000606861.1	antisense	LINC00982-007	0.588423530364198	0.232876883297089	5.31794487088008	1.58828544268184e-07	5.32295382996444e-07	6.19569787336416	1.16366000984209	0.0127135564915675	6.42381639729197	1.33143120011565e-05	0.00048591908479988	0.0886205913986498
HAVANA	transcript	ENSG00000177133.10	antisense	LINC00982	2	ENST00000321399.7	antisense	LINC00982-001	0.252414143811414	0.104225682410902	4.21831237224943	2.9249996494391e-05	7.71757372146134e-05	1.18858006524271	0.603279357896017	0.0038289546124461	1.45705542829748	0.166367042919743	0.387948695144914	-9.30080741614823
HAVANA	transcript	ENSG00000177133.10	antisense	LINC00982	2	ENST00000413472.5	antisense	LINC00982-005	0.14663507939971	0.067114071069661	3.17618720509011	0.00158484078627638	0.00339568240630178	-2.55648440416383	0.445527708255285	0.00140892219090306	0.459749103744092	0.652498670194741	0.88745199232126	-10.2476106925055
HAVANA	transcript	ENSG00000177133.10	antisense	LINC00982	2	ENST00000453118.5	antisense	LINC00982-003	0.112941844772112	0.0397121977297511	2.13874630033235	0.0329423046431254	0.0571063515578975	-5.27136582719262	0.328346745910482	0.00211386991134114	0.806442084176232	0.432986852474288	0.699218790446998	-10.0197589752283
HAVANA	transcript	ENSG00000177133.10	antisense	LINC00982	2	ENST00000445317.1	antisense	LINC00982-002	0.135507837455148	0.0600600739517387	2.78532343645781	0.00555133616819403	0.0110128597678014	-3.70014535453683	0.522068277649132	0.0126422588807363	4.26279835647494	0.00072796069081169	0.00770221787452801	-4.06047092294731
HAVANA	transcript	ENSG00000177133.10	antisense	LINC00982	2	ENST00000415573.1	antisense	LINC00982-006	0.00760128965493593	0.00523101620609001	0.666075281687162	0.505671582027014	0.616795806380886	-7.32478201968887	0	0	0	1	1	-10.3597524836655
ENSEMBL	transcript	ENSG00000177133.10	antisense	LINC00982	3	ENST00000420957.1	pseudogene	LINC00982-201	0.00073425586610145	-0.000827289015053726	-0.375913225935765	0.707141580690486	0.796106723907235	-7.47575561992416	0.0326448932940169	-0.000105585023509985	-0.0958789082802073	0.924926296358363	1	-10.3548414409354
HAVANA	transcript	ENSG00000177133.10	antisense	LINC00982	2	ENST00000321336.1	antisense	LINC00982-004	0.750070983979622	0.235199048796018	3.62035074332675	0.000324332577431825	0.000759045497111524	-1.08263278035681	1.79833272940122	0.0204124065625251	6.9261138512369	5.7452677800425e-06	0.000286080839588337	0.969993861778352
HAVANA	transcript	ENSG00000142611.16	protein_coding	PRDM16	2	ENST00000511072.5	protein_coding	PRDM16-007	0.0438269150021237	0.0414662330977386	5.18554384811513	3.13869124421638e-07	1.02102843478849e-06	5.5374559972753	0.1405324285492	0.00515431055741564	3.89843534284151	0.00150548173686219	0.0131270409156838	-4.80082920175881
HAVANA	transcript	ENSG00000142611.16	protein_coding	PRDM16	2	ENST00000607632.1	retained_intron	PRDM16-010	0.276945760466777	0.183544022060528	5.7918668121271	1.23490132229044e-08	4.6378270901078e-08	8.67213199633401	0.457256844563584	0.0097370842294097	2.28111460814086	0.0380813181707139	0.14275988509196	-7.98286017221651
HAVANA	transcript	ENSG00000142611.16	protein_coding	PRDM16	2	ENST00000378391.6	protein_coding	PRDM16-003	0.00762140486447051	-0.000546182072451929	-0.111967094177498	0.910894638842286	0.952193622031423	-7.5400857742774	0.0932229229721475	0.00306417857206496	1.31562219882329	0.208677943118743	0.450870870348661	-9.48584694046366
HAVANA	transcript	ENSG00000142611.16	protein_coding	PRDM16	2	ENST00000514189.5	protein_coding	PRDM16-008	0.00242407469431127	0.00037169663443872	0.268552402469725	0.788385420504692	0.861315620995526	-7.51031814959309	0.0125744761164096	-0.000328985639347588	-1.14807718450182	0.269483657719625	0.51935004517976	-9.68550509331368
HAVANA	transcript	ENSG00000142611.16	protein_coding	PRDM16	2	ENST00000270722.9	protein_coding	PRDM16-001	0.247097398410386	0.256943013249213	10.3348450583222	8.20275323726982e-23	1.34054279569285e-21	40.7859317102568	0.814183910686949	0.0125671334907018	7.99551271531186	1.07305728329916e-06	0.000105097986073655	2.7358462510582
HAVANA	transcript	ENSG00000142611.16	protein_coding	PRDM16	2	ENST00000512462.5	processed_transcript	PRDM16-009	0.0317747450244216	0.0568638949677094	8.90033819746206	1.03895846130331e-17	9.85089884262473e-17	29.1740591456868	0.0493544660332248	0.00103971575240208	1.33609392757156	0.202063438947566	0.441788591812456	-9.4599674764517
HAVANA	transcript	ENSG00000142611.16	protein_coding	PRDM16	1	ENST00000463591.1	protein_coding	PRDM16-004	0.135999298595774	0.15351299764763	6.42373556802939	3.11160203523543e-10	1.37625668294773e-09	12.2583978529649	0.121214607859455	0.00113789263161025	0.543147232130808	0.595261355253858	0.852335812401467	-10.2036790372742
HAVANA	transcript	ENSG00000142611.16	protein_coding	PRDM16	2	ENST00000509860.1	protein_coding	PRDM16-002	0.00174155458309783	0.00380049801995355	2.34370037785523	0.0194860531855063	0.0353072602768506	-4.81696102432048	0.0609054585248989	5.29490628204609e-05	0.0487692047126835	0.961767116774664	1	-10.3584815564475
HAVANA	transcript	ENSG00000142611.16	protein_coding	PRDM16	2	ENST00000378389.5	processed_transcript	PRDM16-005	0.0866997595292593	0.0332206757558474	2.29661143707873	0.0220554073367475	0.039551223333662	-4.92496357955106	0.340091504538257	0.00797792512972515	2.57544641472277	0.0215070373024522	0.0947951188186809	-7.43980162788255
HAVANA	transcript	ENSG00000142611.16	protein_coding	PRDM16	2	ENST00000606170.1	retained_intron	PRDM16-011	0.831978230011628	0.386114310968952	10.0715656104663	7.72380637213907e-22	1.13490094706429e-20	38.5672666055919	0.522054454766229	0.00649634244757593	1.79167936339227	0.0940245705217587	0.271773496331032	-8.8097637701132
ENSEMBL	transcript	ENSG00000283572.1	miRNA	MIR4251	3	ENST00000635819.1	miRNA	MIR4251-201	0.415029480045622	0.478198306738251	5.3682261934507	1.22169224197077e-07	4.14248840260739e-07	6.44955574060454	0	0	0	1	1	-10.3597524836655
HAVANA	transcript	ENSG00000226286.1	antisense	RP1-163G9.2	2	ENST00000440516.1	antisense	RP1-163G9.2-001	0.00221033470854785	0.0022933354942402	1.12979938638482	0.259104962767059	0.356886350687755	-6.90941002471137	0.234067926848402	0.00627625268660631	2.19671966269774	0.0447129694569635	0.160303078810538	-8.1330112525106
HAVANA	transcript	ENSG00000279839.1	TEC	RP11-193J6.1	2	ENST00000624175.1	TEC	RP11-193J6.1-001	0.0670771479611992	0.0586057387721687	7.21817436574899	1.98158878636728e-12	1.09422425933664e-11	17.207831242286	0.200703715729339	0.00259269453094811	3.26607581025872	0.00539597894254019	0.0339648587386154	-6.08485440044946
HAVANA	transcript	ENSG00000272235.1	lincRNA	RP11-22L13.1	2	ENST00000607061.1	lincRNA	RP11-22L13.1-001	0.0160555121352369	0.0152679418655223	5.43977837984759	8.38008090846075e-08	2.89049592368213e-07	6.81446782583934	0.250419877951847	0.00388926441011761	3.58045529718007	0.00285704091648786	0.0210886770092696	-5.44831663445246
HAVANA	transcript	ENSG00000130762.14	protein_coding	ARHGEF16	2	ENST00000378378.8	protein_coding	ARHGEF16-001	0.0789549408950225	0.0254024576839536	2.58645568140631	0.00997963652326355	0.0190077164070436	-4.22623597812427	0.236361661921477	0.00361192989869482	2.03609624586718	0.0603914933182031	0.198885030835415	-8.41068028466742
HAVANA	transcript	ENSG00000130762.14	protein_coding	ARHGEF16	2	ENST00000378373.5	protein_coding	ARHGEF16-002	0.0303461319029095	0.0109006921751755	1.55437561739695	0.120730467675305	0.184303978187596	-6.34211688603998	0.0390109837578411	0.00136446954352033	1.76442090079199	0.098660155577836	0.280935315011726	-8.85230953273819
HAVANA	transcript	ENSG00000130762.14	protein_coding	ARHGEF16	2	ENST00000378371.6	protein_coding	ARHGEF16-003	0.027891276887006	0.00941071594716069	1.44259441675214	0.149763763731722	0.222814361494544	-6.50874237846557	0.02378651763734	0.000975027125471542	1.68409519610173	0.113510704047246	0.309308533344116	-8.9751917438104
HAVANA	transcript	ENSG00000130762.14	protein_coding	ARHGEF16	2	ENST00000445297.5	protein_coding	ARHGEF16-005	0.0101554068741979	0.00193478065209849	0.525355903757408	0.599569760202153	0.703459394952789	-7.40848895430432	0	0	0	1	1	-10.3597524836655
HAVANA	transcript	ENSG00000130762.14	protein_coding	ARHGEF16	2	ENST00000464620.1	retained_intron	ARHGEF16-006	0.00773161789259129	0.00142242156153373	0.637942552343174	0.523804466329299	0.634039509238653	-7.34309574558162	0.0093335086934165	0.000279527493485598	1.25872057537929	0.227975436807789	0.477405845247091	-9.55611398053451
HAVANA	transcript	ENSG00000130762.14	protein_coding	ARHGEF16	2	ENST00000418137.1	protein_coding	ARHGEF16-007	0.00832101919308297	-0.00188174543809762	-0.365228916869923	0.715095688775592	0.802623571054645	-7.47971093495022	0.0334158793644779	-2.08799218224536e-05	-0.0175159477736725	0.986263210421077	1	-10.35958852757
HAVANA	transcript	ENSG00000130762.14	protein_coding	ARHGEF16	2	ENST00000485984.1	retained_intron	ARHGEF16-004	0.0429810121614674	0.011794362641846	1.74033652741912	0.0824180030309649	0.131270849483891	-6.03766623701472	0.127971170671171	0.00175652483250126	1.83043734415308	0.0877658696614775	0.259713358910584	-8.74855648739184
HAVANA	transcript	ENSG00000272088.1	lincRNA	RP11-168F9.2	2	ENST00000606489.1	lincRNA	RP11-168F9.2-001	0.833377257034543	0.037712627615189	0.869177688230923	0.38516890001442	0.496178795723185	-7.1691768459603	0.259735222930936	0.00387179473482313	1.38776943925086	0.186117469080696	0.4184325423894	-9.39326313071179
HAVANA	transcript	ENSG00000162591.15	protein_coding	MEGF6	2	ENST00000294599.8	protein_coding	MEGF6-001	0.0986573345908605	0.0300185656514729	1.96603023413681	0.0498505274376512	0.0832352423653736	-5.62260178006816	0.174710830747662	0.00467655497835839	3.80320067578366	0.00182304709353791	0.0151059497181708	-4.99483179408669
HAVANA	transcript	ENSG00000162591.15	protein_coding	MEGF6	2	ENST00000356575.8	protein_coding	MEGF6-007	0.0900215241824158	-0.00605127128043487	-0.460114128140206	0.645635243750243	0.743712224869565	-7.4405966525803	0.280680826360824	0.00532592621233146	3.79288862992702	0.00186127685923617	0.015341788505985	-5.01583991305312
HAVANA	transcript	ENSG00000162591.15	protein_coding	MEGF6	2	ENST00000494257.1	retained_intron	MEGF6-003	0.0951389892437996	0.0192187064377974	1.69971987535724	0.0898084329193668	0.141747796027725	-6.10706339007468	0.0769915532882898	-0.000488616174890054	-0.955530600500814	0.354934368781732	0.615902243160541	-9.88653992113584
HAVANA	transcript	ENSG00000162591.15	protein_coding	MEGF6	2	ENST00000485002.6	nonsense_mediated_decay	MEGF6-002	0.0306815856458367	0.0222117494982905	2.49490548585323	0.0129220789308647	0.0241495879691107	-4.45568122048554	0.0151836711275784	0.000359403839512497	1.19394672814194	0.251623101801267	0.500442122184097	-9.63304726505494
HAVANA	transcript	ENSG00000162591.15	protein_coding	MEGF6	2	ENST00000491842.1	protein_coding	MEGF6-005	0.00504102942736734	0.00266610448484882	0.607434521926834	0.543839615471435	0.652780339030141	-7.36206407104939	0.00856206926836888	-0.000456643694313007	-1.74103014914066	0.102797560272451	0.288926287287343	-8.88848132920294
HAVANA	transcript	ENSG00000162591.15	protein_coding	MEGF6	2	ENST00000475790.5	retained_intron	MEGF6-004	0.0179634556977693	0.00968149891067377	1.55024015818805	0.121719496443856	0.185640683875171	-6.3485007198367	0	0	0	1	1	-10.3597524836655
HAVANA	transcript	ENSG00000162591.15	protein_coding	MEGF6	2	ENST00000461795.1	retained_intron	MEGF6-006	0.159080795038853	0.0354933686345051	1.61510816730714	0.106920985699042	0.165556651470054	-6.24642598648982	0.233211204167759	-0.00420214964453473	-1.4739008045022	0.161837211135328	0.380844301659199	-9.2778196090124
ENSEMBL	transcript	ENSG00000207776.1	miRNA	MIR551A	3	ENST00000385042.1	miRNA	MIR551A-201	0.123610906845144	0.0548022859486894	1.05305094672557	0.292828607951384	0.395624848440848	-6.99291348799624	0.161275346359198	0.0110588808932021	1.62824181207616	0.124951739649283	0.326762104409075	-9.05835847921426
HAVANA	transcript	ENSG00000238260.1	antisense	RP11-46F15.2	2	ENST00000435049.1	antisense	RP11-46F15.2-001	0.579656946557718	0.478941567025272	12.9831651483192	2.11505014150543e-33	1.14110469567988e-31	64.955118238551	0.560584545393557	0.00404905795316452	2.08836517190662	0.0548058468981376	0.185466354619907	-8.32155675497656
HAVANA	transcript	ENSG00000158109.14	protein_coding	TPRG1L	2	ENST00000378344.6	protein_coding	TPRG1L-001	3.42593405098565	0.638886615643626	10.1949781809677	2.71217473215199e-22	4.18650149327733e-21	39.6026130738225	4.98020148158101	0.00188111844680556	1.10668960107954	0.286410178941348	0.538650338062715	-9.73136311206412
HAVANA	transcript	ENSG00000158109.14	protein_coding	TPRG1L	2	ENST00000344579.5	protein_coding	TPRG1L-002	0.291811110669858	0.404726995382078	5.55923679429672	4.42511432242784e-08	1.56960077873112e-07	7.43323702489465	0.233962738969057	0.00186460353139742	0.534183231381778	0.601291070846628	0.857730962434789	-10.2087387957677
HAVANA	transcript	ENSG00000116213.15	protein_coding	WRAP73	2	ENST00000378322.7	protein_coding	WRAP73-002	0.35943043128522	0.21227841723982	9.39085956048605	2.13468239568413e-19	2.41676410837069e-18	33.0098457467201	0.764720870187123	0.00330710536483695	1.4067275024095	0.180531162169942	0.409817880074181	-9.36830454613538
HAVANA	transcript	ENSG00000116213.15	protein_coding	WRAP73	2	ENST00000270708.11	protein_coding	WRAP73-001	0.757223906316	0.242225354633946	6.2765527917612	7.53930173970765e-10	3.21175692909588e-09	11.3946440090956	1.39426784320808	0.00355923051843638	1.47857276837869	0.160599265159636	0.378979847789974	-9.2714094147233
HAVANA	transcript	ENSG00000116213.15	protein_coding	WRAP73	2	ENST00000471223.1	retained_intron	WRAP73-003	0.404569888353359	0.111835462754227	5.51249905417918	5.68879961296413e-08	1.99560058997008e-07	7.18972917393742	0.657779464089824	0.00862924195951921	9.44900920038167	1.37019255540784e-07	3.62935024152993e-05	4.91056795506933
HAVANA	transcript	ENSG00000116213.15	protein_coding	WRAP73	2	ENST00000424367.5	protein_coding	WRAP73-005	0.0744050990647903	0.0799119759855281	4.75218249088384	2.6373924959003e-06	7.78769364022582e-06	3.48785940014083	0.134259548818542	0.00149940355621011	0.556606815266857	0.586265356019788	0.844131012283334	-10.1959299953934
HAVANA	transcript	ENSG00000116213.15	protein_coding	WRAP73	2	ENST00000497940.5	retained_intron	WRAP73-007	0.00680268382772479	-0.00058901068955528	-0.0980961025373759	0.92189547504885	0.96009131085629	-7.54154157213594	0.0394642272630285	0.0024718824488194	1.63886185661682	0.122702619723862	0.326260283349793	-9.04269298194618
HAVANA	transcript	ENSG00000116213.15	protein_coding	WRAP73	2	ENST00000469643.1	retained_intron	WRAP73-009	0.140957234275764	0.0334298263797036	1.54223209346077	0.123652745568886	0.188226754857229	-6.36081473627377	0.370621680693442	4.72205638888834e-05	0.012575100200702	0.990137782870413	1	-10.3596679780802
HAVANA	transcript	ENSG00000116213.15	protein_coding	WRAP73	2	ENST00000494884.1	retained_intron	WRAP73-008	0.0639057788899489	0.00769132614304713	0.466940782572488	0.640746584571542	0.739606522350113	-7.43743598585945	0.0427838372728711	-0.00167946819577754	-1.27325744450168	0.22291612527182	0.470340464617058	-9.53839812549224
HAVANA	transcript	ENSG00000116213.15	protein_coding	WRAP73	2	ENST00000465916.5	protein_coding	WRAP73-004	0.0921441379221589	-0.00411657015555066	-0.21612232249454	0.828980947377533	0.891691404373753	-7.52301313482471	0.0239878622691706	0.0016448819841717	1.62543200658829	0.125552713065201	0.326762104409075	-9.06249141653261
HAVANA	transcript	ENSG00000116213.15	protein_coding	WRAP73	1	ENST00000419924.2	protein_coding	WRAP73-006	0.276284147515768	0.084980633014835	2.05304451423566	0.0405904299268781	0.0690938802434647	-5.44928159569945	0.403656811529382	0.0129120475151402	2.11480734667687	0.0521650029401379	0.179065353725533	-8.27600634263436
HAVANA	transcript	ENSG00000116213.15	protein_coding	WRAP73	2	ENST00000479331.1	retained_intron	WRAP73-010	0.13980078551934	0.0455761503244835	2.14935776194961	0.0320874885987823	0.0557588380220763	-5.24883952111609	0.1536935252921	-0.00125483589526308	-0.605902022966389	0.55392555687022	0.81446109683741	-10.1660026536308
HAVANA	transcript	ENSG00000078900.14	protein_coding	TP73	2	ENST00000378295.8	protein_coding	TP73-001	5.01785690027475e-05	0.000136545629666986	0.572540029134887	0.56721470983249	0.674048773947858	-7.38262194013417	0	0	0	1	1	-10.3597524836655
HAVANA	transcript	ENSG00000078900.14	protein_coding	TP73	2	ENST00000604074.5	protein_coding	TP73-006	0.00412388032509157	0.00313602816053935	3.40343838016368	0.000719115259679559	0.00161183892493078	-1.82537671285273	0.102352964615574	0.00120294723877416	1.08857641676385	0.294063311699413	0.547719232196552	-9.75098572566714
HAVANA	transcript	ENSG00000078900.14	protein_coding	TP73	2	ENST00000354437.8	protein_coding	TP73-002	0.000167426486915718	0.000491648523646906	1.40946147513497	0.159323275417042	0.235118889178834	-6.55576376015867	0	0	0	1	1	-10.3597524836655
ENSEMBL	transcript	ENSG00000078900.14	protein_coding	TP73	3	ENST00000357733.7	protein_coding	TP73-202	0.000603798971599918	0.000259280727042095	0.445098674676965	0.656441960018323	0.75297156720726	-7.44738498618769	0.0258989036937399	0.000307326339592563	0.586832995796693	0.566320669007967	0.825872978939481	-10.1778667558622
ENSEMBL	transcript	ENSG00000078900.14	protein_coding	TP73	3	ENST00000346387.8	protein_coding	TP73-201	0.000201053719895378	-7.57116134265754e-05	-0.245344216989196	0.806291047893035	0.874742916207416	-7.51627631226039	0.0268105315984017	0.000971082250260416	1.16463762495339	0.262927237826923	0.512039385185191	-9.66676240444467
HAVANA	transcript	ENSG00000078900.14	protein_coding	TP73	2	ENST00000603362.5	protein_coding	TP73-012	0.000124853012374684	3.06062763000166e-05	0.118347772216364	0.905839854526599	0.948499594054978	-7.53935154705687	0	0	0	1	1	-10.3597524836655
HAVANA	transcript	ENSG00000078900.14	protein_coding	TP73	2	ENST00000604479.5	protein_coding	TP73-013	4.8453727151887e-06	4.55361810929345e-06	0.0225916939553229	0.981985023724591	1	-7.54609443454102	0	0	0	1	1	-10.3597524836655
HAVANA	transcript	ENSG00000078900.14	protein_coding	TP73	2	ENST00000378285.5	protein_coding	TP73-004	0.000310880781908607	0.000231211687817978	0.474893491115701	0.63507120555874	0.734730627749953	-7.43369532065649	0	0	0	1	1	-10.3597524836655
HAVANA	transcript	ENSG00000078900.14	protein_coding	TP73	2	ENST00000378280.5	protein_coding	TP73-005	9.45107929889811e-06	2.43047593702802e-05	0.119274912746535	0.905105685479318	0.947977323703806	-7.5392414756786	0	0	0	1	1	-10.3597524836655
HAVANA	transcript	ENSG00000078900.14	protein_coding	TP73	2	ENST00000378288.8	protein_coding	TP73-003	0.00189798037282299	0.000640819756161012	0.765997417956659	0.444040960995519	0.556398024469208	-7.25336043013835	0.00787223348925822	-0.000322865184474306	-1.55820496278468	0.140689871717748	0.346612950817607	-9.15988083024726
HAVANA	transcript	ENSG00000078900.14	protein_coding	TP73	2	ENST00000603364.5	retained_intron	TP73-009	0.00185012859655102	0.000446544859595731	0.38964814311514	0.696963423197456	0.787550266194566	-7.47050354248141	0.0276330054511595	0.000138157830055509	0.336212474223653	0.741515686515783	0.959336774070625	-10.2995784655174
HAVANA	transcript	ENSG00000078900.14	protein_coding	TP73	2	ENST00000604194.1	retained_intron	TP73-008	0.000263835191622607	0.000183898846839939	0.493122282272746	0.622143684252003	0.723393068026387	-7.42488303443383	0	0	0	1	1	-10.3597524836655
HAVANA	transcript	ENSG00000078900.14	protein_coding	TP73	2	ENST00000378290.4	protein_coding	TP73-007	0.00112954580204301	0.000974785970643485	0.675590628495927	0.499614358231649	0.610977308539849	-7.3184092429805	0	0	0	1	1	-10.3597524836655
HAVANA	transcript	ENSG00000078900.14	protein_coding	TP73	2	ENST00000604566.1	retained_intron	TP73-011	0.00542773641288807	0.00229917955445835	1.09138494408034	0.275631580930291	0.376071488565883	-6.95193599468307	0.0269418485462	0.000260419469596969	0.40742338163236	0.68963490383691	0.917577372344794	-10.2715484750391
HAVANA	transcript	ENSG00000227589.1	antisense	RP5-1092A11.5	1	ENST00000443034.1	antisense	RP5-1092A11.5-001	0.0215858675363922	-0.00893679481993838	-2.17964557714823	0.029751746973369	0.052029072385178	-5.18394190109906	0	0	0	1	1	-10.3597524836655
HAVANA	transcript	ENSG00000235131.1	antisense	RP5-1092A11.2	2	ENST00000416554.1	antisense	RP5-1092A11.2-001	0.0389751982307886	0.0106124214258374	0.940175500477533	0.347583612370599	0.456322544222042	-7.10509943122279	0.0137386225704179	-0.000732726537088957	-1.79961001746116	0.0927125984928345	0.269276952756534	-8.79730706930776
HAVANA	transcript	ENSG00000227372.11	unitary_pseudogene	TP73-AS1	2	ENST00000624167.1	processed_transcript	TP73-AS1-005	0.201895856952089	0.178572959477153	9.91786316531916	2.81130528153797e-21	3.88796949376764e-20	37.2894890435392	0.332833626475876	0.00440326443753629	2.17382484667536	0.0466895611915104	0.165367351003172	-8.17325944940475
HAVANA	transcript	ENSG00000227372.11	unitary_pseudogene	TP73-AS1	2	ENST00000418088.5	processed_transcript	TP73-AS1-002	0.00463299128795557	0.0111045271669274	3.93178069112932	9.6272578672545e-05	0.00023994306823753	0.0596201084016306	0.00186622652335676	-9.95320812456941e-05	-1.22579149043856	0.239769867086531	0.493422908375395	-9.59563717717409
HAVANA	transcript	ENSG00000227372.11	unitary_pseudogene	TP73-AS1	2	ENST00000452079.5	processed_transcript	TP73-AS1-003	0.754826470172666	0.363957460470772	12.361524388793	8.46344559830695e-31	3.36410830926795e-29	59.0093642808945	1.42507255476894	0.00836746722116501	5.52176784037538	6.57129191714147e-05	0.00139536422183487	-1.57784607924096
HAVANA	transcript	ENSG00000227372.11	unitary_pseudogene	TP73-AS1	2	ENST00000419973.1	processed_transcript	TP73-AS1-004	0.045645779309712	0.0330103799992447	3.34734441074643	0.000877665854565026	0.00194487038635312	-2.01033177158356	0.0220971411785041	2.90731514130774e-06	0.00614154270531364	0.995183296681268	1	-10.3597323269736
HAVANA	transcript	ENSG00000227372.11	unitary_pseudogene	TP73-AS1	2	ENST00000423764.5	processed_transcript	TP73-AS1-014	0.111939739390655	0.0768414593456938	5.52416452583358	5.34394850525891e-08	1.88017030529967e-07	7.2503371622896	0.506147186609752	0.00717876478732543	2.21235471298474	0.0434082276481053	0.156931416054522	-8.10540398048722
HAVANA	transcript	ENSG00000227372.11	unitary_pseudogene	TP73-AS1	2	ENST00000636630.1	processed_transcript	TP73-AS1-012	0.172126246759278	0.142484069430826	8.15250692988357	2.915055565247e-15	2.14242623887305e-14	23.6178208558928	0.523819887193028	0.00597839708908973	2.07773965663825	0.0559013204816164	0.1881562839791	-8.33977395136889
HAVANA	transcript	ENSG00000227372.11	unitary_pseudogene	TP73-AS1	2	ENST00000587071.5	processed_transcript	TP73-AS1-006	0.219551855235961	0.137473885837549	5.93851095989627	5.40313783712537e-09	2.10746299952194e-08	9.47587727071566	0.17200366704794	0.00210289745184541	0.864252505127932	0.401488728758463	0.666669283436784	-9.97051211245703
HAVANA	transcript	ENSG00000227372.11	unitary_pseudogene	TP73-AS1	2	ENST00000637775.1	unitary_pseudogene	TP73-AS1-001	0.0107746231555348	0.00882501884662721	2.05194534219364	0.0406975876077709	0.0692564817514363	-5.45151702267431	0.0161800674233543	1.32993478028357e-05	0.0374852837209458	0.970608114352025	1	-10.3590016124107
HAVANA	transcript	ENSG00000227372.11	unitary_pseudogene	TP73-AS1	2	ENST00000608600.1	processed_transcript	TP73-AS1-009	0.131157028380597	0.0906113359582656	4.75838374150355	2.56108689415961e-06	7.57342105578777e-06	3.51604248384811	0.0353998315848019	-0.000963505700517318	-0.976174964527152	0.344947404807214	0.604871933099928	-9.8665142984595
HAVANA	transcript	ENSG00000227372.11	unitary_pseudogene	TP73-AS1	2	ENST00000624948.1	processed_transcript	TP73-AS1-010	0.174965468789093	0.11651772221921	6.72577742821159	4.80793356618056e-11	2.31185189306385e-10	14.0837211322507	0.189647580000652	0.00359864393339694	1.91176045737667	0.0758279882952316	0.23412864250387	-8.61750534316003
ENSEMBL	transcript	ENSG00000276189.1	misc_RNA	TP73-AS1	3	ENST00000611447.1	misc_RNA	TP73-AS1.1-201	0.00311145616523798	0.00596808937986146	0.96809295861625	0.333468136338031	0.440846442691483	-7.07853058838539	0	0	0	1	1	-10.3597524836655
HAVANA	transcript	ENSG00000162592.9	protein_coding	CCDC27	2	ENST00000636250.1	retained_intron	CCDC27-003	0.0864803904084126	0.0396663154253702	6.39329295979443	3.74169962214478e-10	1.64270514566171e-09	12.0783491843655	0.0308609800753439	0.000529735110522179	1.51794029947916	0.150479238807629	0.362725455663851	-9.21680431182038
HAVANA	transcript	ENSG00000162592.9	protein_coding	CCDC27	2	ENST00000294600.6	protein_coding	CCDC27-001	0.00125012702140133	0.000145997113409725	0.26111393416642	0.794112655496392	0.865603681292242	-7.5122863884595	0.00677493443935438	-0.000188507201246809	-1.50058779524382	0.154871910723614	0.369840727442896	-9.24100272160828
HAVANA	transcript	ENSG00000162592.9	protein_coding	CCDC27	2	ENST00000462521.2	nonsense_mediated_decay	CCDC27-002	0.000163169412224569	-0.000140497805871818	-0.394805497391073	0.693155570107028	0.784316751037892	-7.46848279081314	0.00535141453978469	0.000261403298807276	1.32979873994353	0.204079231521269	0.444436521773042	-9.46795891777002
HAVANA	transcript	ENSG00000235169.7	protein_coding	SMIM1	1	ENST00000444870.6	protein_coding	SMIM1-001	0.102792076924322	0.0044966508101547	0.278387352558989	0.780830645719444	0.855679397416173	-7.50763095268851	0.210232113043734	0.00166169449356155	0.865438917383518	0.400858587527178	0.665983230432638	-9.96946913651145
HAVANA	transcript	ENSG00000235169.7	protein_coding	SMIM1	2	ENST00000452264.1	protein_coding	SMIM1-002	0.0541373311899782	-0.00250441554127279	-0.195913538607984	0.844757801755721	0.903801819456389	-7.52717311500366	0.104998962492187	0.00208168855165426	1.50650755463992	0.153361406924088	0.367439632796522	-9.23277030666123
HAVANA	transcript	ENSG00000235169.7	protein_coding	SMIM1	2	ENST00000561886.1	protein_coding	SMIM1-003	0.0244341393369297	0.0234161579058269	2.91386803614743	0.0037304449314136	0.00759340077132817	-3.34000721790274	0.134194765176325	-9.9726600482219e-05	-0.0548216214532142	0.95702708911831	1	-10.358146564356
HAVANA	transcript	ENSG00000130764.9	protein_coding	LRRC47	2	ENST00000378251.2	protein_coding	LRRC47-001	1.83030207009068	0.328173430442437	7.11519296188309	3.91732489022553e-12	2.1005390260035e-11	16.5395128468415	2.87222050670867	0.00505442577646844	3.56598719875363	0.00294181266755683	0.0215589168844821	-5.47773015991764
HAVANA	transcript	ENSG00000130764.9	protein_coding	LRRC47	2	ENST00000462356.5	retained_intron	LRRC47-002	1.63037172993293	0.109722151299692	2.08207550291234	0.0378458376546763	0.0647987506075944	-5.38981423832157	2.57697148020763	0.00942230994274035	2.68590529953474	0.0172922669053978	0.080576726984072	-7.22942944008499
HAVANA	transcript	ENSG00000130764.9	protein_coding	LRRC47	2	ENST00000479239.1	nonsense_mediated_decay	LRRC47-003	0.440323630494156	0.200626342371064	6.22724382394796	1.0103796077426e-09	4.24767686910371e-09	11.1090860828803	0.270024072945478	0.00360907965455359	1.16488389222875	0.262830664699826	0.511925676425365	-9.66648200341901
ENSEMBL	transcript	ENSG00000266075.2	misc_RNA	RN7SL574P	3	ENST00000581512.2	misc_RNA	RN7SL574P-201	0.07597648994217	0.0843267737048082	5.25454582629764	2.20472584023106e-07	7.28559062332087e-07	5.87865217037164	0.427145207691952	0.00705891820831866	1.98726213842821	0.0660762817276496	0.212120943112811	-8.4928065197819
HAVANA	transcript	ENSG00000272153.1	antisense	RP1-286D6.5	2	ENST00000607459.1	antisense	RP1-286D6.5-001	0.0288926257552286	0.0231470125311626	3.58389903470828	0.000371830644659299	0.000863825963569508	-1.21049778026268	1.48841698550916	0.0154262500441666	5.46520594665359	7.29013433622158e-05	0.0015012678569438	-1.68579145592619
HAVANA	transcript	ENSG00000116198.12	protein_coding	CEP104	2	ENST00000378230.7	protein_coding	CEP104-001	0.968778951546535	0.490822834218754	13.5630427119772	6.96514819451585e-36	5.08254004841867e-34	70.6296053281345	1.96667548976821	0.0122220562242318	5.67346753819709	4.98492795118824e-05	0.00115543277507436	-1.29027846241582
HAVANA	transcript	ENSG00000116198.12	protein_coding	CEP104	2	ENST00000484420.1	retained_intron	CEP104-009	0.197347431480667	0.135473102123507	5.48688679174786	6.52351503103853e-08	2.27444223788141e-07	7.05705834836159	0.380993914585085	0.00421307630180247	1.10388388580597	0.287585819158569	0.540078805593359	-9.73442056942041
HAVANA	transcript	ENSG00000116198.12	protein_coding	CEP104	2	ENST00000438539.5	protein_coding	CEP104-007	0.661358180116101	0.377071090183719	7.87848723901097	2.09978099305877e-14	1.41749468612144e-13	21.6746896419516	1.1010936439707	0.0165513937774488	2.28893753442627	0.0375157125751768	0.141202727421252	-7.96880455262678
HAVANA	transcript	ENSG00000116198.12	protein_coding	CEP104	2	ENST00000461667.1	protein_coding	CEP104-008	0.539106434095398	0.33015990019734	9.62327768888791	3.22437876038429e-20	3.98433990647524e-19	34.8775388788026	0.899665440821451	0.0082570967400101	2.11857685015448	0.0517982485120368	0.178161832560207	-8.26948803937361
HAVANA	transcript	ENSG00000116198.12	protein_coding	CEP104	2	ENST00000495701.1	retained_intron	CEP104-011	1.01998301064497	0.698835561230664	12.5050595562142	2.14989526633285e-31	9.18688549767005e-30	60.3688904666217	1.74881357563356	0.0184298183683158	3.85909648040259	0.001629238510305	0.0139087811690186	-4.88096016911141
HAVANA	transcript	ENSG00000116198.12	protein_coding	CEP104	2	ENST00000460038.5	processed_transcript	CEP104-006	0.723264079739246	0.360991218850647	8.67611204458377	5.8444878767971e-17	5.1221251790112e-16	27.4702138907588	0.688348633847598	0.00863078518935557	2.40510472265161	0.0299948445540009	0.120181273063798	-7.75751585852528
HAVANA	transcript	ENSG00000116198.12	protein_coding	CEP104	2	ENST00000494653.5	retained_intron	CEP104-003	0.670333304775114	0.347518423566885	10.6548231735712	5.11958657727288e-24	9.51088848180754e-23	43.5318090254538	1.07899196599867	0.0151585205423109	6.44856489845104	1.27638970984722e-05	0.000471654329990534	0.132835402692438
HAVANA	transcript	ENSG00000116198.12	protein_coding	CEP104	2	ENST00000443466.1	protein_coding	CEP104-005	0.252052401956944	-0.0769380018322417	-2.05528848622585	0.0403724109927591	0.068760301640358	-5.44471429254896	0.364787367023002	0.00298201832280842	1.11740134916767	0.28195479670987	0.533451186647919	-9.71963005509214
HAVANA	transcript	ENSG00000116198.12	protein_coding	CEP104	2	ENST00000428079.5	protein_coding	CEP104-004	0.0218999425987191	0.0172444667338108	1.67251339700008	0.095051570111757	0.149081722460883	-6.1526421584621	0.0455840445440182	0.000132634882663772	0.134249212896174	0.895046942544269	1	-10.3501270740957
HAVANA	transcript	ENSG00000116198.12	protein_coding	CEP104	2	ENST00000494951.1	retained_intron	CEP104-010	1.19554106744851	0.283081224902153	4.33692946785173	1.74991240927079e-05	4.73320886543662e-05	1.677577106419	1.68795616538656	0.0197235993997392	3.32355579439026	0.00480374093886725	0.031112339681807	-5.96898934369597
HAVANA	transcript	ENSG00000116198.12	protein_coding	CEP104	2	ENST00000378223.3	protein_coding	CEP104-002	0.3546873757278	0.0228584590751892	0.879091613393349	0.379775823602237	0.490601942857738	-7.16053036936091	0.418442092165164	0.00169551347811471	0.71320028586571	0.487016765738069	0.752722944192239	-10.0925770812543
ENSEMBL	transcript	ENSG00000169598.15	protein_coding	DFFB	3	ENST00000625756.2	protein_coding	DFFB-203	0.0591810045654442	-0.00725954577020406	-0.446925341561117	0.655123379388389	0.751882988803877	-7.44657119089907	0.0507307382390905	0.00198380090444114	1.11752836768225	0.28190227878661	0.533377509971722	-9.71949035481294
ENSEMBL	transcript	ENSG00000169598.15	protein_coding	DFFB	3	ENST00000338895.7	protein_coding	DFFB-201	0.254964201348875	0.176220087380217	7.95225410510089	1.2401395025403e-14	8.55704533352109e-14	22.1927402785178	0.150143570419901	-0.00112088382655544	-0.424528580436205	0.67739785867733	0.907532790266611	-10.2640331306632
HAVANA	transcript	ENSG00000169598.15	protein_coding	DFFB	2	ENST00000378209.7	protein_coding	DFFB-001	0.00625726855899161	0.00492077441827501	0.792153616371431	0.428648503840017	0.541038184931924	-7.23302250866599	0.262266921645013	0.00480954047583479	1.47878003270247	0.160544529332352	0.37887799145809	-9.27112468932026
HAVANA	transcript	ENSG00000169598.15	protein_coding	DFFB	2	ENST00000491998.5	nonsense_mediated_decay	DFFB-005	0.429924446914419	0.162879970777944	6.9695838474079	1.0134645551043e-11	5.20982258068142e-11	15.6079408174962	0.320713689847062	0.000295486621013426	0.174424003925836	0.863938739561065	1	-10.3435110936101
HAVANA	transcript	ENSG00000169598.15	protein_coding	DFFB	2	ENST00000468793.5	nonsense_mediated_decay	DFFB-002	0.277959388203006	0.149186409722343	7.94456145547241	1.31037248303168e-14	9.02213022749746e-14	22.1385415176483	0.325200503866866	-0.00014738971464155	-0.0620761373148961	0.951347852330506	1	-10.3576934821366
HAVANA	transcript	ENSG00000169598.15	protein_coding	DFFB	2	ENST00000477548.5	nonsense_mediated_decay	DFFB-003	0.0640885895169367	0.0509288962131755	4.22772159383395	2.80942912276753e-05	7.4247092428119e-05	1.22690910449182	0.0356133995202633	0.0017976886075165	2.03525120692712	0.0604859389784862	0.19907552814476	-8.41211092564228
HAVANA	transcript	ENSG00000169598.15	protein_coding	DFFB	2	ENST00000339350.7	nonsense_mediated_decay	DFFB-004	0.467050865140385	0.266780032951148	10.0541366853532	8.94816335256726e-22	1.30571929330828e-20	38.4217194452429	0.549688959739461	0.0104819613240143	4.21955747101778	0.000793084801541359	0.00819181786965935	-4.14806482505921
HAVANA	transcript	ENSG00000169598.15	protein_coding	DFFB	2	ENST00000378206.5	nonsense_mediated_decay	DFFB-007	0.00586060768113177	0.00360389335810867	0.993218990727841	0.321085866679612	0.427240164457154	-7.0539561785537	0.0153591258714029	0.00105319720261048	1.62132293656701	0.126436059565126	0.326762104409075	-9.06852653622084
HAVANA	transcript	ENSG00000169598.15	protein_coding	DFFB	2	ENST00000475969.5	nonsense_mediated_decay	DFFB-006	0.0338134704469508	0.00569035252515866	0.407156828433205	0.684067856237947	0.776646453767276	-7.46353535321968	0.194375484339731	-0.00300380106632716	-0.973237883355858	0.34635605307961	0.606443389887356	-9.86938629477932
ENSEMBL	transcript	ENSG00000169598.15	protein_coding	DFFB	3	ENST00000341385.4	protein_coding	DFFB-202	0.00566668422503106	0.0092335824427289	1.46787554508093	0.142769689360233	0.213772017093484	-6.47213541496791	0.0769329913968733	0.00310303562142805	1.35218834975258	0.196982734484278	0.434451916518341	-9.43940262793123
HAVANA	transcript	ENSG00000169598.15	protein_coding	DFFB	2	ENST00000481945.1	retained_intron	DFFB-008	0.466987645036369	0.184945932980709	6.46807889794166	2.37565983243387e-10	1.06283562486026e-09	12.5219547833611	0.656259703352388	0.00865340082265475	3.28561188643397	0.00518694885769026	0.0329790664542608	-6.04550770955432
HAVANA	transcript	ENSG00000169598.15	protein_coding	DFFB	2	ENST00000461150.1	nonsense_mediated_decay	DFFB-009	0.116206924406856	0.176786834318317	7.88368746826799	2.02350204089511e-14	1.36872936162444e-13	21.7110870419442	0.545912493886877	0.00442668627258741	1.16694645488068	0.262022898477952	0.511159979454908	-9.66413163085126
HAVANA	transcript	ENSG00000198912.10	protein_coding	C1orf174	2	ENST00000486765.5	processed_transcript	C1orf174-003	0.206351542099779	0.117532265920446	7.37728583483292	6.81163870958958e-13	3.94651138426296e-12	18.2556638709721	0.302578627452542	0.00404859448495338	4.52518496880142	0.000434449808806496	0.00527456437220832	-3.53133372257918
HAVANA	transcript	ENSG00000198912.10	protein_coding	C1orf174	2	ENST00000361605.3	protein_coding	C1orf174-001	1.3698649004952	0.371892119008124	10.0326371897247	1.07266190661956e-21	1.55380546871567e-20	38.2424091144901	2.20680784392127	0.0011519185975885	0.652877884084106	0.524029017055655	0.786810416118905	-10.1352420444907
HAVANA	transcript	ENSG00000198912.10	protein_coding	C1orf174	2	ENST00000474140.1	retained_intron	C1orf174-002	0.224563187574794	0.137133356274248	7.84426848165106	2.67745800223751e-14	1.78804859780225e-13	21.4356521867113	0.527382216097635	0.00759542202145683	5.09108282896376	0.000146407982398851	0.00242271849435309	-2.40926205544623
HAVANA	transcript	ENSG00000236423.5	lincRNA	LINC01134	2	ENST00000413332.5	lincRNA	LINC01134-002	0.0774537369407308	0.136903716277978	9.51066094858428	8.08881583006177e-20	9.58585185826299e-19	33.9686167670946	0.077837248301154	0.000875877767805431	0.529361287603484	0.604547166502172	0.860788016217174	-10.2114270690364
HAVANA	transcript	ENSG00000236423.5	lincRNA	LINC01134	2	ENST00000442673.1	lincRNA	LINC01134-003	0.0586291643000252	0.0513284653789122	9.9267795124803	2.60923116673128e-21	3.6209971877807e-20	37.3632557214307	0.111482527247152	0.00236088873079368	6.37223743067168	1.45428607236572e-05	0.000512978945684907	-0.00379108978785325
HAVANA	transcript	ENSG00000236423.5	lincRNA	LINC01134	2	ENST00000439488.1	lincRNA	LINC01134-001	0.163242257744089	0.0888141327181588	8.38412923704067	5.28463220143659e-16	4.19604923357236e-15	25.2997638402098	0.0356533871548337	0.000657733476246442	1.09037817689773	0.293295305821254	0.546822794602566	-9.74904611501064
HAVANA	transcript	ENSG00000233304.6	lincRNA	LINC01346	2	ENST00000635619.1	lincRNA	LINC01346-003	0.0282060491097378	0.0213327277052158	3.359206206307	0.000841648047767468	0.00187003494143654	-1.9714654454765	0.107236423077487	0.00134696427304376	0.871100185603397	0.397860761691021	0.66288642424628	-9.96447455020307
HAVANA	transcript	ENSG00000233304.6	lincRNA	LINC01346	2	ENST00000456897.5	lincRNA	LINC01346-002	0.19745418003213	0.106524630599095	4.95526803371051	9.9167837816702e-07	3.06376417046023e-06	4.42820583313333	0.70325487496986	0.00309566470611004	1.17048355317822	0.260642073214001	0.509655659745291	-9.66009294829617
HAVANA	transcript	ENSG00000233304.6	lincRNA	LINC01346	2	ENST00000412674.1	lincRNA	LINC01346-001	0.0766267173816695	0.0182703359107761	3.68609979073297	0.000252734331172501	0.000599698337241367	-0.848897502622712	0.0359858558947477	2.5460667955549e-05	0.0876990921446404	0.93131279422083	1	-10.3556434455201
HAVANA	transcript	ENSG00000226374.2	lincRNA	RP13-614K11.2	2	ENST00000635247.1	lincRNA	RP13-614K11.2-003	0.00624161210238296	0.00251675214827461	1.59965387949173	0.110309949904931	0.170165664942358	-6.27112025983316	0.00309150516342745	-0.000164880275382797	-1.11716480353779	0.282052620000573	0.533554043774473	-9.71989018225148
HAVANA	transcript	ENSG00000226374.2	lincRNA	RP13-614K11.2	2	ENST00000635127.1	lincRNA	RP13-614K11.2-002	0.00182244587829667	0.00247469487285838	1.92157804493082	0.0552295875786903	0.0914047022156366	-5.70829273641828	0.0258802724570156	0.000857593579985771	1.49939198641185	0.155178548516225	0.370327430625292	-9.24266281564262
HAVANA	transcript	ENSG00000226374.2	lincRNA	RP13-614K11.2	1	ENST00000425194.1	lincRNA	RP13-614K11.2-001	0.0428339265472435	0.0243229797480836	4.11812694330191	4.47200846364821e-05	0.00011562650853335	0.785405448600119	0.0703589731303936	8.93827783522791e-05	0.147804187347985	0.88452834504628	1	-10.3480867477968
HAVANA	transcript	ENSG00000229280.1	processed_pseudogene	EEF1DP6	1	ENST00000449232.1	processed_pseudogene	EEF1DP6-001	0.000726963135578361	-0.00193281362158589	-1.62267617762318	0.105291854977395	0.163321184188891	-6.23424743126914	0	0	0	1	1	-10.3597524836655
HAVANA	transcript	ENSG00000235054.3	lincRNA	RP5-1166F10.1	2	ENST00000635002.1	lincRNA	RP5-1166F10.1-003	0.031342913336543	0.0122403744914724	2.61189935378789	0.00927604538976765	0.0177569779303154	-4.16103900223038	0	0	0	1	1	-10.3597524836655
HAVANA	transcript	ENSG00000235054.3	lincRNA	RP5-1166F10.1	2	ENST00000423197.2	lincRNA	RP5-1166F10.1-001	0.0014407141031582	-0.000952010307103281	-0.835608004340674	0.403776419844406	0.515628257650823	-7.19772873305189	0.00126072625456448	-2.88166001043309e-05	-0.347235498969297	0.73339149358484	0.952798279245907	-10.2955845892037
HAVANA	transcript	ENSG00000235054.3	lincRNA	RP5-1166F10.1	2	ENST00000635312.1	lincRNA	RP5-1166F10.1-004	0.000436501059157263	-0.000471626081763059	-0.83353129218396	0.404944992692601	0.516824879312792	-7.19945820362193	0	0	0	1	1	-10.3597524836655
HAVANA	transcript	ENSG00000235054.3	lincRNA	RP5-1166F10.1	2	ENST00000633821.1	lincRNA	RP5-1166F10.1-002	0.101889352401817	0.068016020436169	4.8691317532912	1.50787963948219e-06	4.56965227739281e-06	4.02500112806229	0.0182282591955537	-0.000795665435126332	-1.33593319503834	0.202114707113093	0.441836753534779	-9.4601718857876
HAVANA	transcript	ENSG00000235054.3	lincRNA	RP5-1166F10.1	2	ENST00000635642.1	lincRNA	RP5-1166F10.1-005	0.000197617260632533	-0.000710870587541117	-1.66140224004952	0.0972624075224578	0.152171404065888	-6.17104744413414	0.0174607018631151	0.000133033918957067	0.28864949567126	0.77692576376227	0.986642077926177	-10.3153543668924
HAVANA	transcript	ENSG00000227169.2	lincRNA	RP1-37J18.1	2	ENST00000438791.2	lincRNA	RP1-37J18.1-001	0.00228364703525722	-0.00169095715794579	-0.869856495325829	0.384798145108851	0.495801978439258	-7.16858793891541	0	0	0	1	1	-10.3597524836655
HAVANA	transcript	ENSG00000232596.2	lincRNA	RP1-37J18.2	2	ENST00000634256.1	lincRNA	RP1-37J18.2-003	0.00403618715419479	0.00145059000383027	0.984483411351627	0.325356215381097	0.432000569380729	-7.06257109744665	0.0144061528080159	0.000251615884024809	0.778231527792006	0.448917652416248	0.715376699970333	-10.0426594559845
HAVANA	transcript	ENSG00000232596.2	lincRNA	RP1-37J18.2	2	ENST00000635556.1	lincRNA	RP1-37J18.2-002	0.0011571750970375	0.00168609011902867	1.92324483324938	0.055019472503605	0.0910876232159035	-5.70511448406431	0	0	0	1	1	-10.3597524836655
HAVANA	transcript	ENSG00000232596.2	lincRNA	RP1-37J18.2	2	ENST00000420522.1	lincRNA	RP1-37J18.2-001	0.00248148642260515	0.000718272564107187	0.42561752979247	0.670570543206731	0.764983311651067	-7.45585684096254	0	0	0	1	1	-10.3597524836655
HAVANA	transcript	ENSG00000196581.10	protein_coding	AJAP1	2	ENST00000378190.7	protein_coding	AJAP1-002	0.36356781333778	0.294800487195724	9.37730153790767	2.38122988539424e-19	2.68244085461104e-18	32.9018741281558	0.800501673021981	0.0180987989468762	6.40081873603953	1.38480894920909e-05	0.00049876989432478	0.0474605418227121
HAVANA	transcript	ENSG00000196581.10	protein_coding	AJAP1	2	ENST00000378191.4	protein_coding	AJAP1-001	1.71536159981523	0.928420774410889	16.481845066977	5.07994417578838e-49	2.3873063971376e-46	100.686736298153	3.23241053090433	0.0135845348048114	5.23016184080266	0.000112736423135791	0.00201709786756066	-2.13844252580629
HAVANA	transcript	ENSG00000196581.10	protein_coding	AJAP1	2	ENST00000466761.1	processed_transcript	AJAP1-003	0.129526488571506	0.0813938824675083	3.514680092923	0.000480479187649428	0.00110177165577333	-1.44991922527776	0.00837823731538012	-0.00044683932348694	-1.20692889804565	0.24673732437179	0.4961083550286	-9.61789345277804
HAVANA	transcript	ENSG00000231510.1	lincRNA	RP11-542C10.1	1	ENST00000443270.1	lincRNA	RP11-542C10.1-001	0.0971247356599316	0.034551329619269	2.51092224484113	0.0123574558445244	0.0231726479742133	-4.41612119622798	0.0292645629686295	9.34161790095538e-05	0.11198817201596	0.912364841238697	1	-10.3530533003407
HAVANA	transcript	ENSG00000260972.1	lincRNA	RP1-58B11.1	2	ENST00000564261.1	lincRNA	RP1-58B11.1-001	0.000664245898765576	0.00145407698141991	2.70508225563759	0.0070628538734475	0.013778642896649	-3.91697019727798	0.0136029052179847	1.37286868425308e-05	0.0533959809007708	0.958143453339069	1	-10.3582289943599
HAVANA	transcript	ENSG00000283356.1	unprocessed_pseudogene	RP3-491M17.1	2	ENST00000637697.1	unprocessed_pseudogene	RP3-491M17.1-001	0.00244570282102153	0.000100907803162657	0.0198535982487682	0.984168117557913	1	-7.54615250176259	0.275671773236602	4.77721328551672e-05	0.00751546056913159	0.994105776902036	1	-10.3597222997744
HAVANA	transcript	ENSG00000236948.2	lincRNA	RP11-154H17.1	2	ENST00000637702.1	lincRNA	RP11-154H17.1-002	0.583640977751802	0.0860404822264387	3.16507764091087	0.0016453593004302	0.00351729302069721	-2.59098428212394	0.408491622712377	0.00144512015441828	0.661108684899568	0.518886248916293	0.782083764019173	-10.129629152319
HAVANA	transcript	ENSG00000236948.2	lincRNA	RP11-154H17.1	2	ENST00000413887.1	lincRNA	RP11-154H17.1-001	0.769206533317084	0.0218834094486212	0.506293517580025	0.612874802384737	0.715260311853403	-7.41830936988253	0.0981222074434068	0.00300504040314515	1.4692874499388	0.163067429760285	0.382799232400226	-9.2841346527331
ENSEMBL	transcript	ENSG00000264341.1	miRNA	MIR4417	3	ENST00000579887.1	miRNA	MIR4417-201	0.00057304285937722	-0.000560550127611935	-0.275680583620465	0.78290783083165	0.857071157338987	-7.50838015713116	0.318131004854257	0.00399057557285594	0.539230954206243	0.597891921014573	0.854647195181908	-10.2058995441498
ENSEMBL	transcript	ENSG00000264101.1	miRNA	MIR4689	3	ENST00000582517.1	miRNA	MIR4689-201	0.971471960978453	0.289938451072652	2.43912305531364	0.0150713139128915	0.0278495923317648	-4.59153092428588	0.495076467628402	0.0092697297452692	1.17885143370591	0.257397559431817	0.506244235764305	-9.65049820877439
HAVANA	transcript	ENSG00000131697.17	protein_coding	NPHP4	2	ENST00000460696.1	retained_intron	NPHP4-010	0.205201191863723	0.0966572084938228	6.67153665299252	6.75755500187431e-11	3.19657232513349e-10	13.7507548846928	0.456931929105976	0.00621446237871521	5.17922750747222	0.000124024080993782	0.00215869594384694	-2.23737417382491
HAVANA	transcript	ENSG00000131697.17	protein_coding	NPHP4	2	ENST00000378161.5	retained_intron	NPHP4-004	0.31655598159653	0.16305937827295	7.98207194745437	1.00132206493969e-14	6.97559060190874e-14	22.4032059489306	0.658974501638767	0.0086504883104363	8.03736160625488	1.00783778420069e-06	0.000101163841927857	2.80197693029112
HAVANA	transcript	ENSG00000131697.17	protein_coding	NPHP4	2	ENST00000478423.6	processed_transcript	NPHP4-009	0.0583614679979031	0.0258974564993118	2.70318291793055	0.00710274311892051	0.0138508214981487	-3.92202799869132	0.353074820301364	0.00405984902259148	1.33707727109976	0.201750014210863	0.441339108794779	-9.45871650493598
HAVANA	transcript	ENSG00000131697.17	protein_coding	NPHP4	2	ENST00000489180.6	nonsense_mediated_decay	NPHP4-002	0.291176920705469	0.133355147032648	6.18555747303613	1.29225366698313e-09	5.37312094307917e-09	10.8691749507469	0.487030245708251	0.0072518050246937	3.54600664197665	0.00306305850410435	0.0222062697973594	-5.51833728073969
HAVANA	transcript	ENSG00000131697.17	protein_coding	NPHP4	2	ENST00000378156.8	protein_coding	NPHP4-001	0.218931491971315	0.0805297251108063	3.64203541951201	0.000298843308026103	0.000702337549555317	-1.00598524159514	0.932985904342578	0.013634724591105	4.92695561201971	0.000199926174307313	0.00302916296402468	-2.73153465761011
HAVANA	transcript	ENSG00000131697.17	protein_coding	NPHP4	2	ENST00000378169.7	nonsense_mediated_decay	NPHP4-011	0.0517943429131556	0.0455150033187499	4.04145997315033	6.15283107699169e-05	0.000156656232564138	0.482991054434305	0.248202741191463	0.00469794387573433	2.17153527623361	0.0468916343069442	0.165888646243944	-8.17727265591494
HAVANA	transcript	ENSG00000131697.17	protein_coding	NPHP4	2	ENST00000468253.1	retained_intron	NPHP4-008	0.433591906352411	0.131180579481686	4.94363808471382	1.04978334549468e-06	3.2343252062028e-06	4.37339159566756	0.525543620548001	0.00732500569353932	3.44127016133863	0.00378572678040558	0.0260166735687557	-5.73089381704016
HAVANA	transcript	ENSG00000131697.17	protein_coding	NPHP4	2	ENST00000506941.1	retained_intron	NPHP4-012	0.256301203993373	0.166684398780142	6.12168491503809	1.87912250409041e-09	7.68110923400361e-09	10.5042600710146	0.332803448338887	0.00643614790915665	2.15863804832251	0.0480451777001961	0.168793515963544	-8.19983874872355
HAVANA	transcript	ENSG00000131697.17	protein_coding	NPHP4	2	ENST00000470763.1	retained_intron	NPHP4-003	0.535005237428742	0.177281570235154	5.79722428086824	1.19852416639863e-08	4.50706759957527e-08	8.70118757249661	0.881689683337361	0.0160152328027536	12.2352788606692	4.76765322216807e-09	1.09888715430369e-05	8.47261694399052
ENSEMBL	transcript	ENSG00000131697.17	protein_coding	NPHP4	3	ENST00000622020.4	protein_coding	NPHP4-201	0.57800872935398	0.278796908360301	8.74696130129577	3.39769875946199e-17	3.04946840092838e-16	28.0051450892867	1.09279684635049	0.00843805337329508	4.29414138488439	0.00068419555158093	0.0073587078766146	-3.99704004756051
HAVANA	transcript	ENSG00000131697.17	protein_coding	NPHP4	2	ENST00000466897.1	nonsense_mediated_decay	NPHP4-005	0.591686254191845	0.29632482484322	7.90802361531058	1.70134300027231e-14	1.15835441663486e-13	21.8816683262533	0.681413397205713	0.0126290073898012	5.88120183545162	3.43206512250051e-05	0.00090144138057729	-0.901190663310844
HAVANA	transcript	ENSG00000069424.14	protein_coding	KCNAB2	2	ENST00000378111.5	protein_coding	KCNAB2-003	0.661863651245786	0.324513726842671	6.65657860191507	7.41975761996144e-11	3.49668293392987e-10	13.659328372544	0.65098175865134	0.0108484169960157	2.99041524401864	0.00941053256704463	0.0512968947583071	-6.63544271347014
HAVANA	transcript	ENSG00000069424.14	protein_coding	KCNAB2	2	ENST00000378097.5	protein_coding	KCNAB2-001	3.04901121145591	0.43087041736876	5.52673611330333	5.27070805776578e-08	1.85549704202759e-07	7.26371309069186	4.82010188210544	0.017050976694744	6.60164921096302	9.84872990038161e-06	0.00040113307156773	0.404513203310621
HAVANA	transcript	ENSG00000069424.14	protein_coding	KCNAB2	2	ENST00000493807.1	processed_transcript	KCNAB2-004	0.356802487582122	0.300921547021551	8.42042410926049	4.03117747706808e-16	3.23889092085689e-15	25.5665413140525	0.419007152524583	0.0100914871529649	3.85655436502977	0.00163758208851691	0.0139564992105551	-4.88613874082406
HAVANA	transcript	ENSG00000069424.14	protein_coding	KCNAB2	2	ENST00000378092.5	protein_coding	KCNAB2-002	0.533826191130803	0.0681689333662295	1.00555048620674	0.315120466948451	0.420630278372563	-7.04166598593357	1.25017402101101	-0.0218662787954397	-2.6189667012454	0.0197399504455711	0.0889982835244702	-7.35729197453472
HAVANA	transcript	ENSG00000069424.14	protein_coding	KCNAB2	2	ENST00000478098.5	retained_intron	KCNAB2-005	1.50409516083486	-0.0500162955497989	-0.60468907063064	0.545661178671213	0.65442041856764	-7.36372554167523	2.0487087365762	0.00367968227741667	0.36951897001162	0.717069509067712	0.939778900112374	-10.2871241406306
HAVANA	transcript	ENSG00000069424.14	protein_coding	KCNAB2	2	ENST00000445501.5	protein_coding	KCNAB2-009	0.888166442283214	0.408577406660704	9.20697327825556	9.31434524165692e-19	9.85241155877768e-18	31.5547778948363	1.33908579805473	0.0126554722746856	3.83800397302195	0.00169979295133018	0.0143489643631452	-4.92392900566564
ENSEMBL	transcript	ENSG00000069424.14	protein_coding	KCNAB2	3	ENST00000352527.5	protein_coding	KCNAB2-202	0.0105659153228477	0.0315976818350731	3.54709343500184	0.000426351016697168	0.000983588075232338	-1.33835723680223	0	0	0	1	1	-10.3597524836655
ENSEMBL	transcript	ENSG00000069424.14	protein_coding	KCNAB2	3	ENST00000341524.5	protein_coding	KCNAB2-201	0.254769776163197	0.353846660896146	7.36168849428293	7.56933619679369e-13	4.36529054026704e-12	18.1521345304174	0.405006665280238	0.0154162011715779	3.61732282059517	0.0026519714285169	0.0199633160671054	-5.3733327728138
HAVANA	transcript	ENSG00000069424.14	protein_coding	KCNAB2	2	ENST00000389632.8	protein_coding	KCNAB2-010	1.62945111262454	0.188826383007016	1.66785651421253	0.0959732059509488	0.150377586110532	-6.16037090732588	2.11179220909834	-0.0203299909823016	-1.41533999261763	0.178039191948043	0.406099125508176	-9.35688098745482
HAVANA	transcript	ENSG00000069424.14	protein_coding	KCNAB2	2	ENST00000428161.5	protein_coding	KCNAB2-007	0.0152740000858995	0.0108434543444614	1.32255085867963	0.18659217558066	0.269696585018489	-6.67395288180272	0.359675571851735	0.00363380031932317	0.87662000955417	0.394952257832724	0.659719381777467	-9.95957651653863
HAVANA	transcript	ENSG00000069424.14	protein_coding	KCNAB2	2	ENST00000602612.5	protein_coding	KCNAB2-015	0.349145225925579	0.0227460907903044	0.879937834328136	0.379317654887496	0.490132553795691	-7.15978780541901	0.888707405452982	0.0139295924433315	9.44215057116999	1.38280503810846e-07	3.65101419456921e-05	4.9008694246888
HAVANA	transcript	ENSG00000069424.14	protein_coding	KCNAB2	2	ENST00000435937.5	retained_intron	KCNAB2-008	0.161647046344682	0.102875637191421	3.7467078778361	0.000200154856523248	0.0004807191552233	-0.62991200250165	0.231599784860275	0.00605740199537685	2.07276676141945	0.0564209078899354	0.189320663866679	-8.34828257000514
HAVANA	transcript	ENSG00000069424.14	protein_coding	KCNAB2	2	ENST00000164247.5	protein_coding	KCNAB2-006	0.733112013182802	0.317761832676474	6.79470586347449	3.10976689820332e-11	1.52262310555649e-10	14.5100865670064	0.991133017118405	0.0110801168789695	3.24059881894134	0.00568122189735117	0.0352776313283347	-6.13611195063222
HAVANA	transcript	ENSG00000069424.14	protein_coding	KCNAB2	2	ENST00000459822.1	processed_transcript	KCNAB2-014	0.287926207945601	0.179902747481027	8.15754582685029	2.80979733835711e-15	2.06831660628117e-14	23.654029935601	0.301928474226327	0.00632397109496714	4.37962026042866	0.000578020534255079	0.00649642091403065	-3.82433796481062
HAVANA	transcript	ENSG00000069424.14	protein_coding	KCNAB2	2	ENST00000472700.6	protein_coding	KCNAB2-013	0.0794036853665677	0.0795971626794323	4.04651004377808	6.02579838131512e-05	0.000153575144328816	0.502747578612897	0.19930801614916	0.00451968028100283	2.07659753548029	0.0560202629040852	0.188403764101335	-8.34172909816681
HAVANA	transcript	ENSG00000069424.14	protein_coding	KCNAB2	2	ENST00000378083.7	protein_coding	KCNAB2-016	0.66611658221273	0.297348301533413	6.36679184548124	4.39071942999275e-10	1.91442111155509e-09	11.9222024478677	1.53520202235869	0.0167345310280141	7.55655674799978	2.09883315106094e-06	0.000151299297808481	2.02890316469035
HAVANA	transcript	ENSG00000069424.14	protein_coding	KCNAB2	2	ENST00000458166.6	protein_coding	KCNAB2-017	0.141797006801216	-0.0255049421579925	-0.850609760738589	0.395395190343022	0.506985205061341	-7.18510791536693	1.04409804037485	-0.0121662070116474	-1.32782485163975	0.204714614932176	0.445354495526344	-9.47045859054668
HAVANA	transcript	ENSG00000069424.14	protein_coding	KCNAB2	2	ENST00000462676.2	protein_coding	KCNAB2-012	0.220473775238469	0.121586142367258	5.86100493510948	8.38104711445231e-09	3.20296518174507e-08	9.04889340405972	0.518456385264622	0.00937574700878406	3.9784923270494	0.00128227376322517	0.0116625286369306	-4.63782192897492
HAVANA	transcript	ENSG00000069424.14	protein_coding	KCNAB2	2	ENST00000481789.1	retained_intron	KCNAB2-011	0.387852236121665	0.111518596981866	3.19197902375704	0.00150234810474776	0.00322925359726488	-2.50724442594321	1.07652824063166	0.0164687038409538	4.62631742880938	0.000356738578943882	0.0045706374230745	-3.32869075438609
HAVANA	transcript	ENSG00000116254.17	protein_coding	CHD5	2	ENST00000262450.7	protein_coding	CHD5-001	2.65410100662311	0.365035528463212	4.63291551560718	4.60976703457638e-06	1.3262447885675e-05	2.9523643388465	4.34464325618559	0.0225388761447267	10.1006438141137	5.8639356011757e-08	2.54845084430034e-05	5.80945337600692
HAVANA	transcript	ENSG00000116254.17	protein_coding	CHD5	2	ENST00000475121.1	protein_coding	CHD5-003	0.103058510458048	-0.103662077046279	-3.71989479119556	0.000221998996100036	0.000530497771348097	-0.727208046467273	0.77105951458627	0.0023425048102187	0.245463489280922	0.809529974487461	1	-10.3276203194963
HAVANA	transcript	ENSG00000116254.17	protein_coding	CHD5	2	ENST00000462991.5	nonsense_mediated_decay	CHD5-004	0.606200089844975	0.347407194013526	7.29786727083355	1.16334611017034e-12	6.58043605130273e-12	17.7303489185501	1.33415347292726	0.00824762481870535	1.16012964350032	0.264699819956467	0.513825677226457	-9.6718865194344
HAVANA	transcript	ENSG00000116254.17	protein_coding	CHD5	2	ENST00000377999.5	nonsense_mediated_decay	CHD5-005	0.27310590619814	0.187941732428291	5.45311939553575	7.80772780115823e-08	2.70247288038327e-07	6.88298075637742	1.47318810775872	0.0313948318704616	3.3147565636436	0.00489001340850131	0.0315411083217593	-5.98674504914594
HAVANA	transcript	ENSG00000116254.17	protein_coding	CHD5	2	ENST00000496404.1	nonsense_mediated_decay	CHD5-002	1.10883263100979	0.209796920959064	2.44644080683751	0.0147724558391248	0.0273382354670976	-4.57388048707722	2.7659117449497	0.0299880546947361	5.77993806339024	4.11391013605824e-05	0.00101459922072443	-1.0901709952116
HAVANA	transcript	ENSG00000116254.17	protein_coding	CHD5	2	ENST00000491020.1	nonsense_mediated_decay	CHD5-006	1.11221203254871	0.281037505768596	4.22844558604649	2.80071932189676e-05	7.40248785224773e-05	1.22986162359101	1.04589190231022	0.018085624882489	2.55261204392842	0.0224940564305638	0.098019134773783	-7.48288717366064
HAVANA	transcript	ENSG00000116251.9	protein_coding	RPL22	2	ENST00000484532.5	protein_coding	RPL22-004	0.138485087169823	0.00647982317464146	0.30031439327711	0.764062750982971	0.842351085006778	-7.50129204027964	0.773880426912603	0.00614164763938164	1.25549610995832	0.229109827757419	0.47899993981366	-9.56002145721975
HAVANA	transcript	ENSG00000116251.9	protein_coding	RPL22	2	ENST00000234875.8	protein_coding	RPL22-001	4.63602753779397	0.138369462040733	2.60342506473979	0.00950529140529645	0.018168200140831	-4.18282253465535	4.79038817885224	-0.00935873787435578	-2.96066443423903	0.00999041737809363	0.0536802869038528	-6.69423820806942
HAVANA	transcript	ENSG00000116251.9	protein_coding	RPL22	2	ENST00000480661.1	retained_intron	RPL22-003	0.862632060214961	0.215919868214943	6.45641084452104	2.55085490038605e-10	1.13792400345642e-09	12.4524565239709	1.40583643221493	0.0107969087860283	5.4557244821029	7.41841828725431e-05	0.00151761862301981	-1.7039242889611
HAVANA	transcript	ENSG00000116251.9	protein_coding	RPL22	2	ENST00000497965.5	protein_coding	RPL22-002	2.30948833624298	0.554448670936701	6.37342657187721	4.21857746303827e-10	1.84288237971026e-09	11.9612431571415	2.98568786505386	0.00339856216399107	0.97938675999642	0.343411631697314	0.603385426850896	-9.86336499025836
HAVANA	transcript	ENSG00000116251.9	protein_coding	RPL22	2	ENST00000471204.5	protein_coding	RPL22-007	0.411051777061855	-0.0779011328328725	-1.36087517363483	0.17416902380509	0.254097118377865	-6.62275585838704	1.44377791262119	-0.0245501933726245	-1.55027516048735	0.142573915883833	0.349789365144481	-9.17117608942955
HAVANA	transcript	ENSG00000116251.9	protein_coding	RPL22	2	ENST00000465387.5	protein_coding	RPL22-005	0.122964001379245	-0.0680122622597222	-1.94429489094562	0.0524229494108087	0.0871555104427272	-5.66474236644104	0.341762927427469	0.00683356611905318	1.80145391333878	0.0924098979944548	0.268691763502586	-8.7944058437277
HAVANA	transcript	ENSG00000116251.9	protein_coding	RPL22	2	ENST00000462296.5	protein_coding	RPL22-008	0.32912056202237	0.183811405600341	5.96420453350168	4.66650798232877e-09	1.83269921834679e-08	9.6184982722098	0.272001607444411	-0.00232611755488001	-1.06511774837654	0.304198916589727	0.559331648465577	-9.77598975106378
HAVANA	transcript	ENSG00000116251.9	protein_coding	RPL22	2	ENST00000465335.1	protein_coding	RPL22-006	0.174168088824517	0.142476951834513	8.75587131367948	3.17295836848672e-17	2.85637503317352e-16	28.0726439837059	0.542656900580848	-0.00323840302374379	-1.54988564327346	0.142667010506741	0.349925984965765	-9.17172985754998
HAVANA	transcript	ENSG00000226944.1	antisense	RP1-120G22.11	2	ENST00000455744.1	antisense	RP1-120G22.11-001	0.786369363540414	0.400897316054552	9.52942144163235	6.94323950612776e-20	8.28574255576651e-19	34.1195194782201	0.665341218430412	-0.00183534663196508	-0.607932109086429	0.552614668314874	0.813172929431344	-10.1647183473606
HAVANA	transcript	ENSG00000158286.12	protein_coding	RNF207	2	ENST00000466994.5	retained_intron	RNF207-007	0.244796505171796	0.0707076536017734	4.51536408795228	7.89976151061186e-06	2.2174464171095e-05	2.43679826089574	0.511275201013402	0.0077074354190511	4.49513532859664	0.000460746122420976	0.00550301251268509	-3.5916972589738
HAVANA	transcript	ENSG00000158286.12	protein_coding	RNF207	2	ENST00000484435.1	retained_intron	RNF207-008	0.017824507888741	0.00238939613087811	0.339154425805511	0.73463645062834	0.818469362498136	-7.48888516321993	0.0655453650087106	0.00340367445959605	2.86454645987535	0.0121140373871288	0.0618993152703361	-6.88316003250597
HAVANA	transcript	ENSG00000158286.12	protein_coding	RNF207	2	ENST00000377939.4	protein_coding	RNF207-001	0.309817595341511	0.0783915485359176	3.97435574580955	8.10147171726467e-05	0.00020358405306265	0.222665724821225	0.742982679524234	0.0107418493662286	6.44589705509303	1.28220675245932e-05	0.000473003061107239	0.1280730561979
HAVANA	transcript	ENSG00000158286.12	protein_coding	RNF207	2	ENST00000485539.5	retained_intron	RNF207-009	0.34923821176656	0.158835195918472	6.26505975991532	8.07310840499657e-10	3.42934276632799e-09	11.3279137625696	0.90490666067073	0.0161019979453364	6.50951613740991	1.15075372160599e-05	0.000442025341346962	0.241380194359268
HAVANA	transcript	ENSG00000158286.12	protein_coding	RNF207	2	ENST00000496676.5	retained_intron	RNF207-002	0.699973163411647	0.247702684088822	6.84779747803442	2.21786157064672e-11	1.10254913631456e-10	14.8409494148348	1.23677244324357	0.0134714224631877	6.88278518429246	6.16891924514343e-06	0.00029987878215231	0.895292174148869
HAVANA	transcript	ENSG00000158286.12	protein_coding	RNF207	2	ENST00000463453.1	processed_transcript	RNF207-004	0.0312512104730825	0.112910745467983	5.05756605448299	5.9808153920142e-07	1.88984415200426e-06	4.91537281828191	0.384674189146469	0.00557065533896153	1.41323771254034	0.178644848764534	0.407022162444125	-9.35967432044287
HAVANA	transcript	ENSG00000158286.12	protein_coding	RNF207	2	ENST00000496329.1	retained_intron	RNF207-003	0.699969181616981	0.104292002223833	1.63814471837625	0.102023504281694	0.15879951772186	-6.20918000117461	0.63130792807587	0.015258267084234	2.68019771867003	0.0174889686474808	0.0812770120696924	-7.24037502068269
HAVANA	transcript	ENSG00000158286.12	protein_coding	RNF207	2	ENST00000492476.1	retained_intron	RNF207-005	0.31926255512258	0.0508498891832585	1.11181920388796	0.266752657219784	0.36586981949991	-6.92949684813615	0.445093689960457	0.010356176496979	2.66037307239709	0.0181891456160913	0.083760124397153	-7.27833165786785
HAVANA	transcript	ENSG00000158286.12	protein_coding	RNF207	2	ENST00000483336.1	processed_transcript	RNF207-006	0.714088607001449	0.271170681175728	4.77093887143768	2.41305289430579e-06	7.15462370687577e-06	3.5732050011101	1.10465508961056	0.018729608823424	4.24528299284313	0.000753654843681854	0.00789370568825252	-4.09594067413332
HAVANA	transcript	ENSG00000116237.15	protein_coding	ICMT	2	ENST00000343813.9	protein_coding	ICMT-001	1.71996972518706	0.530209340570739	12.0073018762504	2.40335441063076e-29	8.0757805972543e-28	55.6902312067762	2.63562953899079	0.00565318229185961	4.16328468255314	0.000886850705308528	0.00888075546832355	-4.26219251509049
HAVANA	transcript	ENSG00000116237.15	protein_coding	ICMT	2	ENST00000495791.1	processed_transcript	ICMT-005	0.146167619494045	0.180289291304983	4.34595041480603	1.68203761259688e-05	4.55840662955515e-05	1.71528058040846	0.307016557102111	-0.0030997855952842	-0.480806580422024	0.637811669821821	0.875997712279298	-10.2371852760806
HAVANA	transcript	ENSG00000116237.15	protein_coding	ICMT	2	ENST00000489498.5	nonsense_mediated_decay	ICMT-002	0.730911060864981	-0.103142991517902	-2.36092221642512	0.0186140882518591	0.0338412596879073	-4.77692576741201	1.79845252831795	-0.00186280726441162	-0.554062771060362	0.587960370596602	0.845545938084835	-10.1974086102465
HAVANA	transcript	ENSG00000116237.15	protein_coding	ICMT	2	ENST00000474756.1	nonsense_mediated_decay	ICMT-006	0.100006860451943	0.08210012699646	5.12872121350251	4.18597117080476e-07	1.34401824888535e-06	5.25952286378113	0.197303241152855	-0.00600028586109787	-2.06852920943126	0.0568671638815298	0.190401919702	-8.35552426690482
HAVANA	transcript	ENSG00000225077.2	lincRNA	LINC00337	2	ENST00000441724.1	lincRNA	LINC00337-002	0.554117484276191	0.3000270933914	12.2291012671614	2.97470026889982e-30	1.10881246949173e-28	57.7624613123545	0.00478956811954754	-0.000255443633042535	-1.66366282367965	0.117586021739183	0.316932574174361	-9.00583760639849
HAVANA	transcript	ENSG00000225077.2	lincRNA	LINC00337	2	ENST00000429480.2	lincRNA	LINC00337-001	0.00484090873643221	0.00438144869379531	2.40720137617006	0.0164383654326237	0.0301874340122254	-4.6679221844054	0.0117295376382918	-8.28583813639699e-05	-0.283707391799862	0.780636264644045	0.989352223295593	-10.3168575192736
HAVANA	transcript	ENSG00000173673.7	protein_coding	HES3	2	ENST00000377898.3	protein_coding	HES3-002	0.000646167961610519	0.000728771353705923	0.935990232254364	0.349732139549227	0.458701773554276	-7.10901575404404	0.00690776061944617	5.26305571005422e-05	0.16360852271411	0.87229276051669	1	-10.3454610079481
HAVANA	transcript	ENSG00000158292.6	protein_coding	GPR153	2	ENST00000377893.2	protein_coding	GPR153-001	0.389378088569113	0.326930922884837	10.1476765379596	4.0545442552754e-22	6.14036361435347e-21	39.204806574974	1.23226021182631	0.0112139674792113	5.82217848081789	3.81375150287552e-05	0.000963470112636187	-1.01118117027197
HAVANA	transcript	ENSG00000097021.19	protein_coding	ACOT7	2	ENST00000608083.5	protein_coding	ACOT7-009	2.19142538730038	-0.0122783639022135	-0.158296957553669	0.874287011234277	0.925524980264594	-7.53382992687729	4.96157809101841	0.0116439712180084	5.75562435190621	4.29775555879533e-05	0.00104382110096271	-1.13574107135743
HAVANA	transcript	ENSG00000097021.19	protein_coding	ACOT7	2	ENST00000377842.7	protein_coding	ACOT7-005	0.305481707596394	0.114081339636476	5.20824631834487	2.79554688111248e-07	9.14049232230852e-07	5.64926747395577	0.394387007760944	0.00120036319281662	0.520422924763729	0.610605982352862	0.865962645557292	-10.2163482163157
HAVANA	transcript	ENSG00000097021.19	protein_coding	ACOT7	2	ENST00000377845.7	protein_coding	ACOT7-004	0.906855439436698	0.517110966776658	8.88837585703059	1.14014150861385e-17	1.07666146365296e-16	29.0823608085539	0.536162877636119	-0.000132529761327453	-0.0294706868307595	0.976890081675913	1	-10.3592883613969
HAVANA	transcript	ENSG00000097021.19	protein_coding	ACOT7	2	ENST00000377855.6	protein_coding	ACOT7-001	0.930514716397409	0.23665557323054	4.79556417105994	2.1462711738417e-06	6.39975131448741e-06	3.68572098666847	1.81264233028548	0.0110089202094378	3.66209914338476	0.00242273476508817	0.0186458694477508	-5.28221027345417
HAVANA	transcript	ENSG00000097021.19	protein_coding	ACOT7	2	ENST00000377860.8	nonsense_mediated_decay	ACOT7-002	0.0114078781931222	0.0129025823390302	2.25126904642283	0.0248039450440755	0.0440511174046358	-5.02693189996973	0.0330990834101812	-0.000897948294495965	-1.04103363857455	0.314869219393165	0.571457553116843	-9.80117498418511
HAVANA	transcript	ENSG00000097021.19	protein_coding	ACOT7	2	ENST00000418124.5	nonsense_mediated_decay	ACOT7-003	0.206466902855007	0.136331890693454	5.57772537550027	4.00458810867772e-08	1.42789979077056e-07	7.53006520827023	0.223971648097837	0.00379705538286057	1.82591991837889	0.0884757495667025	0.26114163393491	-8.75573293654587
ENSEMBL	transcript	ENSG00000097021.19	protein_coding	ACOT7	3	ENST00000545482.5	protein_coding	ACOT7-201	0.0872194936450308	0.0145110166476941	0.837948098715538	0.402462070311647	0.5142874884884	-7.19577477735561	0.0795894793091287	-0.000221429142042651	-0.134493669049138	0.894857058533365	1	-10.3500920099232
HAVANA	transcript	ENSG00000097021.19	protein_coding	ACOT7	2	ENST00000361521.8	protein_coding	ACOT7-006	0.00590608590134527	0.00345560385351996	1.59359507793403	0.111661584333169	0.172029162019051	-6.28073744492417	0.230377824097865	0.0033453953534774	1.99538651913478	0.0650979034021231	0.209909749647181	-8.47922180442848
HAVANA	transcript	ENSG00000097021.19	protein_coding	ACOT7	2	ENST00000473466.2	protein_coding	ACOT7-008	1.18306167896738	0.758451295050219	6.14679862913911	1.6224968343459e-09	6.68008117759137e-09	10.6473511916902	0.0390587624320738	-0.000172015698396005	-0.133016996031588	0.89600418160737	1	-10.350302851379
HAVANA	transcript	ENSG00000097021.19	protein_coding	ACOT7	2	ENST00000481175.1	retained_intron	ACOT7-007	0.189030426850428	0.109758919321968	6.02798291519894	3.23605718548435e-09	1.29133321429739e-08	9.97482445319072	0.345554209440929	0.00606980743519012	4.65409369971987	0.000338008135417369	0.00439806862986799	-3.27317923268986
HAVANA	transcript	ENSG00000271746.1	antisense	RP1-202O8.3	2	ENST00000607670.1	antisense	RP1-202O8.3-001	0.17094374738492	0.0684326727307789	4.7802363262649	2.30877565541416e-06	6.85974118434174e-06	3.6156241329544	0.0261292893087704	-0.00118218504606638	-1.33785368349483	0.201502822329005	0.440970237321224	-9.45772827543531
HAVANA	transcript	ENSG00000069812.11	protein_coding	HES2	2	ENST00000377837.5	protein_coding	HES2-002	0.180364542199163	0.0921315393828908	7.39025313426599	6.23896493187882e-13	3.62938223551413e-12	18.3418697854229	0.394892439552856	0.00630513658548145	4.52659703427169	0.000433252728280335	0.0052639066183298	-3.52849883117785
HAVANA	transcript	ENSG00000069812.11	protein_coding	HES2	2	ENST00000377836.8	protein_coding	HES2-003	0	0	0	1	1	-7.54634944069386	0	0	0	1	1	-10.3597524836655
HAVANA	transcript	ENSG00000069812.11	protein_coding	HES2	2	ENST00000471190.1	processed_transcript	HES2-006	5.98375667418918e-05	6.22533255852248e-05	0.213804691179217	0.830786924537437	0.893027638660471	-7.52351093144477	0	0	0	1	1	-10.3597524836655
HAVANA	transcript	ENSG00000069812.11	protein_coding	HES2	2	ENST00000377834.8	protein_coding	HES2-001	0.0801097028374459	0.0460807129420008	8.18090359151557	2.36887871237784e-15	1.75625678027656e-14	23.8220997620903	0.0231479643604027	0.000529131261055024	2.12920563489252	0.0507769139819691	0.175564393086036	-8.25107559384814
HAVANA	transcript	ENSG00000069812.11	protein_coding	HES2	2	ENST00000487437.5	protein_coding	HES2-004	0	0	0	1	1	-7.54634944069386	0	0	0	1	1	-10.3597524836655
HAVANA	transcript	ENSG00000069812.11	protein_coding	HES2	2	ENST00000489730.1	protein_coding	HES2-005	9.38356015292279e-05	0.000551571811588764	1.73966015793118	0.0825368934397002	0.131434635030909	-6.03883513083979	0	0	0	1	1	-10.3597524836655
HAVANA	transcript	ENSG00000187017.15	protein_coding	ESPN	2	ENST00000636330.1	protein_coding	ESPN-016	0.0110826965286821	-0.000886056073849367	-0.50414054216084	0.614385711054854	0.71661065639959	-7.41939573812822	0.0711202035624252	0.00147708670288135	2.88977539651439	0.0115172688470674	0.0596572374612533	-6.83373247794945
HAVANA	transcript	ENSG00000187017.15	protein_coding	ESPN	2	ENST00000377828.5	protein_coding	ESPN-001	4.54320264111867e-05	-0.000116783320760554	-0.489119380374691	0.624972653824314	0.725864569938278	-7.42684655562264	0	0	0	1	1	-10.3597524836655
HAVANA	transcript	ENSG00000187017.15	protein_coding	ESPN	2	ENST00000633651.1	processed_transcript	ESPN-012	0.0269689192251439	0.00457426594386722	0.803241917175876	0.422218349309099	0.534418683830064	-7.22419516115585	0.11200694973242	0.000966553973487648	0.741032763488638	0.470478268300264	0.736976572265376	-10.0717068576199
HAVANA	transcript	ENSG00000187017.15	protein_coding	ESPN	2	ENST00000632142.1	processed_transcript	ESPN-013	0.00737888073417573	0.000397644838492434	0.132507290010537	0.894636609983069	0.940357683476401	-7.5375769048158	0.0273734037130604	0.00123979842670888	1.45377499179165	0.167261327789978	0.389350152964968	-9.30526114153201
HAVANA	transcript	ENSG00000187017.15	protein_coding	ESPN	2	ENST00000418286.1	protein_coding	ESPN-002	0.00184112040292277	0.000251065521121239	0.127253747980118	0.89879096196685	0.943385165674348	-7.53825871698263	0.0127944311225369	-0.000292444139943699	-0.50080578723971	0.624006777884549	0.87045663260003	-10.2268653795572
HAVANA	transcript	ENSG00000187017.15	protein_coding	ESPN	2	ENST00000632803.1	protein_coding	ESPN-010	0.00126788275794706	0.00102413385536518	0.702810945406629	0.482502164859235	0.594477820459607	-7.29968058524498	0	0	0	1	1	-10.3597524836655
HAVANA	transcript	ENSG00000187017.15	protein_coding	ESPN	2	ENST00000632593.1	retained_intron	ESPN-011	7.8644223081058e-06	2.38947440491145e-05	0.117776656786506	0.906292140392245	0.948831569807307	-7.53941892316314	0	0	0	1	1	-10.3597524836655
ENSEMBL	transcript	ENSG00000187017.15	protein_coding	ESPN	3	ENST00000416731.5	protein_coding	ESPN-201	0.000388164735579301	0.000263735821293984	0.578204633112514	0.563387491193096	0.670696022699047	-7.37936723058337	0	0	0	1	1	-10.3597524836655
HAVANA	transcript	ENSG00000187017.15	protein_coding	ESPN	2	ENST00000461727.5	protein_coding	ESPN-009	7.04716567072671e-05	4.95999788141299e-05	0.19135962908642	0.848321885788663	0.906440030898938	-7.52805420908778	0.0062349343985621	0.000427538358758544	1.58726413706896	0.133965642164803	0.335945347046872	-9.11813903927949
HAVANA	transcript	ENSG00000187017.15	protein_coding	ESPN	2	ENST00000475228.5	protein_coding	ESPN-004	0.00036249799157943	0.000533138421360412	1.1183219309101	0.263969001852356	0.362599509009287	-6.92226924033199	0	0	0	1	1	-10.3597524836655
HAVANA	transcript	ENSG00000187017.15	protein_coding	ESPN	2	ENST00000478323.1	protein_coding	ESPN-005	0.000987643107672535	-0.00239335201978851	-1.30733770961342	0.191701660172234	0.276055000043349	-6.69387334460324	0	0	0	1	1	-10.3597524836655
HAVANA	transcript	ENSG00000187017.15	protein_coding	ESPN	2	ENST00000633239.1	protein_coding	ESPN-014	0.00082722250533811	-0.00021343515890208	-0.337732223121876	0.735707386287996	0.819284052333864	-7.48936603636093	0.0534216165030808	0.00138462544188521	1.87207090534333	0.0814589518799375	0.246376079161655	-8.6818997705836
HAVANA	transcript	ENSG00000187017.15	protein_coding	ESPN	2	ENST00000475479.2	processed_transcript	ESPN-006	0.0128104623146342	0.011874095823903	1.80193756670225	0.0721601996409214	0.116433842578738	-5.9293268098048	0.0154517643931141	-0.000353183186128321	-0.501641560142433	0.6234329847151	0.87045663260003	-10.2264252590571
HAVANA	transcript	ENSG00000187017.15	protein_coding	ESPN	2	ENST00000636644.1	protein_coding	ESPN-015	0.00174264670176379	-0.00106089840832924	-0.656817839666498	0.511601634700539	0.622521490843514	-7.33089547000491	0	0	0	1	1	-10.3597524836655
HAVANA	transcript	ENSG00000187017.15	protein_coding	ESPN	2	ENST00000434576.1	protein_coding	ESPN-007	0.00416800652636178	0.00401568518394161	1.73423451520561	0.083495652083668	0.132800988648418	-6.04819542043148	0.0155290558593963	-0.000217955192249767	-0.416099927919526	0.683416215507895	0.912450992604771	-10.2677740578645
HAVANA	transcript	ENSG00000187017.15	protein_coding	ESPN	2	ENST00000477679.1	retained_intron	ESPN-003	0.00134905952234476	-0.000494325833269191	-0.497891814770663	0.618780211568836	0.720423102956674	-7.42252258798111	0.0179341639289248	0.000445592320608863	1.10692456495802	0.286311888350363	0.538557300552124	-9.73110676860846
HAVANA	transcript	ENSG00000187017.15	protein_coding	ESPN	2	ENST00000468561.1	processed_transcript	ESPN-008	0.0111881033309111	0.017508215380868	3.24429470593765	0.00125657054255945	0.0027296656371842	-2.34244705877598	0.180754189110698	0.00390802718293334	2.38916652618095	0.0309348654318116	0.122892393943015	-7.78677970445428
ENSEMBL	transcript	ENSG00000265392.1	miRNA	MIR4252	3	ENST00000585139.1	miRNA	MIR4252-201	0.0094218262278292	-0.0172885635367972	-1.27817556809642	0.201783294811178	0.288508591416476	-6.7314189801484	0	0	0	1	1	-10.3597524836655
HAVANA	transcript	ENSG00000231868.1	antisense	RP1-202O8.2	2	ENST00000419034.1	antisense	RP1-202O8.2-001	0.835595300757896	0.317307325530025	7.44809685214284	4.21073628022564e-13	2.49449203358052e-12	18.7278876755671	0.132797637162025	0.00193594801675825	0.915478243319527	0.374880904002324	0.637782325710868	-9.92431132792686
HAVANA	transcript	ENSG00000215788.9	protein_coding	TNFRSF25	2	ENST00000473343.5	retained_intron	TNFRSF25-007	0.63024601433826	0.290943187685517	4.86348089883752	1.54957535255622e-06	4.69058453047906e-06	3.99877385284555	0.780353027946566	0.0147390034450868	2.29474251333316	0.03710111866558	0.140118394849285	-7.95836000678168
HAVANA	transcript	ENSG00000215788.9	protein_coding	TNFRSF25	2	ENST00000513135.5	retained_intron	TNFRSF25-020	1.16796449990818	0.504849069648819	9.96685768064652	1.86493852794614e-21	2.63008683001425e-20	37.6953766269639	1.61272746094365	0.0164146572569414	7.63388333800318	1.8615976632282e-06	0.000142291253606701	2.15521814453186
HAVANA	transcript	ENSG00000215788.9	protein_coding	TNFRSF25	2	ENST00000485036.5	nonsense_mediated_decay	TNFRSF25-002	0.0069261398146139	0.00167467621364608	0.505440562486058	0.613473189778954	0.715800100884481	-7.41874031502223	0.0204889851607198	-0.00064372780479663	-1.07103715826841	0.301617444366464	0.556361180314942	-9.76972422141015
HAVANA	transcript	ENSG00000215788.9	protein_coding	TNFRSF25	2	ENST00000480393.5	nonsense_mediated_decay	TNFRSF25-003	0.0198933649103002	-0.0090431642811115	-1.59758234112837	0.110770615338274	0.170810567044665	-6.27441249336208	0.0237129671223737	-0.00021211264962121	-0.308608779187246	0.761998534816362	0.975143277126902	-10.3090227841643
HAVANA	transcript	ENSG00000215788.9	protein_coding	TNFRSF25	2	ENST00000377782.7	protein_coding	TNFRSF25-004	0.000708702306476362	-0.00114912781374366	-1.31463567604252	0.189237829458566	0.272983299013635	-6.68434577354153	0	0	0	1	1	-10.3597524836655
HAVANA	transcript	ENSG00000215788.9	protein_coding	TNFRSF25	2	ENST00000356876.7	protein_coding	TNFRSF25-001	0.0169705151990407	-0.00732856192807436	-0.915403648613415	0.360423054938602	0.470087271041014	-7.12802597513286	0.0163156165509017	-0.000479756003428056	-1.73717500256604	0.103493919468783	0.290390075092034	-8.89441270769656
HAVANA	transcript	ENSG00000215788.9	protein_coding	TNFRSF25	2	ENST00000351959.9	protein_coding	TNFRSF25-013	0.00237031311807422	0.00137642455418489	0.913560638216437	0.361390089851391	0.471110814864007	-7.12970731376257	0.129027695389721	0.00504611432367489	4.29123877775461	0.000688132922255362	0.00739188795220642	-4.00291197825297
HAVANA	transcript	ENSG00000215788.9	protein_coding	TNFRSF25	2	ENST00000414040.6	nonsense_mediated_decay	TNFRSF25-009	0.0733216062735507	0.0376905015684082	3.05604703629715	0.00236319708313409	0.00494562741525192	-2.92340130023369	0.315930151523714	0.00969422467404824	3.25422448644923	0.00552684993662044	0.0345549937251296	-6.10870610609733
HAVANA	transcript	ENSG00000215788.9	protein_coding	TNFRSF25	2	ENST00000351748.7	protein_coding	TNFRSF25-015	0.00103834242266408	0.00137644451444555	1.16908506914748	0.242928966475975	0.337985284590432	-6.86440615069285	0.00598666601376081	-0.000319288854067243	-1.19197149215887	0.252372970673209	0.501163975425883	-9.63534112756955
HAVANA	transcript	ENSG00000215788.9	protein_coding	TNFRSF25	2	ENST00000348333.7	protein_coding	TNFRSF25-016	0.0101260027154472	0.00850402906888546	2.17588137743688	0.0300338175133406	0.0524835697673345	-5.19205592987811	0	0	0	1	1	-10.3597524836655
HAVANA	transcript	ENSG00000215788.9	protein_coding	TNFRSF25	2	ENST00000502588.5	nonsense_mediated_decay	TNFRSF25-017	0.000829605229122309	0.00170598578237156	1.77249829385593	0.0769235209002868	0.123363751835761	-5.98156664516058	0.0198889983080272	-0.00045460567561205	-0.502367524076494	0.62293478506983	0.87045663260003	-10.2260423889868
HAVANA	transcript	ENSG00000215788.9	protein_coding	TNFRSF25	2	ENST00000502730.5	nonsense_mediated_decay	TNFRSF25-018	0.000364376333576816	0.00100047987596224	1.4436107719154	0.149477619315707	0.222440869845905	-6.50728286667022	0.00226131353195284	-0.000120603388370818	-1.04445443011488	0.313337276057021	0.569660832321323	-9.79762795073267
HAVANA	transcript	ENSG00000215788.9	protein_coding	TNFRSF25	2	ENST00000510563.5	nonsense_mediated_decay	TNFRSF25-019	0.00549572912539706	0.00258353631465798	1.00601191035251	0.314898678451377	0.420390276800942	-7.04120317576618	0.0727346513141123	0.0030968102518073	1.68769384224195	0.112805809759125	0.30796256105365	-8.96976811036762
HAVANA	transcript	ENSG00000215788.9	protein_coding	TNFRSF25	2	ENST00000453260.6	retained_intron	TNFRSF25-010	0.530575392668108	0.303322067591178	5.6540855219631	2.64355907625245e-08	9.60146912861014e-08	7.93297722119758	1.2488507577492	0.0248554434451923	7.63896148805364	1.84704070320134e-06	0.000141800767581048	2.16348656864919
HAVANA	transcript	ENSG00000215788.9	protein_coding	TNFRSF25	2	ENST00000475730.5	processed_transcript	TNFRSF25-011	0.642294143229376	0.789384187013574	13.0597094062449	1.0013208216068e-33	5.59435322965862e-32	65.6973263739974	0.689104699272173	0.0154689842818212	4.79821125234388	0.000255860610404593	0.0036096485626729	-2.9862348410613
HAVANA	transcript	ENSG00000215788.9	protein_coding	TNFRSF25	2	ENST00000469691.5	retained_intron	TNFRSF25-008	0.208011064769842	0.197272213843328	7.63741670803464	1.14389139912394e-13	7.18040962040991e-13	20.0080399512949	0.408088141152128	0.00218225768924622	0.780199753864929	0.447794352598456	0.714281989733947	-10.0410860086815
HAVANA	transcript	ENSG00000215788.9	protein_coding	TNFRSF25	2	ENST00000481401.5	protein_coding	TNFRSF25-012	0.0692221677483005	0.0489540240476961	2.51325812168301	0.0122769694762005	0.0230333737329959	-4.41033115760749	0.0707732424400878	0.00256995966479552	1.86740444588204	0.0821450819219458	0.24783313780653	-8.68941687028268
HAVANA	transcript	ENSG00000215788.9	protein_coding	TNFRSF25	2	ENST00000461703.6	processed_transcript	TNFRSF25-014	0.00729370221538939	-0.00543104739706017	-0.746403244207878	0.455776271777118	0.568170754195378	-7.26814970778823	0	0	0	1	1	-10.3597524836655
HAVANA	transcript	ENSG00000215788.9	protein_coding	TNFRSF25	2	ENST00000453341.1	retained_intron	TNFRSF25-006	0.963614660746367	0.320709182829227	5.64202021053201	2.82372832951925e-08	1.02291805700974e-07	7.86899428899786	1.23465907647143	0.0134506188111039	3.64087138407266	0.00252881067591265	0.0192624892332977	-5.32541648771589
HAVANA	transcript	ENSG00000215788.9	protein_coding	TNFRSF25	2	ENST00000515145.1	retained_intron	TNFRSF25-021	0.0242163256818996	0.0897304497975762	4.03022799582144	6.44454578453848e-05	0.000163739725127488	0.439132950742886	0.137829873434093	0.00710114970267716	2.27966505811725	0.0381869976375364	0.143052317821473	-7.98546211470098
HAVANA	transcript	ENSG00000171680.20	protein_coding	PLEKHG5	2	ENST00000489097.5	retained_intron	PLEKHG5-008	0.340378933398128	0.14871104581455	6.01749142273031	3.4376557991215e-09	1.36819480887395e-08	9.91598393877623	0.504897285624531	0.0101345118792914	5.0815013463562	0.000149081415051941	0.00245578658364555	-2.42799768199327
ENSEMBL	transcript	ENSG00000171680.20	protein_coding	PLEKHG5	3	ENST00000535355.5	protein_coding	PLEKHG5-203	0.216852875597856	0.170660448685867	5.70402427369386	2.00972296895529e-08	7.3906426900732e-08	8.19908124970833	0.319778976311233	0.0106238889707272	2.42686513313302	0.0287551302714048	0.116593342002057	-7.71742718874792
ENSEMBL	transcript	ENSG00000171680.20	protein_coding	PLEKHG5	3	ENST00000400913.5	protein_coding	PLEKHG5-202	0.354261737853414	0.319959076422588	8.31149574319349	9.06176833546804e-16	7.02282577142333e-15	24.7684932420095	0.159831407120481	-0.0042968700799307	-1.35239228786463	0.196919024155723	0.434350415090188	-9.4391408148057
ENSEMBL	transcript	ENSG00000171680.20	protein_coding	PLEKHG5	3	ENST00000340850.9	protein_coding	PLEKHG5-201	0.252952223850208	0.233005927567653	6.75994843788419	3.87560200555109e-11	1.88034851503271e-10	14.2946384677758	0.728417331181014	0.0135353429532816	2.62807131400014	0.0193883792436183	0.0878431266429389	-7.33996738851644
ENSEMBL	transcript	ENSG00000171680.20	protein_coding	PLEKHG5	3	ENST00000537245.5	protein_coding	PLEKHG5-204	0.919794519926187	0.448365160349079	8.21499688633237	1.84526623155242e-15	1.38430554895434e-14	24.0680736838211	1.52197546192582	0.00950756797002731	1.60154973936278	0.130761915346294	0.331047653771173	-9.0974193074769
HAVANA	transcript	ENSG00000171680.20	protein_coding	PLEKHG5	2	ENST00000377748.5	protein_coding	PLEKHG5-001	0.00157248904873401	0.00341087414639621	1.66283337380864	0.0969753556954876	0.15177790552235	-6.16868362227	0.0476919689422122	6.79001097664751e-05	0.0377927772913251	0.970367133467813	1	-10.3589892436269
HAVANA	transcript	ENSG00000171680.20	protein_coding	PLEKHG5	2	ENST00000487949.4	retained_intron	PLEKHG5-009	0.157971004449945	0.10857190016863	6.11919109021811	1.90667240480003e-09	7.78837417039113e-09	10.4900784110245	0.33364896827043	0.00199965317096263	1.33260455658421	0.203178786207718	0.443255271426671	-9.46440071355363
HAVANA	transcript	ENSG00000171680.20	protein_coding	PLEKHG5	2	ENST00000377725.5	protein_coding	PLEKHG5-006	0.0195409871961584	-0.0161674122318429	-1.81624560835867	0.0699341670385946	0.11317390724406	-5.90363056184739	0.0639485518312794	-0.000756759200336076	-0.490124195316619	0.631362261930532	0.871649635305721	-10.232427860168
HAVANA	transcript	ENSG00000171680.20	protein_coding	PLEKHG5	2	ENST00000377728.7	protein_coding	PLEKHG5-005	0.231588967571224	0.105124316514022	3.81104560251977	0.000155712381697082	0.000378960897426889	-0.393759952850411	0.0461848921287049	0.00159334421108301	1.10042309756641	0.28904089950792	0.541858944518304	-9.73818283657061
HAVANA	transcript	ENSG00000171680.20	protein_coding	PLEKHG5	2	ENST00000377732.5	protein_coding	PLEKHG5-004	0.713125506092675	0.0527720715430827	0.819241502523637	0.413040750217896	0.525157921626557	-7.21124226819232	2.02384171866562	0.0232618330205268	8.07416108216286	9.53940275473628e-07	9.76498800591394e-05	2.85994863431629
HAVANA	transcript	ENSG00000171680.20	protein_coding	PLEKHG5	2	ENST00000400915.7	protein_coding	PLEKHG5-002	0.212147161856007	-0.00415526542526452	-0.106559027520995	0.915181760959313	0.955322847634897	-7.54067623121839	1.46221463412232	0.0199786396237352	2.69320538646101	0.0170438012314728	0.0797553592583923	-7.21541846236497
HAVANA	transcript	ENSG00000171680.20	protein_coding	PLEKHG5	2	ENST00000377740.4	protein_coding	PLEKHG5-003	0.577846646940802	0.361942744195083	8.75324298259348	3.23767865424755e-17	2.91236889588369e-16	28.052727504639	0.532148944273623	0.00437041198135198	1.62431566585371	0.125792170926758	0.326762104409075	-9.06413206823182
HAVANA	transcript	ENSG00000162408.10	protein_coding	NOL9	2	ENST00000377705.5	protein_coding	NOL9-001	1.50719474679155	0.472162149798362	11.5391104029671	1.8467062643588e-27	5.00363151942226e-26	51.3855008788153	2.41234508767275	0.00953764861879045	5.08198963913889	0.000148943956435326	0.00245455141898009	-2.42704263514193
HAVANA	transcript	ENSG00000162408.10	protein_coding	NOL9	2	ENST00000464383.1	retained_intron	NOL9-004	0.674500162318943	0.0175897037895821	0.47406363413818	0.635662429032475	0.735184532577479	-7.43408860457898	1.22776025572612	0.00304933886503046	0.758994780021897	0.459989197150674	0.726513241592971	-10.0578449008737
HAVANA	transcript	ENSG00000162408.10	protein_coding	NOL9	2	ENST00000462798.1	retained_intron	NOL9-005	0.505457829876077	0.233335999874696	6.82202095849283	2.61406798177572e-11	1.2888790095732e-10	14.6800456687434	1.01179894495536	0.0102728771937437	3.33056145197846	0.00473614076191006	0.0307800575328555	-5.95484824638168
HAVANA	transcript	ENSG00000162408.10	protein_coding	NOL9	2	ENST00000460777.1	retained_intron	NOL9-003	0.597403780293287	0.0215033584773042	0.610076656888046	0.542089470610335	0.651150152704004	-7.36045802825396	1.17163883243089	0.00855180446291733	2.68422158617257	0.0173500693957408	0.0807729098699022	-7.23265915903476
HAVANA	transcript	ENSG00000162408.10	protein_coding	NOL9	2	ENST00000464665.1	retained_intron	NOL9-002	0.122674201405337	0.036211919686244	2.93667065929273	0.00347120920432413	0.00709800963586517	-3.27448177249814	0.129238611566445	0.000330524511202473	0.245485731417795	0.809513081921363	1	-10.327614508093
ENSEMBL	transcript	ENSG00000253022.1	snRNA	RNU6-731P	3	ENST00000517213.1	snRNA	RNU6-731P-201	0.00348525849871413	0.0180662902266658	1.97579222072753	0.0487301999515707	0.0815385527699505	-5.60352509695824	1.01093722652091	0.0205437736290125	1.62004769084837	0.126711290509259	0.326832674926301	-9.07039737539877
HAVANA	transcript	ENSG00000229519.2	processed_pseudogene	RP11-58A11.2	1	ENST00000456162.2	processed_pseudogene	RP11-58A11.2-001	0.00552117806651001	0.00290050635025082	0.792077720348451	0.428692712233059	0.541059219270105	-7.23308250742309	1.22660820878265	0.0020909038279521	0.436752788539286	0.668709754401539	0.900396656106416	-10.2584776344606
HAVANA	transcript	ENSG00000173662.20	protein_coding	TAS1R1	2	ENST00000333172.10	protein_coding	TAS1R1-001	0.0067631078309761	0.000547642458304657	0.380778497268393	0.703530086115861	0.793063525725363	-7.4739167368998	0.0756467300531876	0.00221937417001749	2.89367968245321	0.0114275249923892	0.0593093649622171	-6.8260728160674
HAVANA	transcript	ENSG00000173662.20	protein_coding	TAS1R1	2	ENST00000351136.7	protein_coding	TAS1R1-004	0.00572476480286839	-0.00207127573285545	-1.18527320726149	0.236475053636357	0.330264456401347	-6.84541672321006	0.0155982763299182	-3.7753785587089e-05	-0.118444122031755	0.907337305182362	1	-10.352259024128
HAVANA	transcript	ENSG00000173662.20	protein_coding	TAS1R1	2	ENST00000411823.5	protein_coding	TAS1R1-002	0.00248903733159291	0.00317866081523982	2.41285371315649	0.0161886219788432	0.0297641426057169	-4.65446727979997	0.0159515943194482	-0.00025819588955744	-0.763603003129336	0.457321670956331	0.72369077536005	-10.0542391096747
HAVANA	transcript	ENSG00000173662.20	protein_coding	TAS1R1	1	ENST00000415267.1	protein_coding	TAS1R1-003	0.00833889379579005	-0.000143351560516212	-0.0543103465427324	0.95670969939207	0.984737593470679	-7.54487571332883	0.00450113975381213	3.42943981242829e-05	0.159871737261083	0.875182823428024	1	-10.346105814866
HAVANA	transcript	ENSG00000204859.12	protein_coding	ZBTB48	2	ENST00000319084.9	protein_coding	ZBTB48-004	0.656019551238635	0.151938447679369	4.07999656744353	5.24439538660045e-05	0.000134594340412722	0.634335178484043	1.10532103736735	0.0119858345949357	2.63797616565996	0.0190127659724957	0.0865806551708536	-7.32109582502436
HAVANA	transcript	ENSG00000204859.12	protein_coding	ZBTB48	2	ENST00000435905.5	protein_coding	ZBTB48-005	0.497787222691106	0.0945356937927808	2.81220104017891	0.00511469447101173	0.0102022781528899	-3.62614408326828	0.580301421309548	-0.00409305105245102	-1.02423128794642	0.322472859932603	0.580080251821767	-9.81845160912028
HAVANA	transcript	ENSG00000204859.12	protein_coding	ZBTB48	2	ENST00000377674.8	protein_coding	ZBTB48-001	0.440686597230302	0.114604326835379	4.09625770291214	4.90064868185773e-05	0.00012617946703106	0.698600213214074	1.15155920294144	0.00460317304007467	2.06178641421956	0.0575839375123249	0.192091183402891	-8.36703058568251
HAVANA	transcript	ENSG00000204859.12	protein_coding	ZBTB48	2	ENST00000488936.1	protein_coding	ZBTB48-006	0.134612517455206	0.00906164352690432	0.360788720725502	0.718410474017368	0.805283823792032	-7.48132116277865	0.140349357998649	-0.00261110119132863	-0.790836742253944	0.44175427547838	0.708131231276351	-10.0325193592661
HAVANA	transcript	ENSG00000204859.12	protein_coding	ZBTB48	2	ENST00000482360.5	retained_intron	ZBTB48-002	0.589786482103431	0.11189490877063	3.81200927249917	0.000155123662429176	0.000377607648272108	-0.390193957613922	1.03702722521494	0.0132050440857839	7.57094975713007	2.05237493334428e-06	0.000149541701467464	2.0524727591213
HAVANA	transcript	ENSG00000204859.12	protein_coding	ZBTB48	2	ENST00000498342.5	retained_intron	ZBTB48-003	0.124631114215151	0.0506978489470757	5.93909558066815	5.38517955020595e-09	2.10075045770783e-08	9.47911647389964	0.469624246118534	0.00566327475214699	4.44151746966005	0.000511800965526804	0.00595317136819957	-3.69956688659439
HAVANA	transcript	ENSG00000204859.12	protein_coding	ZBTB48	2	ENST00000466813.1	nonsense_mediated_decay	ZBTB48-007	0.0967722448711841	0.135871650263583	4.92674085254909	1.14009647053958e-06	3.49858266129056e-06	4.29395962507896	0.166310945159813	0.00429627754430017	1.06148475026666	0.305791292126763	0.561177007202372	-9.7798204711148
HAVANA	transcript	ENSG00000204859.12	protein_coding	ZBTB48	2	ENST00000466941.1	retained_intron	ZBTB48-008	0.0675245954762422	-0.00972000945383953	-0.437855981711561	0.661680641688682	0.757450258984746	-7.45057888574222	0.256870842555036	-0.00270766713069152	-0.551853133415209	0.589434611945721	0.846739232157619	-10.1986875962615
HAVANA	transcript	ENSG00000162413.16	protein_coding	KLHL21	2	ENST00000377658.8	protein_coding	KLHL21-001	0.929332332547967	1.24799473976913	20.8028485416064	1.25415114271096e-69	2.05302451809879e-65	147.875775488718	2.37962154554721	0.00740873603353769	3.60938871112145	0.00269481432548684	0.0201954805611928	-5.38947340958303
HAVANA	transcript	ENSG00000162413.16	protein_coding	KLHL21	2	ENST00000377663.3	protein_coding	KLHL21-002	0.960295104250603	0.553504850206733	15.3059928423237	1.28655219119731e-43	2.66590442335882e-41	88.3193015680695	1.04256130533185	0.00642074413100388	2.59883105729106	0.020539429062719	0.0916084887587309	-7.39552979103093
HAVANA	transcript	ENSG00000162413.16	protein_coding	KLHL21	2	ENST00000467612.5	protein_coding	KLHL21-004	0.00293366017312577	-0.00636553025394627	-1.96322872126296	0.0501760135535804	0.0837485248108911	-5.62805926263685	0.0322817869306468	-0.00172169530296783	-1.59407196487364	0.132430620521026	0.333449628716024	-9.10828127767175
ENSEMBL	transcript	ENSG00000162413.16	protein_coding	KLHL21	3	ENST00000610898.1	protein_coding	KLHL21-201	0.390181266952723	0.545650260968818	16.614513831695	1.22626764775306e-49	6.27306156743011e-47	102.099790002925	0.667202877046994	0.0042208890030256	1.92003284923854	0.0746994464427526	0.231655845419439	-8.60398162402373
HAVANA	transcript	ENSG00000162413.16	protein_coding	KLHL21	1	ENST00000496707.5	protein_coding	KLHL21-005	0.777696430991033	0.408425436008356	7.44756075567719	4.22615367419589e-13	2.50317254772107e-12	18.7242990079992	0.815891827194097	0.0109865142621111	1.31515134215962	0.208832097622876	0.451089822993398	-9.48643848333479
HAVANA	transcript	ENSG00000162413.16	protein_coding	KLHL21	2	ENST00000463043.1	protein_coding	KLHL21-003	0.0268553250268023	0.0369756961974958	4.82689840894996	1.84766055134995e-06	5.54529645214939e-06	3.82965394427265	0.114318696547552	0.000864288215831287	0.580440316777851	0.570508733139093	0.829819363660024	-10.1817631108211
HAVANA	transcript	ENSG00000116273.5	protein_coding	PHF13	2	ENST00000377648.4	protein_coding	PHF13-001	1.00068660324557	0.535265782623356	15.6502642748987	3.47366825721393e-45	9.2034810649349e-43	91.9090471937232	1.80077613720088	0.00739137250010903	3.59462470201698	0.00277640164895683	0.0206563946187093	-5.41950312992337
HAVANA	transcript	ENSG00000116273.5	protein_coding	PHF13	2	ENST00000495385.1	processed_transcript	PHF13-002	0.0008936843925831	-0.000918176623361452	-0.395890964227786	0.692355117839564	0.783641235563183	-7.46805410125268	0	0	0	1	1	-10.3597524836655
HAVANA	transcript	ENSG00000041988.15	protein_coding	THAP3	2	ENST00000054650.8	protein_coding	THAP3-001	1.39830745160883	0.266461116839966	6.31342538073342	6.04948075626138e-10	2.60186083856649e-09	11.6094353285767	2.11187969741505	-0.00133605945795913	-0.643463735671837	0.529946432225733	0.792298878191566	-10.1415805713554
HAVANA	transcript	ENSG00000041988.15	protein_coding	THAP3	2	ENST00000484676.1	processed_transcript	THAP3-006	0.119681360648038	0.112918535445261	9.08977784799226	2.35715727030126e-18	2.38653365562024e-17	30.6380608418196	0.350759176702423	0.00506988361713158	3.90898354556371	0.00147394966109229	0.0129316535741691	-4.77934586918843
HAVANA	transcript	ENSG00000041988.15	protein_coding	THAP3	2	ENST00000307896.10	protein_coding	THAP3-003	0.249111788306071	0.160282293581909	6.37724857291959	4.12243151367847e-10	1.8023641257155e-09	11.9837486161796	0.496273812564113	0.00257856394858526	1.05293045103952	0.30956482972227	0.565361621615686	-9.788796033438
HAVANA	transcript	ENSG00000041988.15	protein_coding	THAP3	2	ENST00000377627.7	protein_coding	THAP3-008	0.404853461509852	0.533454099603173	15.1895268082157	4.33849109600755e-43	8.40477824376263e-41	87.1113075179463	0.402831701308847	0.00448342658082036	2.40368268650409	0.0300776013416857	0.120444069969586	-7.76013025223987
HAVANA	transcript	ENSG00000041988.15	protein_coding	THAP3	2	ENST00000484669.6	processed_transcript	THAP3-002	0.000616819630585689	-0.00112127333775421	-0.832442614826011	0.405558404521193	0.517486728595869	-7.2003631315289	0.0256422399579904	0.00175832502569077	1.62579000284658	0.12547600514766	0.326762104409075	-9.06196511515448
HAVANA	transcript	ENSG00000041988.15	protein_coding	THAP3	2	ENST00000487819.5	nonsense_mediated_decay	THAP3-004	0.116590484567467	0.0281630464270571	1.94370372913642	0.0524944413712932	0.0872603370800183	-5.66588206913447	0.165118027129579	-0.001222641978293	-0.993035216007641	0.336939318745784	0.596155104683573	-9.84988113722243
HAVANA	transcript	ENSG00000041988.15	protein_coding	THAP3	2	ENST00000472925.1	protein_coding	THAP3-005	0.261001754137973	0.205222747711886	9.17786953371088	1.17387590405126e-18	1.22747702991601e-17	31.3263461536951	0.48501809204853	0.00628630196258638	1.86264421805852	0.082850329549299	0.249348139053243	-8.69707316444181
HAVANA	transcript	ENSG00000041988.15	protein_coding	THAP3	2	ENST00000480647.1	retained_intron	THAP3-007	0.196001160172514	0.162527525507387	5.52264406593501	5.3877165510468e-08	1.89482098980312e-07	7.24243118794484	0.725130642312759	0.0135967695795649	2.86987718707612	0.0119854748011244	0.0614245421075729	-6.87272621574488
HAVANA	transcript	ENSG00000007923.15	protein_coding	DNAJC11	2	ENST00000465508.5	processed_transcript	DNAJC11-005	0.230377795996337	0.175518782463585	10.2041785954724	2.5077963343467e-22	3.88782650403597e-21	39.68012901129	0.518370934192501	0.00799252039033277	4.68475701945832	0.000318502534850397	0.00422056442528688	-3.21197365858383
HAVANA	transcript	ENSG00000007923.15	protein_coding	DNAJC11	2	ENST00000451196.5	protein_coding	DNAJC11-003	0.0014022553744228	0.000364032837183578	0.290792732499838	0.771330977447751	0.848084219897187	-7.50410365459846	0.20100064967334	0.000449216922044297	0.228730581828939	0.822265592799948	1	-10.3318442203149
HAVANA	transcript	ENSG00000007923.15	protein_coding	DNAJC11	2	ENST00000377577.9	protein_coding	DNAJC11-001	1.50944697651205	0.397873275362158	7.54348293108264	2.19055682184196e-13	1.33520107040149e-12	19.369684297098	3.03862364810333	0.00792563768254064	4.17986097446321	0.000858109634251922	0.00867781357630831	-4.2285589670696
HAVANA	transcript	ENSG00000007923.15	protein_coding	DNAJC11	2	ENST00000294401.11	protein_coding	DNAJC11-002	0.572328813649328	0.214596352108606	4.83309702773248	1.79353251697856e-06	5.38901969454449e-06	3.8582282475272	0.396943153799512	-0.00132251437891539	-0.299076768676089	0.769115577379902	0.980708350958145	-10.3120987220953
HAVANA	transcript	ENSG00000007923.15	protein_coding	DNAJC11	2	ENST00000472414.1	processed_transcript	DNAJC11-011	0.27012884715299	0.350512264348862	10.027197110136	1.12296611743965e-21	1.62199906086696e-20	38.1970780028723	0.145731651391789	0.00248453752972096	0.764765160654504	0.456650461387407	0.723123767303663	-10.0533265767557
HAVANA	transcript	ENSG00000007923.15	protein_coding	DNAJC11	2	ENST00000426784.1	protein_coding	DNAJC11-009	0.895371991898237	0.375042122467724	9.08866591094266	2.37792046500112e-18	2.40643934008495e-17	30.6294032160271	1.04088516842098	0.0132330753643924	3.89803635648318	0.00150668778725861	0.0131355732093692	-4.80164183649804
HAVANA	transcript	ENSG00000007923.15	protein_coding	DNAJC11	2	ENST00000473993.5	processed_transcript	DNAJC11-008	0.955441585754672	0.165533492851939	3.46269561908799	0.000580890705788376	0.00131783859730744	-1.62680667008466	1.39830388620176	0.00797031455845222	1.53381948624188	0.146551971867331	0.356344707749601	-9.19448363106157
HAVANA	transcript	ENSG00000007923.15	protein_coding	DNAJC11	2	ENST00000469318.5	processed_transcript	DNAJC11-004	0.697607611552642	0.276167850201421	6.02015302150977	3.38538051859857e-09	1.34823594183977e-08	9.9309028749381	0.265194511615201	0.00127577326223917	0.319037385011141	0.754237499928898	0.969113471060262	-10.3055484455944
HAVANA	transcript	ENSG00000007923.15	protein_coding	DNAJC11	2	ENST00000485073.5	processed_transcript	DNAJC11-010	1.68923388959861	0.376254467250464	6.54103837715836	1.51895962368384e-10	6.93072076923733e-10	12.9589210798422	2.48268785346862	0.00815248304788788	1.84347685339815	0.0857452021244389	0.25543464634932	-8.72777969251474
HAVANA	transcript	ENSG00000007923.15	protein_coding	DNAJC11	2	ENST00000460594.5	processed_transcript	DNAJC11-006	0.657638568063755	-0.0512760882637975	-1.27332017954596	0.203498829925624	0.290581513205433	-6.73758848616287	0.693391965347961	-0.00319032980214669	-0.764042816821059	0.45706758244398	0.723451874270835	-10.0538939159893
HAVANA	transcript	ENSG00000007923.15	protein_coding	DNAJC11	2	ENST00000465911.1	processed_transcript	DNAJC11-007	0.173157609753854	0.0296128236144137	2.05016875688974	0.0408712944293437	0.0695237773755979	-5.45512764153086	0.312685715264771	0.00620970117877732	4.66349239975214	0.00033190202831561	0.00434220250671074	-3.25441040604083
HAVANA	transcript	ENSG00000228750.6	lincRNA	RP11-242F24.1	2	ENST00000432429.5	lincRNA	RP11-242F24.1-001	0.177943001146476	0.0747677334098342	5.88702157180973	7.23652905305142e-09	2.78594668128038e-08	9.19167652666152	0.0590760126038822	-0.000107495600505724	-0.1942249617399	0.848688447502295	1	-10.3396193243784
HAVANA	transcript	ENSG00000228750.6	lincRNA	RP11-242F24.1	2	ENST00000414210.5	lincRNA	RP11-242F24.1-002	0.00212178916527826	0.00449196355173012	2.43829992374229	0.0151052626899411	0.0279073368660866	-4.59351309011665	0.011786107947743	0.000808190259273809	1.61650050234182	0.12747957742041	0.327134687968628	-9.07559587341582
HAVANA	transcript	ENSG00000228750.6	lincRNA	RP11-242F24.1	2	ENST00000635029.1	lincRNA	RP11-242F24.1-005	0.394376758622578	0.20341994792839	6.43188434335872	2.96138810512683e-10	1.31265463951735e-09	12.3067155282002	0.0796370963221763	0.00153774978796359	1.11511040932689	0.282903283865064	0.534524948068958	-9.72214743117708
HAVANA	transcript	ENSG00000228750.6	lincRNA	RP11-242F24.1	2	ENST00000635092.1	lincRNA	RP11-242F24.1-004	0.000192234763570339	7.52720820511705e-06	0.0163782692070576	0.986939179391745	1	-7.54621541465464	0	0	0	1	1	-10.3597524836655
HAVANA	transcript	ENSG00000228750.6	lincRNA	RP11-242F24.1	2	ENST00000421469.2	lincRNA	RP11-242F24.1-003	3.16033405771907e-05	4.01328152964439e-05	0.174555132857911	0.861500187543056	0.916066482840919	-7.531126266793	0.0062771332022625	-0.000143477330337429	-0.492644377470162	0.629623148578886	0.871045482055717	-10.2311259174389
HAVANA	transcript	ENSG00000237436.1	antisense	RP11-312B8.1	2	ENST00000442889.1	antisense	RP11-312B8.1-001	0.391336087713938	-0.0195459444891274	-0.732007576264825	0.464508483456644	0.576874458500119	-7.27877161130442	0.216404397760167	-0.00133562325714245	-0.526498509697274	0.606484435629373	0.862564814154192	-10.213011995018
HAVANA	transcript	ENSG00000171735.18	protein_coding	CAMTA1	2	ENST00000303635.11	protein_coding	CAMTA1-001	2.35302834254295	0.430150303924325	7.98080119061869	1.0105040933454e-14	7.03755949402903e-14	22.394224046388	3.96859717537017	0.0124389787299924	5.73807339522034	4.43577329084906e-05	0.00106561628189777	-1.16868275610907
HAVANA	transcript	ENSG00000171735.18	protein_coding	CAMTA1	2	ENST00000490738.5	processed_transcript	CAMTA1-009	1.23342433967679	0.24904219088858	5.42186825327063	9.21289132333628e-08	3.16375355448758e-07	6.72272440853779	1.8156865215052	0.0114394307158365	2.3010284858043	0.0366570315820773	0.13889666887262	-7.94703608563817
HAVANA	transcript	ENSG00000171735.18	protein_coding	CAMTA1	2	ENST00000476163.5	processed_transcript	CAMTA1-002	0.417168014465451	0.0991206068918177	3.58038506673295	0.000376738938536339	0.000874597818502209	-1.22275913191697	0.776949323961152	-0.0118741421760943	-2.70258152940545	0.0167297424578224	0.0786887546434659	-7.19740432383171
HAVANA	transcript	ENSG00000171735.18	protein_coding	CAMTA1	2	ENST00000473578.5	protein_coding	CAMTA1-010	2.23931512067205	-0.150323377104242	-2.81401991836136	0.00508630191885858	0.0101491475157624	-3.62111135105038	2.11955033879124	-0.0141527673192079	-1.90280916977968	0.0770664388007051	0.236902447539754	-8.632099539165
HAVANA	transcript	ENSG00000171735.18	protein_coding	CAMTA1	2	ENST00000557126.5	protein_coding	CAMTA1-016	0.563246005235171	0.188644025305586	4.30760465910712	1.98910815820822e-05	5.34684075073354e-05	1.55551463892389	0.582146769727726	0.00302538727539054	0.679957282966288	0.507218622842302	0.771148490270546	-10.1165264895685
HAVANA	transcript	ENSG00000171735.18	protein_coding	CAMTA1	1	ENST00000467404.6	protein_coding	CAMTA1-003	0.474718623713723	0.164718508427876	4.37729524814781	1.46522800445841e-05	3.99764522756985e-05	1.84685190875785	0.209148090446396	0.00258791612399456	0.932601080333321	0.366261341248074	0.628413109782334	-9.90833910329936
HAVANA	transcript	ENSG00000171735.18	protein_coding	CAMTA1	2	ENST00000461311.1	nonsense_mediated_decay	CAMTA1-005	0.0687983631720905	0.0442269320386077	2.00597106761587	0.0453999819330522	0.0764651352198788	-5.54396206213547	0.250959836726929	-0.00673708362432067	-2.06553418308994	0.0571845237163284	0.191119053181369	-8.36063769627164
HAVANA	transcript	ENSG00000171735.18	protein_coding	CAMTA1	2	ENST00000486138.1	nonsense_mediated_decay	CAMTA1-004	0.473017029716217	0.0975832945681114	2.10259519966752	0.0360028117371684	0.0619211165961203	-5.34728656636258	0.815090685373	0.00698448248546391	1.3999737188421	0.182505299787447	0.412882220401085	-9.37722562620956
HAVANA	transcript	ENSG00000171735.18	protein_coding	CAMTA1	2	ENST00000482934.1	nonsense_mediated_decay	CAMTA1-012	0.358566716348594	0.0962171595353299	4.07150356340968	5.43292123207109e-05	0.000139179992303805	0.600865313967375	0.137497740685942	0.00563223082173054	2.95853525139236	0.0100332395352619	0.0538426310019884	-6.69844051587263
HAVANA	transcript	ENSG00000171735.18	protein_coding	CAMTA1	2	ENST00000470648.5	processed_transcript	CAMTA1-006	0.778541780804	0.271891554893537	6.62509647268626	9.02824782540977e-11	4.21888085811986e-10	13.4674643640235	1.09738377246697	0.0150467602900858	4.71419018607512	0.000300868985350487	0.00404781191317574	-3.15330004430972
HAVANA	transcript	ENSG00000171735.18	protein_coding	CAMTA1	2	ENST00000461580.5	processed_transcript	CAMTA1-007	0.00870499901645261	0.00457976014383624	1.01488470501152	0.310653891606378	0.415665237341709	-7.03226260264368	0.0781955007559662	0.00364883568913057	1.51867117731452	0.15029654807029	0.362474440806287	-9.21578064541312
HAVANA	transcript	ENSG00000171735.18	protein_coding	CAMTA1	2	ENST00000472283.1	processed_transcript	CAMTA1-008	0.152001111261893	0.0589538966042579	1.48147504001718	0.139112835754479	0.208963916603746	-6.45218261789953	0.146686321771818	-0.0034626377069023	-1.96915940599205	0.0683045960970485	0.217266507382206	-8.52296140523385
HAVANA	transcript	ENSG00000171735.18	protein_coding	CAMTA1	2	ENST00000467267.1	processed_transcript	CAMTA1-011	0.83192869299025	0.315084619542293	7.6746539219269	8.82660680964139e-14	5.60165731422588e-13	20.2628239080967	1.0599816840971	0.00664226770380778	1.80188374161751	0.0923394620081428	0.268546587281894	-8.79372927146749
HAVANA	transcript	ENSG00000171735.18	protein_coding	CAMTA1	2	ENST00000495233.5	protein_coding	CAMTA1-014	2.07282924685513	0.61421204215745	10.196941843986	2.6672098962522e-22	4.12130400062919e-21	39.6191536231065	3.60996949123496	0.00695541790774834	3.22104440998816	0.00591028504989891	0.0363389805735297	-6.17540995554898
HAVANA	transcript	ENSG00000171735.18	protein_coding	CAMTA1	1	ENST00000490905.5	protein_coding	CAMTA1-013	0.107350086201034	-0.0366613925593661	-2.00231236302033	0.0457931832882535	0.0770672561429877	-5.55123046040498	0.403169190164769	0.0102004450696862	1.98673031359862	0.0661407911990707	0.212293340657229	-8.49369467451653
HAVANA	transcript	ENSG00000171735.18	protein_coding	CAMTA1	2	ENST00000476864.1	protein_coding	CAMTA1-015	0.0904637951022827	0.102966161682982	3.97853139002903	7.96485079855477e-05	0.00020032512978586	0.238745539954274	0.0984601468582807	0.000203536284515516	0.181411928565513	0.858550040609657	1	-10.3421851727021
HAVANA	transcript	ENSG00000227950.1	processed_pseudogene	RP11-312B8.2	1	ENST00000433407.1	processed_pseudogene	RP11-312B8.2-001	0.00409601034211099	0.00406013782773554	1.01838473588855	0.308989925997917	0.413788291281292	-7.02871433226467	1.61319113097166	0.00408314379383812	0.895338001373919	0.385195542531782	0.649009480863773	-9.94276022910661
HAVANA	transcript	ENSG00000237365.1	antisense	RP11-334N17.1	2	ENST00000456701.1	antisense	RP11-334N17.1-001	0.00239892284885643	0.0055931269755108	1.87265511858954	0.0617020510354034	0.10108204414952	-5.80036979587938	0.842051683189704	0.0117841371753899	2.50314667768561	0.0247833101013926	0.104933373632878	-7.57571435433266
ENSEMBL	transcript	ENSG00000207056.1	snRNA	RNU1-8P	3	ENST00000384328.1	snRNA	RNU1-8P-201	0.741780990888844	0.438043241794121	6.17736527887385	1.35606370047229e-09	5.62557951498092e-09	10.8221899280329	0.476267201933007	-0.00579950563590678	-0.923595692971001	0.37077745176651	0.633270476730042	-9.91677215487332
HAVANA	transcript	ENSG00000237402.1	sense_intronic	CAMTA1-IT1	1	ENST00000427317.1	sense_intronic	CAMTA1-IT1-001	0.93946851319755	0.60847382265897	11.4764466002011	3.27787691603032e-27	8.64410774105469e-26	50.8167593257945	0.853882793042531	0.0165335740978868	3.9996731810517	0.00122905651461773	0.0112972440980056	-4.59471551112558
HAVANA	transcript	ENSG00000237728.2	antisense	RP3-453P22.2	2	ENST00000618051.1	antisense	RP3-453P22.2-001	0.00406896477064887	-0.00183447114860037	-0.573840856791333	0.566334717759113	0.67330181738888	-7.38187735456962	0.609459627158294	0.00801760198427505	2.12249793361153	0.0514192756111159	0.17719593113514	-8.26270111922044
HAVANA	transcript	ENSG00000237728.2	antisense	RP3-453P22.2	1	ENST00000411708.1	antisense	RP3-453P22.2-002	0.00202653676966341	-7.43899673444811e-05	-0.0342740567694558	0.972672353357067	0.995897005315185	-7.5457625140839	0.448561496100747	0.00942490349344014	2.16300306579102	0.0476518481091549	0.167831493865711	-8.19220905425838
HAVANA	transcript	ENSG00000225126.1	antisense	RP4-549F15.1	2	ENST00000440032.1	antisense	RP4-549F15.1-001	0.0121367842420021	0.0040120873367941	0.711091689666097	0.47736052925097	0.589518421054299	-7.29383665429855	0.590118383238159	0.00940278186900515	2.45090604229529	0.0274421691043277	0.112733381038854	-7.67296012836874
HAVANA	transcript	ENSG00000270171.1	lincRNA	RP11-338N10.1	2	ENST00000602640.1	lincRNA	RP11-338N10.1-001	0.523485184362672	0.155398032803266	5.90127250063443	6.67578850038359e-09	2.57952425634044e-08	9.27012078458706	0.949607626379614	0.00990275236205744	4.29535674200259	0.000682553780957429	0.00734762711659993	-3.99458153788649
HAVANA	transcript	ENSG00000270035.1	lincRNA	RP11-338N10.2	2	ENST00000602973.1	lincRNA	RP11-338N10.2-001	1.32734698014796	0.402760721870686	8.24897833851843	1.43748044225166e-15	1.09080149540322e-14	24.3140143874855	0.816293556254409	0.00733129104014413	2.47174037637609	0.0263506933467257	0.109513762527908	-7.63427716845998
HAVANA	transcript	ENSG00000269978.1	lincRNA	RP11-338N10.3	2	ENST00000602916.1	lincRNA	RP11-338N10.3-001	1.07475185712096	-5.32532867032483e-05	-0.000896146910963678	0.999285337378513	1	-7.54634903944694	1.53277119527204	0.00984735340761889	1.34047531695876	0.200669958196504	0.439799232937686	-9.4543881125037
HAVANA	transcript	ENSG00000049245.12	protein_coding	VAMP3	2	ENST00000054666.10	protein_coding	VAMP3-001	3.08656111260121	0.323424419718861	5.65683993566855	2.60402445452875e-08	9.46312747754544e-08	7.94760085532843	3.64227471009234	0.0019792133851271	0.576094148483062	0.57336535193777	0.832413080328468	-10.1843888436414
HAVANA	transcript	ENSG00000049245.12	protein_coding	VAMP3	1	ENST00000470357.1	protein_coding	VAMP3-002	1.41758756239592	0.539563095570742	11.0631984075628	1.37835787318145e-25	3.03578723951135e-24	47.1118450903518	1.67833179441177	0.00473112808180164	2.17548922707292	0.0465431744718686	0.164997619773784	-8.17034073718308
HAVANA	transcript	ENSG00000049245.12	protein_coding	VAMP3	2	ENST00000487194.1	retained_intron	VAMP3-003	2.28540924125423	0.794743169734053	9.02372946964725	3.96338189254153e-18	3.92577053351691e-17	30.1251185636442	3.18935072980377	-0.0128275909874066	-2.21608330703962	0.0431023650532873	0.15613555485744	-8.09880591961493
HAVANA	transcript	ENSG00000269925.1	sense_intronic	RP3-467L1.6	2	ENST00000602406.1	sense_intronic	RP3-467L1.6-001	1.47281161713859	0.509142137069587	9.24621113876898	6.81322500124896e-19	7.3051486970981e-18	31.8635609490068	1.93614412057376	0.00932477816642072	2.77807522389407	0.0143976055650186	0.0704470282208164	-7.05162633379528
HAVANA	transcript	ENSG00000049246.14	protein_coding	PER3	2	ENST00000377541.5	protein_coding	PER3-003	1.03636255625543	0.439719985164626	8.33422474964648	7.65747169854764e-16	5.97766025083175e-15	24.9343676858168	1.49628365109632	0.0149897312305516	5.83665242568128	3.71623053723267e-05	0.000947325323478992	-0.98416738829174
ENSEMBL	transcript	ENSG00000049246.14	protein_coding	PER3	3	ENST00000613533.4	protein_coding	PER3-201	0.0954100356140556	0.0323788408427089	0.987481138656191	0.323886632405425	0.430360545302675	-7.05962331976047	0	0	0	1	1	-10.3597524836655
ENSEMBL	transcript	ENSG00000049246.14	protein_coding	PER3	3	ENST00000614998.4	protein_coding	PER3-202	0.394258129423887	0.0708582882831054	1.42370760052035	0.155157721072634	0.229802025258544	-6.53567883576709	1.8823146993416	0.0139392284919312	6.07994933914923	2.41478471917089e-05	0.000715576226677463	-0.534145320906887
HAVANA	transcript	ENSG00000049246.14	protein_coding	PER3	1	ENST00000377532.7	protein_coding	PER3-001	1.32849667931437	0.444766085163259	7.73104481831384	5.94978108146668e-14	3.83905891499524e-13	20.6505173226996	1.99620894967757	0.0142745533431141	4.79594091792904	0.000256980598397137	0.00362076852588845	-2.9907405930504
HAVANA	transcript	ENSG00000049246.14	protein_coding	PER3	2	ENST00000361923.2	protein_coding	PER3-002	0.530558278883049	0.270244823900593	7.59631071252288	1.52121554070824e-13	9.42902115315052e-13	19.7279219701426	1.00412114585683	0.0123848958867234	3.55371211653967	0.00301571608557974	0.0219554234830299	-5.50267908347946
HAVANA	transcript	ENSG00000049246.14	protein_coding	PER3	2	ENST00000473653.1	retained_intron	PER3-005	0.80304330118192	0.396710737626088	7.9712126197213	1.08251948870463e-14	7.51406230820355e-14	22.3264861906626	0.527442610405004	0.0061024238673228	1.36576995328067	0.192776155063973	0.428421019656488	-9.42189993831914
HAVANA	transcript	ENSG00000049246.14	protein_coding	PER3	2	ENST00000602883.1	retained_intron	PER3-007	0.996766648671435	0.201756600789124	4.65705134934234	4.12118483699528e-06	1.19210323517844e-05	3.05972569109873	1.63463270849464	0.009261814547057	2.3571294671232	0.0329094647448482	0.128581049695656	-7.8453438656743
HAVANA	transcript	ENSG00000049246.14	protein_coding	PER3	2	ENST00000463106.1	retained_intron	PER3-006	0.248215146101125	0.117208520184972	5.77971699498829	1.32143098594389e-08	4.94860852191108e-08	8.6063259032133	0.606043412153619	0.00496030518432509	2.02272500158588	0.0619018722020328	0.202472317492098	-8.43327876337169
HAVANA	transcript	ENSG00000049246.14	protein_coding	PER3	2	ENST00000494684.1	retained_intron	PER3-004	0.708408407575707	0.272485126525388	6.08747492378684	2.29341639215265e-09	9.28971728063515e-09	10.3101513851604	1.12085446740696	0.00902157744356155	2.36941106436401	0.0321387947941092	0.126394515960684	-7.82293424832237
HAVANA	transcript	ENSG00000236266.1	antisense	RP3-467L1.4	1	ENST00000451646.1	antisense	RP3-467L1.4-001	0.02167646032304	0.0110698987231803	2.10820464391495	0.0355125490266653	0.0611534101171176	-5.33558951667162	0.999269827224591	0.00438909715922413	1.7605397842829	0.0993363315432159	0.282238976026399	-8.85833305346756
HAVANA	transcript	ENSG00000049247.13	protein_coding	UTS2	2	ENST00000377516.6	protein_coding	UTS2-001	0.00649021149612306	0.00261211575592176	1.05509028286934	0.291895932053437	0.394549285419379	-6.99077024834515	0.0722060575447225	0.00208468056763555	3.02751848755776	0.00873357723891666	0.0485278885995053	-6.56192217204072
HAVANA	transcript	ENSG00000049247.13	protein_coding	UTS2	2	ENST00000361696.9	protein_coding	UTS2-002	0.00716110420193813	-0.00105857565628937	-0.296099301415216	0.767277753162491	0.844947092323361	-7.50254786820258	0.0594117775864451	0.000331421815655625	0.286498142475952	0.778540300627214	0.98783668290902	-10.3160118606595
HAVANA	transcript	ENSG00000049247.13	protein_coding	UTS2	2	ENST00000054668.5	protein_coding	UTS2-003	0.00590764048891664	-0.00176246136608764	-0.458425716920499	0.646846720762329	0.744731103412341	-7.44137119463093	0.0301254642107687	0.000547795423430583	0.679409280648173	0.507555684046093	0.771451965418453	-10.1169123176612
ENSEMBL	transcript	ENSG00000049249.8	protein_coding	TNFRSF9	3	ENST00000615230.4	protein_coding	TNFRSF9-201	0.429629051272346	0.172558523116501	9.48006333876928	1.03720911545678e-19	1.21509592212607e-18	33.7229419832142	0.0685855708957042	0.000736725271907793	2.33013374866935	0.0346652561747524	0.133408569097741	-7.89441753031043
HAVANA	transcript	ENSG00000049249.8	protein_coding	TNFRSF9	2	ENST00000377507.7	protein_coding	TNFRSF9-001	0.00139243362978123	-0.00136489773300607	-0.586730535188829	0.557650723044901	0.66537365828459	-7.37440817905625	0	0	0	1	1	-10.3597524836655
HAVANA	transcript	ENSG00000049249.8	protein_coding	TNFRSF9	1	ENST00000474475.1	protein_coding	TNFRSF9-003	0.00417239497571295	-0.00345045081524705	-1.18759528280458	0.235559351341424	0.329209155295148	-6.84267152694159	0.0170107933349262	0.00012960604445658	0.166045947496313	0.870408647479456	1	-10.345032416085
HAVANA	transcript	ENSG00000049249.8	protein_coding	TNFRSF9	2	ENST00000492571.1	nonsense_mediated_decay	TNFRSF9-002	0.000921069977029841	0.000954370016823549	1.05714178381935	0.290959714846324	0.393517758999001	-6.98861005908418	0	0	0	1	1	-10.3597524836655
HAVANA	transcript	ENSG00000270330.1	processed_pseudogene	RP5-892F13.2	1	ENST00000603760.1	processed_pseudogene	RP5-892F13.2-001	0.00693312053720375	-0.000474750926614273	-0.126860171543802	0.89910230453538	0.943592806173168	-7.53830868552825	0.0458551947579262	0.00122295291483417	0.786925078359532	0.443969447118605	0.710381256463141	-10.0356820588239
HAVANA	transcript	ENSG00000116288.12	protein_coding	PARK7	2	ENST00000493373.5	protein_coding	PARK7-004	0.501459644875526	0.24713098013351	1.8531340241574	0.0644548002663189	0.105151290618923	-5.83645670306892	3.30938131491615	0.0383290423744075	2.59173224455243	0.0208286472628168	0.092570823118469	-7.40898486898842
HAVANA	transcript	ENSG00000116288.12	protein_coding	PARK7	2	ENST00000460192.5	retained_intron	PARK7-007	1.13867314005979	0.0739583449687207	1.67949407561481	0.0936833695523525	0.147148449978611	-6.14101683620786	1.4554998344379	-0.0045371419256987	-1.24841773488149	0.231615624134249	0.482466806644491	-9.56857088776436
HAVANA	transcript	ENSG00000116288.12	protein_coding	PARK7	2	ENST00000338639.9	protein_coding	PARK7-002	4.5259800911596	0.255995913239835	4.83862176362921	1.74657980557926e-06	5.25404884838483e-06	3.88372422263169	5.29434025198666	-0.0117381487321626	-5.90546775265744	3.28690927488343e-05	0.000876678729313715	-0.856101234756665
HAVANA	transcript	ENSG00000116288.12	protein_coding	PARK7	2	ENST00000493678.5	protein_coding	PARK7-001	2.52145955600583	0.0285585437273486	0.521705817010242	0.60210725436474	0.705737977319463	-7.41039744042064	2.35782517121368	-0.024523426935815	-3.83318561358733	0.00171634021049457	0.0144580142054502	-4.93374505009242
HAVANA	transcript	ENSG00000116288.12	protein_coding	PARK7	2	ENST00000377493.9	protein_coding	PARK7-003	0.707138978781049	0.0175750634171223	0.192681269363268	0.847287189865252	0.905689151186805	-7.52780063097144	1.1264944150302	-0.0064832559536496	-0.694266145818651	0.498463813013041	0.762791328773406	-10.1063489695992
HAVANA	transcript	ENSG00000116288.12	protein_coding	PARK7	2	ENST00000465354.5	retained_intron	PARK7-008	0.44241630781971	0.122779135929978	4.97907150573086	8.82278451375654e-07	2.73973686639578e-06	4.54075987035363	0.776362305102852	0.00605321701984822	3.28603690701556	0.00518249206946597	0.0329600925030516	-6.04465130612763
HAVANA	transcript	ENSG00000116288.12	protein_coding	PARK7	2	ENST00000377491.5	protein_coding	PARK7-005	0.331967518254173	-0.00404673549479249	-0.122091000958012	0.902876228455696	0.946344745966865	-7.53890187954435	0.489260492474848	0.00126758845106084	0.390435923110877	0.701877241661343	0.927460574855682	-10.2787130044793
HAVANA	transcript	ENSG00000116288.12	protein_coding	PARK7	2	ENST00000377488.5	protein_coding	PARK7-006	0.266057778793444	0.12206137841123	3.32469736516951	0.000950444708798778	0.00209616654174869	-2.0841719705215	0.354276311813836	-0.00434402653944231	-0.987011559178497	0.339785073161707	0.599463825637118	-9.85585226437346
HAVANA	transcript	ENSG00000116288.12	protein_coding	PARK7	2	ENST00000497113.1	processed_transcript	PARK7-009	0.819203846424134	0.0147368632234015	0.38674771588683	0.699108285408203	0.789460745067813	-7.47162832002183	0.909849820054359	0.00773660334692627	2.21386100224707	0.0432844212984961	0.156601991915167	-8.10273913776928
HAVANA	transcript	ENSG00000116288.12	protein_coding	PARK7	1	ENST00000469225.1	protein_coding	PARK7-010	0.492488290265075	0.149623934445469	4.19575468191716	3.22081045707237e-05	8.45705989101191e-05	1.0970137430514	0.502092802191854	0.00175846385089775	0.578502761138566	0.571781309363396	0.830994935116528	-10.1829360110852
ENSEMBL	transcript	ENSG00000200344.1	misc_RNA	Y_RNA	3	ENST00000363474.1	misc_RNA	Y_RNA.140-201	0.0577525621870474	0.0188194600912161	0.536501671320138	0.591851595748857	0.696459919642695	-7.40257901607183	2.12548823962739	0.00601562794480856	0.380605749970484	0.709001107376163	0.933364336278188	-10.2827224506956
HAVANA	transcript	ENSG00000116285.12	protein_coding	ERRFI1	1	ENST00000474874.5	protein_coding	ERRFI1-003	0.191435930748051	0.163764718725541	7.11128588773165	4.0193294954699e-12	2.15229813387612e-11	16.5143109529407	0.381785646670354	0.00762885446864372	2.96740339737021	0.00985606357178477	0.0531269493706406	-6.68093278771542
HAVANA	transcript	ENSG00000116285.12	protein_coding	ERRFI1	2	ENST00000377482.9	protein_coding	ERRFI1-001	1.8782391604143	0.521974358219246	11.3014658816574	1.61190308857921e-26	3.93389264398464e-25	49.2381920198378	2.7603599993604	0.00277785118509692	1.47286706180947	0.162112198647372	0.381290395019503	-9.27923593397933
HAVANA	transcript	ENSG00000116285.12	protein_coding	ERRFI1	2	ENST00000467067.1	protein_coding	ERRFI1-002	0.571082184029507	0.370815528277867	12.0486094812469	1.63117447751328e-29	5.57939495061387e-28	56.0745952917448	1.14078819438121	0.00575643825883356	2.92991998483712	0.0106265420182299	0.056150652597833	-6.75484383170294
HAVANA	transcript	ENSG00000116285.12	protein_coding	ERRFI1	1	ENST00000469499.5	protein_coding	ERRFI1-004	0.236216117588204	0.138558928694715	6.32492627266663	5.64680855793432e-10	2.43576587506259e-09	11.6766498407949	0.122235524169592	-0.000159865229843743	-0.0984890600715079	0.922889490322514	1	-10.3545705009301
HAVANA	transcript	ENSG00000116285.12	protein_coding	ERRFI1	2	ENST00000487559.1	nonsense_mediated_decay	ERRFI1-005	0.226582956075552	0.14484859078255	6.8662331502367	1.97129026951942e-11	9.85133606298606e-11	14.9563375567088	0.232511932684655	-0.00126532869947841	-0.516841046192959	0.613042276637676	0.868270656751518	-10.218297614683
HAVANA	transcript	ENSG00000238290.1	lincRNA	RP11-431K24.1	2	ENST00000445300.1	lincRNA	RP11-431K24.1-001	0.983285607568795	0.263941272552263	6.79904912014904	3.02519280424519e-11	1.48280266507053e-10	14.5370732296838	0.0495888267689905	0.00102280251520954	4.17504279372651	0.000866364297443908	0.00873694080092851	-4.23833388768256
HAVANA	transcript	ENSG00000232848.1	processed_pseudogene	CTA-215D11.4	1	ENST00000399343.2	processed_pseudogene	CTA-215D11.4-001	0.00198184211299908	-0.000141532353195691	-0.129043788276734	0.897375130554035	0.942358780802912	-7.53802950033312	0.0451108333507798	0.00189285954030711	2.85656662963512	0.0123090127089409	0.0626316592892022	-6.89876882311117
HAVANA	transcript	ENSG00000229305.1	processed_pseudogene	RP11-431K24.2	1	ENST00000453364.1	processed_pseudogene	RP11-431K24.2-001	0.00194144704624575	0.00117310399372037	1.23741338304726	0.216517121277331	0.306494128914581	-6.78248923247303	0.00886956690328972	-3.07554522705779e-05	-0.101314174618799	0.920685570843393	1	-10.3542690578987
HAVANA	transcript	ENSG00000227634.2	lincRNA	RP11-431K24.3	2	ENST00000635451.1	lincRNA	RP11-431K24.3-002	0.013464767883895	0.00123103469110808	0.369803758399261	0.711686013667773	0.799920908353093	-7.47803128871387	0.00746305027404697	9.26419876186465e-05	0.468378519002754	0.646461396119606	0.882534009749973	-10.2433930940498
HAVANA	transcript	ENSG00000227634.2	lincRNA	RP11-431K24.3	1	ENST00000452982.1	lincRNA	RP11-431K24.3-001	0.0105509669575475	0.00343420696249457	0.828217074033356	0.407944542000226	0.51998760595571	-7.20386430312246	0	0	0	1	1	-10.3597524836655
ENSEMBL	transcript	ENSG00000200975.1	snRNA	RNU1-7P	3	ENST00000364105.1	snRNA	RNU1-7P-201	0.0237678287464346	-0.00917846217992007	-0.663079634677638	0.507586527597512	0.618588186130929	-7.32676963921522	0	0	0	1	1	-10.3597524836655
HAVANA	transcript	ENSG00000233645.1	lincRNA	RP11-431K24.4	2	ENST00000424689.1	lincRNA	RP11-431K24.4-001	0.137783619863947	0.038124593415635	2.29511334816547	0.0221417868592204	0.0396948913240629	-4.92836436269491	0.015456713418477	0.000117765435569349	0.16594211220977	0.870488894957165	1	-10.3450508030348
ENSEMBL	transcript	ENSG00000251977.1	snRNA	RNU6-991P	3	ENST00000516168.1	snRNA	RNU6-991P-201	0.00119655911152154	-0.00397981384040212	-0.942775248446622	0.346253268597537	0.454861767736856	-7.10265797675642	0	0	0	1	1	-10.3597524836655
HAVANA	transcript	ENSG00000162426.14	protein_coding	SLC45A1	2	ENST00000471889.5	protein_coding	SLC45A1-001	0.0634795038783618	0.0104289675333896	0.977623595247403	0.328735461572913	0.43568643678161	-7.06928302283802	0.790339270790961	0.00814658445756202	2.76974230984126	0.0146386330417356	0.0712925200806359	-7.06777920752945
ENSEMBL	transcript	ENSG00000162426.14	protein_coding	SLC45A1	3	ENST00000289877.8	protein_coding	SLC45A1-201	0.568454548848083	0.167579456441368	4.69997636069677	3.37257978325047e-06	9.84548710747743e-06	3.25192749776309	1.59964216756481	0.00784120237644526	2.97916213587143	0.0096258716224434	0.0521753530468126	-6.65769859651082
HAVANA	transcript	ENSG00000162426.14	protein_coding	SLC45A1	2	ENST00000497660.5	retained_intron	SLC45A1-002	0.19369491265307	0.143145221791875	6.04468945908249	2.93863118861937e-09	1.17745448013302e-08	10.0687041186362	0.675814782655937	0.00305650870369852	0.61273288882298	0.549521368753467	0.810272089918359	-10.1616649608174
HAVANA	transcript	ENSG00000162426.14	protein_coding	SLC45A1	2	ENST00000481265.1	processed_transcript	SLC45A1-005	0.0830604196269583	-0.0854197386102044	-4.09343468707437	4.95874631562152e-05	0.000127616791618921	0.687426335878095	0.052357997159839	9.01625250905065e-05	0.0453232018936302	0.964466577950414	1	-10.3586548046944
ENSEMBL	transcript	ENSG00000252254.1	misc_RNA	Y_RNA	3	ENST00000516445.1	misc_RNA	Y_RNA.681-201	0.848220981727231	0.0495548312894866	0.515157320578179	0.606671810147855	0.709711865564289	-7.41378807671368	1.41421765270251	0.0289496486584749	2.00418794720134	0.064052901492704	0.207459585546971	-8.46446939638305
HAVANA	transcript	ENSG00000142599.17	protein_coding	RERE	2	ENST00000337907.7	protein_coding	RERE-001	1.37383497283125	0.748724791746361	14.4460120277036	9.37461236789064e-40	1.12908038278584e-37	79.4822304586512	2.24926252611309	0.0205657988909492	6.77903792796343	7.32220363475653e-06	0.000331954543642812	0.715408512510562
HAVANA	transcript	ENSG00000142599.17	protein_coding	RERE	2	ENST00000377464.5	protein_coding	RERE-002	1.22448204896599	1.16765721178812	17.9482415634036	6.50974481557181e-56	9.47230557097256e-53	116.46671372992	2.76378772987796	0.0261654190684948	7.09983918283624	4.33033658159453e-06	0.000237444168302137	1.26700538500964
HAVANA	transcript	ENSG00000142599.17	protein_coding	RERE	2	ENST00000467350.1	processed_transcript	RERE-011	0.016767169893273	0.0238989389078186	2.87764125491604	0.00417877496630363	0.00844864344206209	-3.44309292909934	0.209968745523151	-0.00534043461037221	-1.41235162875959	0.178900632332181	0.407363970998493	-9.36085073081601
HAVANA	transcript	ENSG00000142599.17	protein_coding	RERE	2	ENST00000400907.6	protein_coding	RERE-015	2.17723315665431	0.623331476740449	11.6783699058339	5.12720229633264e-28	1.47701622626044e-26	52.6557930727854	2.92194768302221	0.0144236514194214	4.547593108668	0.000415847799871443	0.00510935139549327	-3.48636454695867
HAVANA	transcript	ENSG00000142599.17	protein_coding	RERE	2	ENST00000476556.5	protein_coding	RERE-003	0.0641014665649241	0.123491312175826	11.8010698789149	1.64615419834879e-28	5.02591293775629e-27	53.7821973571686	0.144404398196126	0.00506219551533507	2.99756788475856	0.00927613111508672	0.0507445109578491	-6.62128615304876
HAVANA	transcript	ENSG00000142599.17	protein_coding	RERE	2	ENST00000400908.6	protein_coding	RERE-014	0.167278420973505	0.0474736060852405	3.42701738400442	0.000660799722739476	0.00148781807688028	-1.74675541098001	0.551338719180812	0.0142677659128548	6.24711979564973	1.80423822970002e-05	0.000589522537201952	-0.229430073822478
HAVANA	transcript	ENSG00000142599.17	protein_coding	RERE	2	ENST00000505225.1	protein_coding	RERE-018	0.013916007646023	-5.54517723208234e-05	-0.00449933002029128	0.996411868960003	1	-7.54633932608761	0.554517906860934	0.0147948196801251	4.44264796995263	0.000510666673505238	0.00594420123311341	-3.69729043716456
HAVANA	transcript	ENSG00000142599.17	protein_coding	RERE	2	ENST00000464367.1	non_stop_decay	RERE-012	0.888330513912213	0.593861949720798	12.2736251285106	1.95093193193278e-30	7.42419928022108e-29	58.1809016176645	0.969804658789125	0.0111380998521455	2.9468090501421	0.0102723278518723	0.0547666043850207	-6.72157066979953
HAVANA	transcript	ENSG00000142599.17	protein_coding	RERE	2	ENST00000488215.5	protein_coding	RERE-013	0.58248503843094	0.532879747585138	14.4457023104858	9.40435149084733e-40	1.13196813612688e-37	79.4790839849041	0.657166841005613	0.0136747856754324	5.27338181673773	0.000103995294352684	0.00191189776621923	-2.05472552253977
HAVANA	transcript	ENSG00000142599.17	protein_coding	RERE	2	ENST00000460659.5	processed_transcript	RERE-005	1.16317722826508	0.814561258214616	16.6131143571233	1.24481249162364e-49	6.35138899297568e-47	102.084867323544	1.05624984898681	0.00413945284890559	1.8764802809387	0.0808153477161388	0.244972613953813	-8.67478626595902
HAVANA	transcript	ENSG00000142599.17	protein_coding	RERE	2	ENST00000492766.5	processed_transcript	RERE-006	0.249988091872693	0.382737480028571	9.04266677083406	3.41567768337606e-18	3.4054148747248e-17	30.2719146120849	0.242383198450703	0.00473984493333222	1.78271766084717	0.0955268807903245	0.274813664640983	-8.8237976444931
HAVANA	transcript	ENSG00000142599.17	protein_coding	RERE	2	ENST00000465125.1	processed_transcript	RERE-004	0.443882388520447	0.461268983005221	10.4300613997636	3.61289632857482e-23	6.13034576308699e-22	41.5974430034624	0.442239436970177	0.00443942852689143	1.60793108420605	0.129352169178469	0.329051442082854	-9.08812184900556
HAVANA	transcript	ENSG00000142599.17	protein_coding	RERE	1	ENST00000464972.5	protein_coding	RERE-007	1.20867432550525	0.176242256304193	3.67501825485454	0.000263654989690108	0.000624171262696234	-0.888571152765019	0.627634084112252	-0.0065918901579354	-1.20841722066222	0.246181925724903	0.495641921683986	-9.61614759455204
HAVANA	transcript	ENSG00000142599.17	protein_coding	RERE	2	ENST00000480342.5	retained_intron	RERE-010	1.86583080685905	0.0843168943974922	1.52254375315903	0.128507972887556	0.194775272389844	-6.39082095172101	2.12658181187645	0.00397549377970524	1.90375022867055	0.076935387589665	0.236610675361086	-8.63056716862842
HAVANA	transcript	ENSG00000142599.17	protein_coding	RERE	1	ENST00000507012.1	processed_transcript	RERE-017	1.47814990346021	0.333406075828825	5.70962866232645	1.94859524144653e-08	7.17565521969242e-08	8.22907296286332	1.8897612477006	0.0107386915851868	2.25389637727508	0.0401122056333551	0.148343495494945	-8.03158524453855
HAVANA	transcript	ENSG00000142599.17	protein_coding	RERE	2	ENST00000469251.1	processed_transcript	RERE-008	4.54721537966183	0.286153283410744	4.1787317333209	3.46269150420646e-05	9.06020823836258e-05	1.02821688792593	5.39818609616356	-0.00445238314773907	-1.36733400244006	0.192296446071122	0.42771300285697	-9.41987565342382
HAVANA	transcript	ENSG00000142599.17	protein_coding	RERE	2	ENST00000514428.1	protein_coding	RERE-016	0.410639798578041	0.0330357655645578	0.738625376671125	0.460482668941706	0.572846173729984	-7.27391427241531	2.59777463685521	0.00139407275517806	0.274405322495757	0.787635141544885	0.994513148168282	-10.3196171113869
HAVANA	transcript	ENSG00000142599.17	protein_coding	RERE	2	ENST00000468247.1	protein_coding	RERE-009	0.405935375448327	0.248003250068969	5.12668737298126	4.22912679491106e-07	1.35725336035344e-06	5.24962588459929	1.59463079476973	0.0318524936952133	3.05262817264424	0.00830291425735488	0.0467217013058603	-6.51205030516822
HAVANA	transcript	ENSG00000232912.5	antisense	RP5-1115A15.1	1	ENST00000449895.5	antisense	RP5-1115A15.1-002	0.0800699984345878	0.14038902730579	10.22123254168	2.16855772371136e-22	3.38353568014625e-21	39.823933708944	0.887016259037268	0.00709441644750526	2.73390902835312	0.0157205690470829	0.0751454867061894	-7.13706684095362
HAVANA	transcript	ENSG00000232912.5	antisense	RP5-1115A15.1	2	ENST00000444276.1	antisense	RP5-1115A15.1-001	0.063612718886747	0.0765780511670814	5.89760093033167	6.81606389311629e-09	2.6313457256426e-08	9.24989485816269	1.2279042512629	0.0139964593720963	4.35170202685994	0.000610703312167747	0.00677081709197471	-3.8806957960353
ENSEMBL	transcript	ENSG00000221083.1	snoRNA	SNORA77	3	ENST00000408156.1	snoRNA	SNORA77.1-201	1.65582064696558	0.889482859298067	8.84989596952487	1.53649059395748e-17	1.43119701880516e-16	28.7879971733436	1.63126804614244	0.00389332721854434	0.33932461964835	0.739218691566137	0.95752485869956	-10.2984637143011
HAVANA	transcript	ENSG00000270282.1	processed_pseudogene	RP5-1115A15.2	1	ENST00000605785.1	processed_pseudogene	RP5-1115A15.2-001	0.00166449618728043	-0.00047414530347254	-0.273563631814427	0.784533471255719	0.858315062079682	-7.50896100683065	1.36053098196789	0.011441195859518	2.05257000027131	0.058577084015919	0.194506364106333	-8.38272472657157
HAVANA	transcript	ENSG00000234619.1	processed_pseudogene	RPL7P11	1	ENST00000437586.1	processed_pseudogene	RPL7P11-001	0.00440680881957754	-0.000110255059514166	-0.0431410721287364	0.965606380709984	0.991022916478097	-7.5454195447704	1.12887292500384	0.00674453364047532	1.63072080804582	0.124423580803816	0.326762104409075	-9.05470803149493
HAVANA	transcript	ENSG00000224315.2	processed_pseudogene	RPL7P7	1	ENST00000428803.2	processed_pseudogene	RPL7P7-001	1.01890930918024	0.343779815795914	7.72564149748849	6.17952551824869e-14	3.98128446623068e-13	20.6132723071307	1.60392198970601	0.0180291768260809	5.5630015103476	6.09399000651279e-05	0.00132443816806326	-1.4994000873895
ENSEMBL	transcript	ENSG00000222511.2	misc_RNA	Y_RNA	3	ENST00000410579.2	misc_RNA	Y_RNA.606-201	3.22955161303128	0.646774474729591	5.57251326929916	4.11903393827837e-08	1.46656780389967e-07	7.50273971580083	3.77086396164455	0.0320571041000725	2.27822868488005	0.0382919879984462	0.14331170648806	-7.9880396327116
HAVANA	transcript	ENSG00000226545.1	unprocessed_pseudogene	RP4-633I8.3	1	ENST00000445254.1	unprocessed_pseudogene	RP4-633I8.3-001	0.00608020512274581	0.0087216715736349	2.34247903367213	0.0195492291246204	0.0354116046916149	-4.81978937223166	1.10532375795683	0.00742557359184646	1.84577993191471	0.0853926519302056	0.254666329019641	-8.72410050198383
HAVANA	transcript	ENSG00000228423.2	lincRNA	RP4-633I8.4	2	ENST00000433876.2	lincRNA	RP4-633I8.4-001	1.54000217588812	0.437024388364025	7.5188109027218	2.59553011235366e-13	1.5712679719268e-12	19.2030575205437	1.49396058065533	0.00850945581122524	1.70876501878955	0.108754520203294	0.300509711734095	-8.93785554282967
HAVANA	transcript	ENSG00000229716.2	processed_pseudogene	RPL23AP19	1	ENST00000436229.2	processed_pseudogene	RPL23AP19-001	0.00897777529742905	0.00143816123820116	0.323745804178073	0.746266484130112	0.828015044901556	-7.49398749958557	0	0	0	1	1	-10.3597524836655
HAVANA	transcript	ENSG00000074800.13	protein_coding	ENO1	2	ENST00000234590.8	protein_coding	ENO1-001	6.17009310822887	0.377297671369284	5.96752235861544	4.5788451999761e-09	1.79992634553931e-08	9.6369538914211	7.18399984072165	-0.00478309984021697	-4.81277313116845	0.000248795753586697	0.00354203074670703	-2.95734652749324
HAVANA	transcript	ENSG00000074800.13	protein_coding	ENO1	2	ENST00000464920.1	retained_intron	ENO1-002	1.01081180534965	0.342453221975696	8.02331092063857	7.44164408792171e-15	5.24589708369757e-14	22.69528802533	1.93621556926627	0.00801645585393576	4.1377516576078	0.00093305729840553	0.00921676873356608	-4.31402226666227
HAVANA	transcript	ENSG00000074800.13	protein_coding	ENO1	2	ENST00000497492.1	protein_coding	ENO1-004	0.247973471256885	0.0942651457662607	2.93923671012364	0.00344309021067259	0.00704425094833206	-3.26707710352089	0.0765069778383217	-0.000143413599094183	-0.0480594798702712	0.962323048395452	1	-10.3585182752801
HAVANA	transcript	ENSG00000074800.13	protein_coding	ENO1	2	ENST00000486051.5	retained_intron	ENO1-005	0.654835901191485	0.585777519122	11.9496228764657	4.12404799309707e-29	1.34974964956348e-27	55.1547473046481	1.24836813496759	0.00750103949889565	1.89298251740191	0.0784469428453064	0.239944576843908	-8.64807346747404
HAVANA	transcript	ENSG00000074800.13	protein_coding	ENO1	2	ENST00000492343.1	retained_intron	ENO1-006	0.996735578653085	0.454379584652479	10.5618037836771	1.15291577384613e-23	2.06450746383579e-22	42.7280895322209	2.16062449568159	0.00711384236658733	2.90784396573481	0.011107658126863	0.0580445825055753	-6.79826125825638
HAVANA	transcript	ENSG00000074800.13	protein_coding	ENO1	2	ENST00000489867.1	protein_coding	ENO1-008	1.04159296726524	-0.123360152909405	-2.70202160421505	0.00712723246461559	0.0138956805209087	-3.92511879530698	1.84589405217254	-0.00663107076725814	-2.25810190109245	0.0397919151332809	0.147483853300971	-8.02407496137919
ENSEMBL	transcript	ENSG00000274258.1	miRNA	MIR6728	3	ENST00000618792.1	miRNA	MIR6728-201	0.441456063184217	0.229146079745809	2.66848363969601	0.00786808986862266	0.0152381649982993	-4.01382233847556	0.470311198186622	-0.0083094310197982	-0.726493260532796	0.479074816774887	0.745301688123175	-10.0827019932391
HAVANA	transcript	ENSG00000236269.1	sense_intronic	ENO1-IT1	2	ENST00000414948.1	sense_intronic	ENO1-IT1-001	0.893064550428913	0.461962956994614	11.6944565325155	4.41930860811488e-28	1.28116904421616e-26	52.8030912218087	0.645137834573091	0.00681108146399221	3.19150121158564	0.0062738780620938	0.0379781226699202	-6.23470615657058
HAVANA	transcript	ENSG00000230679.1	antisense	ENO1-AS1	1	ENST00000442636.1	antisense	ENO1-AS1-001	0.2022871355492	0.0129396637290977	0.647422021436636	0.517657350018365	0.628174146721034	-7.33701296205067	0.202157045907847	0.000589204596986394	0.284337224583559	0.780163080592103	0.9889503195885	-10.3166673813929
ENSEMBL	transcript	ENSG00000201725.1	snRNA	RNU6-304P	3	ENST00000364855.1	snRNA	RNU6-304P-201	0.00445890817319722	-0.0072169650064552	-0.89766289851868	0.369799315098595	0.480047037213778	-7.1440702642812	0.125530946102727	-0.00286927876806232	-0.503450919591516	0.622191649586432	0.87045663260003	-10.2254700166302
HAVANA	transcript	ENSG00000238249.2	processed_pseudogene	HMGN2P17	2	ENST00000425872.1	processed_pseudogene	HMGN2P17-001	0.0222564251018492	5.32241975953087e-05	0.0110875815597182	0.991158013945044	1	-7.54628801827835	0.0175005648060426	0.000172841764807195	0.364427257712414	0.720786808298379	0.942870492901444	-10.2891028728974
HAVANA	transcript	ENSG00000232208.2	processed_pseudogene	RP3-477M7.5	2	ENST00000424862.2	processed_pseudogene	RP3-477M7.5-001	0.0108509548043796	-0.000224257718984846	-0.0493099774481637	0.960692049772297	0.987639912094735	-7.54513459299764	0.0112276392289772	-0.000256631753805194	-0.500015893318884	0.624549305203386	0.87045663260003	-10.2272806883574
HAVANA	transcript	ENSG00000232663.2	processed_pseudogene	RP3-477M7.6	2	ENST00000431968.2	processed_pseudogene	RP3-477M7.6-001	0.000139044081457244	-0.000611539885557203	-1.15897264412309	0.247023088611531	0.342787964599015	-6.87613670066433	0	0	0	1	1	-10.3597524836655
HAVANA	transcript	ENSG00000131686.14	protein_coding	CA6	2	ENST00000549778.5	protein_coding	CA6-007	0.00193843779366914	-0.000539658160511102	-0.371931007750612	0.710102516214588	0.798575171490833	-7.47724315483769	0	0	0	1	1	-10.3597524836655
HAVANA	transcript	ENSG00000131686.14	protein_coding	CA6	2	ENST00000476083.1	processed_transcript	CA6-003	0.000514922499908763	0.000285809385162632	0.443701617568408	0.657451151722637	0.753851838931644	-7.44800513922109	0	0	0	1	1	-10.3597524836655
HAVANA	transcript	ENSG00000131686.14	protein_coding	CA6	2	ENST00000480186.7	protein_coding	CA6-002	0.267591209713935	0.0671081282124798	4.45581468543654	1.03320953321957e-05	2.86656800257879e-05	2.18027888442211	0.0173839277123305	0.00021312955647753	0.68157881119641	0.506222027335537	0.770205581331719	-10.115383122223
HAVANA	transcript	ENSG00000131686.14	protein_coding	CA6	2	ENST00000377443.6	protein_coding	CA6-001	0.00137234882751	0.000748025366414397	0.799968686413805	0.424110587319923	0.536392662485682	-7.22681369756715	0	0	0	1	1	-10.3597524836655
HAVANA	transcript	ENSG00000131686.14	protein_coding	CA6	1	ENST00000377436.6	protein_coding	CA6-005	0.000216383053323554	0.000612508576182378	1.56211455361524	0.118896597152174	0.18179830274053	-6.33012518179482	0	0	0	1	1	-10.3597524836655
HAVANA	transcript	ENSG00000131686.14	protein_coding	CA6	2	ENST00000377442.3	protein_coding	CA6-006	0.00123857223769536	0.00256068869305982	2.00968331012467	0.0450039477839561	0.0758690172308022	-5.53657396189734	0	0	0	1	1	-10.3597524836655
ENSEMBL	transcript	ENSG00000265141.2	misc_RNA	RN7SL451P	3	ENST00000583026.2	misc_RNA	RN7SL451P-201	0.261646286093372	0.0408011551062944	1.27658589944008	0.202343797717767	0.289179496228349	-6.73344146319807	0	0	0	1	1	-10.3597524836655
HAVANA	transcript	ENSG00000197241.3	protein_coding	SLC2A7	2	ENST00000400906.1	protein_coding	SLC2A7-001	0.00134924454472033	0.00181235569777948	2.19314637433754	0.028758776396663	0.05044212755641	-5.15472671067787	0	0	0	1	1	-10.3597524836655
HAVANA	transcript	ENSG00000142583.17	protein_coding	SLC2A5	2	ENST00000377424.8	protein_coding	SLC2A5-001	1.04231698385074	0.339993912349218	7.33125938090398	9.2940903438601e-13	5.30776672083958e-12	17.9506642096078	1.1854928697365	0.00268472919850211	1.78295682955361	0.0954865130418771	0.27475398275821	-8.82342369555932
HAVANA	transcript	ENSG00000142583.17	protein_coding	SLC2A5	2	ENST00000487492.1	retained_intron	SLC2A5-003	0.0270549754194032	0.0405942448500689	3.69799280350004	0.00024148809134451	0.000574470349004899	-0.806192839839732	0.0817513162128929	0.00234797047545549	1.82304271103833	0.0889305426732662	0.262066275752341	-8.76029791601887
HAVANA	transcript	ENSG00000142583.17	protein_coding	SLC2A5	2	ENST00000377414.7	protein_coding	SLC2A5-002	0.365062990980129	0.453666813855232	15.8295692885862	5.23829216093876e-46	1.56145619956068e-43	93.789400353076	0.583144130548285	0.0047805529052325	3.38472940226398	0.00424453110992559	0.0283601241238949	-5.84537919290676
HAVANA	transcript	ENSG00000142583.17	protein_coding	SLC2A5	2	ENST00000484798.5	protein_coding	SLC2A5-007	0.0619107513664602	0.00385635640680483	0.11057744782737	0.911996006172083	0.952934172311723	-7.5402402868043	0.0897047066406686	-0.00384168618302666	-1.87298069605273	0.081325781334805	0.24608619099307	-8.68043287138332
HAVANA	transcript	ENSG00000142583.17	protein_coding	SLC2A5	2	ENST00000474145.5	protein_coding	SLC2A5-006	0.0013321487962593	0.00118989073482641	0.789812656782066	0.430013304446498	0.542436689670003	-7.23487048896823	0	0	0	1	1	-10.3597524836655
HAVANA	transcript	ENSG00000142583.17	protein_coding	SLC2A5	2	ENST00000479813.5	protein_coding	SLC2A5-008	0.621651228904499	0.292316317653172	6.73502807506531	4.53577330372055e-11	2.18564057360608e-10	14.1407320628856	0.00989251488455468	-0.000226114625932679	-0.499031243338719	0.625225913225501	0.87045663260003	-10.2277975086706
HAVANA	transcript	ENSG00000142583.17	protein_coding	SLC2A5	2	ENST00000486632.5	protein_coding	SLC2A5-009	0.00713621556490087	0.00290685465012605	0.797106279574691	0.42576939962704	0.538088766447086	-7.22909483982546	0.0156434218762682	0.00107269178580125	1.62157287002943	0.126382177802296	0.326762104409075	-9.06815975361712
HAVANA	transcript	ENSG00000142583.17	protein_coding	SLC2A5	2	ENST00000487835.5	protein_coding	SLC2A5-011	0.00366968293313352	2.33601288409175e-05	0.00774958659353244	0.993819891583252	1	-7.54631943453982	0	0	0	1	1	-10.3597524836655
HAVANA	transcript	ENSG00000142583.17	protein_coding	SLC2A5	2	ENST00000464985.5	protein_coding	SLC2A5-010	0.039513914800911	0.032623044624007	2.65257898031969	0.00824304014215308	0.0159149407373007	-4.05551177723132	0.0376750244865761	-0.000972889462064676	-1.11684900594133	0.282183257555729	0.533682964085767	-9.72023738983913
HAVANA	transcript	ENSG00000142583.17	protein_coding	SLC2A5	2	ENST00000473209.1	protein_coding	SLC2A5-005	0.0150781302882345	0.00432121993763588	0.363489473582552	0.716393615333825	0.803664556073602	-7.48034408573435	0.0132666235457534	0.000101079036539073	0.165729882305797	0.870652918107774	1	-10.3450883486483
ENSEMBL	transcript	ENSG00000252404.1	scaRNA	SCARNA16	3	ENST00000516595.1	scaRNA	SCARNA16.3-201	0.00224053275082718	0.00424897149480899	1.17260737344719	0.241514222666721	0.336307557806502	-6.86029643125982	0	0	0	1	1	-10.3597524836655
HAVANA	transcript	ENSG00000180758.11	protein_coding	GPR157	2	ENST00000377411.4	protein_coding	GPR157-002	0.306621951561953	0.108865538171894	7.78522856787998	4.06463713915868e-14	2.66487280669533e-13	21.0251335463015	0.248695611242157	0.00285251738643792	3.5782926054392	0.00286955463612055	0.0211603128349506	-5.45271385472047
HAVANA	transcript	ENSG00000180758.11	protein_coding	GPR157	2	ENST00000465853.1	protein_coding	GPR157-001	0.0176560000959803	0.015177686830648	1.30336336247204	0.193053333734197	0.277734728527641	-6.69903974270878	0	0	0	1	1	-10.3597524836655
HAVANA	transcript	ENSG00000180758.11	protein_coding	GPR157	2	ENST00000466131.1	retained_intron	GPR157-003	0.0201279278079009	-0.000690944361496086	-0.115405523500846	0.908170246405785	0.95018000704894	-7.53969516707868	0.0473595223337257	0.00190504753329504	1.80294562703717	0.0921656549680398	0.26824762465162	-8.79205736895382
HAVANA	transcript	ENSG00000228526.5	lincRNA	MIR34A	2	ENST00000635687.1	lincRNA	MIR34A-005	0.417203937486442	0.0179647315630506	0.823403990930932	0.410672657666484	0.522745900006407	-7.20783065066928	0.585019017938345	0.00677709083098793	7.60481869006661	1.94727224624395e-06	0.00014561030281982	2.10783041640852
ENSEMBL	transcript	ENSG00000228526.5	lincRNA	MIR34A	3	ENST00000385130.1	miRNA	MIR34A-201	0.000672435513293872	-0.00109245439054883	-0.631840962674549	0.527780909632639	0.637737336931202	-7.34696362935972	0	0	0	1	1	-10.3597524836655
HAVANA	transcript	ENSG00000228526.5	lincRNA	MIR34A	2	ENST00000635405.1	lincRNA	MIR34A-004	0.59405362797106	0.153045563456112	3.17367283219884	0.00159835486235879	0.00342292029099116	-2.5643027543378	0.743042911755903	0.0137884547446796	4.59743353341302	0.000377351461835488	0.00476175027044643	-3.3864834849063
HAVANA	transcript	ENSG00000228526.5	lincRNA	MIR34A	2	ENST00000437157.3	lincRNA	MIR34A-002	0.1180949853695	0.0182903594287648	0.826889492546095	0.408695947973773	0.520762086547744	-7.20496063395707	0.0635722948825326	0.00130378164134032	1.17132623599596	0.260313925902439	0.509314366227334	-9.65912927489354
HAVANA	transcript	ENSG00000234546.3	lincRNA	RP3-510D11.2	2	ENST00000635271.1	lincRNA	RP3-510D11.2-002	0.0367134146534989	0.0238789252484064	3.22720301036151	0.00133244078000623	0.00288487696263448	-2.39656944163572	0.169744912532719	0.000377002464648456	0.301388131958434	0.767387800224119	0.979323906140228	-10.3113616068771
HAVANA	transcript	ENSG00000234546.3	lincRNA	RP3-510D11.2	2	ENST00000412639.2	lincRNA	RP3-510D11.2-001	0.0517622058428406	0.043717819954776	5.6173996331044	3.2292139071411e-08	1.16213601328408e-07	7.73880322446869	0.226971351066967	0.00736569085443116	3.36859702589801	0.00438535770723183	0.0290559530927282	-5.87800452782452
HAVANA	transcript	ENSG00000234546.3	lincRNA	RP3-510D11.2	2	ENST00000634966.1	lincRNA	RP3-510D11.2-003	0.0212777690324018	0.0126347816696102	1.66846777044454	0.0958518257674695	0.150207622896464	-6.1593576569755	0.195102217930512	0.000415982329885056	0.176441571337593	0.862382172043111	1	-10.3431335953651
HAVANA	transcript	ENSG00000281937.1	lincRNA	RP3-510D11.4	2	ENST00000632503.1	lincRNA	RP3-510D11.4-001	0.372070531121195	-0.00155786616724362	-0.0479291447075466	0.961791938166584	0.988368059331475	-7.54520167921846	0.558832094337663	0.00893057740931454	7.91828445213822	1.20537885069174e-06	0.000111637063023189	2.61323450902616
HAVANA	transcript	ENSG00000049239.12	protein_coding	H6PD	2	ENST00000377403.6	protein_coding	H6PD-001	0.831039415121514	0.399670072662291	10.2535270966976	1.64610271262204e-22	2.60393883606095e-21	40.0966809227254	1.47395686961897	0.0115800379957605	5.74467059454471	4.38335998004691e-05	0.00105742167230806	-1.15629577356993
HAVANA	transcript	ENSG00000049239.12	protein_coding	H6PD	1	ENST00000602477.1	protein_coding	H6PD-003	0.0852906020294828	0.0600449113776802	6.39605418112318	3.67974427019655e-10	1.61655284568684e-09	12.0946501658023	0.250843420571584	0.00335722025535567	1.74567628375029	0.101963798664865	0.287259413458379	-8.88132153241622
[truncated: 195,196 more rows]
